# Supplementary material for: Studying the Parkinson’s disease metabolome and exposome in biological samples through different analytical and cheminformatics approaches: a pilot study
Source: Anal Bioanal Chem. 2022 Jul 13;414(25):7399–419. doi: 10.1007/s00216-022-04207-z (PMC9482909; doi:10.1007/s00216-022-04207-z)
Supplement: Supplementary file 1 — (XLSX 346 KB) [file 216_2022_4207_MOESM1_ESM.xlsx]

## Sheet: S Contents
Supplementary Information for:
Studying the Parkinson’s disease metabolome and exposome in biological samples through different analytical and cheminformatics approaches: A pilot study
Begoña Talavera Andújar1, Dagny Aurich1, Velma T.E. Aho1, Randolph R. Singh1,2, Tiejun Cheng3, Leonid Zaslavsky3, Evan E. Bolton3, Brit Mollenhauer4,5, Paul Wilmes1,6, Emma L. Schymanski1*
1 Luxembourg Centre for Systems Biomedicine (LCSB), University of Luxembourg, Avenue du Swing 6, L-4367 Belvaux,Luxembourg
2 IFREMER (Institut Français de Recherche pour l’Exploitation de la Mer), Unité Contamination Chimique des Ecosystèmes Marins, Nantes, France
3 National Center for Biotechnology Information, National Library of Medicine, National Institutes of Health, Bethesda, MD 20894, USA
4 Department of Neurology, University Medical Center Göttingen, Göttingen, Germany
5 Paracelsus-Elena-Klinik, Kassel, Germany
6 Department of Life Sciences and Medicine, Faculty of Science, Technology and Medicine, University of Luxembourg, Esch-sur-Alzette, Luxembourg
*Corresponding authors: BTA: begona.talavera@uni.lu and ELS: emma.schymanski@uni.lu
Contents
Table #	Code	Caption
Table S1	Clinical information	Summary of demographic and medication data for study subjects.
Table S2	MS-DIAL parameters	MS-DIAL parameter settings using for the data analysis.
Table S3	Summary of features	List of features identified by non-target and suspect screening before and after the Quality Control filter, as well as, the overlapping features between ESI (+) and ESI (-) modes.
Table S4	Plasma annotations	List of features annotated in plasma samples by non-target and suspect screening.
Table S5	Feces annotations	List of features annotated in feces samples by non-target and suspect screening.
Table S6	Overlapping	Features identified as Level 2a by suspect screening in plasma RP and feces RP polar. Last column indicates the number of unique elements per suspect list when comparing the InChIKeys of the tenative candidates across different lists of plasma RP and feces RP.
Table S7	Duplicates	Total number of duplicates features discarded for the development of Venn Diagrams (Figure 7).
Table S8	Non- target screening	Statistically significant features in PD plasma and feces (p value <0.1, FC >2 or FC <0.5 and VIP score >1) from MS-DIAL and patRoon.
Table S9	Suspect screening	Statistically significant features in PD plasma and feces (p value <0.1, FC >2 or FC <0.5 and VIP score >1) from PD-CTD, D020920 and D003863 suspect lists.
Table S10	Pathway analysis	Input table for MetaboAnalyst 5.0 containing the compound names employed to perform the pathway analysis.

## Sheet: S1 Clinical information
Table S1. Summary of demographic and medication data for study subjects.
Continuous variables are shown as mean and standard deviation, with p-value for age from t- test;
categorical variables as number of samples per category and p-values from Fisher's exact tests.
	Plasma samples			Feces samples
	Ctrl	PD	p-value	Ctrl	PD	p-value
Number of samples included in the study	11	11		9	10
Age sampling (years)	66.64 ± 4.5	70.36 ± 8.94	0.235933	66.89 ± 5.3	68 ± 8.49	0.7342
Disease duration (years)		6.44 ± 4.23			6.44 ± 4.48
Sex (f/m)	3/8	4/7	1	4/5	3/7	0.649917
Constipation (no/yes)	11/0	4/7	0.00386997	8/1	1/9	0.00109333
Smoking (no/yes)	10/1	11/0	1	8/1	10/0	0.473684
Antidepressant medication (no/yes)	9/2	11/0	0.47619	8/1	10/0	0.473684
Statin medication (no/yes)	10/1	10/1	1	8/1	9/1	1
Metformin medication (no/yes)	10/1	10/1	1	8/1	9/1	1
Proton pump inhibitor medication (no/yes)	10/1	8/3	0.586466	9/0	8/2	0.473684
Levodopa medication (no/yes)		2/9	1		1/9	1
Dopamine agonist medication (no/yes)		2/9	1		3/7	1
Entacapone medication (no/yes)		10/1	1		8/2	0.473684

## Sheet: S2 MS DIAL parameters 
Table S2. MS-DIAL parameter settings using for the data analysis.
Parameter settings MS-DIAL
Data collection
Parameter	Value
MS 1 tolerance	0.01 Da
MS 2 tolerance	0.025 Da
Retention time begin	0.5 min
Retention time end	30 min
MS1 mass range begin	0 Da
MS1 mass range end	2000 Da
MS/MS mass range begin	0 Da
MS/MS mass range end	2000 Da
Maximum charged number	2
Peak detection
Minimum peak height	100000 amplitude
Mass slice width	0.05 Da
Smoothing level	3 scan
Minimum peak width	5 scan
MS2 deconvolution
Sigma window value	0.5
MS/MS abundance cut off	0 amplitude
Identification
Retention time tolerance	0.5 min
Acurate mass tolerance (MS1)	0.005 Da
Acurate mass tolerance (MS2)	0.01 Da
Identification score cut off	0.8
Adduct
Adducts for ESI (+)	[M+H]+, [M+NH4]+, [M+Na]+, [M+H-H2O]+
Adducts for ESI (-)	[M-H], [M-Cl]-, [M-H-H2O]-
Alignment
Reference file for peak alignment	QC
Retention time tolerance	0.1 min
MS1 tolerance	0.015 Da
Retention time factor	0.5
MS1 factor	0.5
Peak count filter	0
N% detected in at least one group	0
Remove features based on blank information	Sample max/ bank average= 10 fold change

## Sheet: S3 Summary of features
Table S3. List of features identified by non-target and suspect screening before and after the Quality Control filter, as well as, the overlapping features between ESI (+) and ESI (-) modes.
		PLASMA				FECES
		RP		HILIC		RP -NON POLAR		RP-POLAR		HILIC
		ESI (+)	ESI (-)	ESI (+)	ESI (-)	ESI (+)	ESI (-)	ESI (+)	ESI (-)	ESI (+)	ESI (-)
		Total number of identified features (MS-DIAL) or group of features (patRoon)
Non- target screening databases	MS-DIAL	3416	1351	3833	1354	3203	423	14868	3013	1454	1994
	PD MetFrag	773	294	754	366	551	29	1521	171	956	152
	Constipation (D003248)	315	111	283	180	228	8	541	46	351	46
	Olfaction Disorders (D00857)	95	38	96	68	81	1	162	12	101	4
	Anxiety Disorders (D001008)	531	183	508	264	368	18	963	94	658	79
	Sleep Wake Disorders (D0012893)	249	78	230	156	192	7	478	44	349	38
	PubChemLite Exposomics (PCL)	1598	647	1540	732	1026	124	3447	785	1841	856
Suspect screening lists	PD-CTD	81	19	3	27	71	6	158	22	140	30
	LITMINEDNEURO	374	113	281	136	249	33	448	162	375	229
	Depression disorders (D003863)	117	40	110	49	99	20	158	76	59	97
	Dyssomnias (D020920)	22	6	10	8	19	2	39	10	14	24
		Features that passed the Quality Control (QC)
Non- target screening databases	MS-DIAL	98	31	85	4	76	23	176	16	125	82
	PD MetFrag	39	5	49	0	64	1	68	3	78	2
	Constipation (D003248)	28	3	38	0	39	0	42	2	53	2
	Olfaction Disorders (D00857)	11	1	12	0	15	0	18	1	21	0
	Anxiety Disorders (D001008)	36	5	44	0	56	1	56	3	65	2
	Sleep Wake Disorders (D0012893)	26	2	28	0	40	0	39	1	45	2
	PubChemLite Exposomics (PCL)	44	5	55	0	73	1	75	4	74	4
Suspect screening lists	PD-CTD	25	7	2	0	56	6	83	15	64	14
	LITMINEDNEURO	89	21	112	0	162	19	183	87	170	99
	Depression disorders (D003863)	38	7	53	0	66	15	78	42	28	49
	Dyssomnias (D020920)	10	0	6	0	14	2	17	4	4	11
		Overlapped features between ESI (+) and ESI (-)
Non- target screening databases	MS-DIAL	5		0		1		3		8
	PD MetFrag	3		0		0		1		0
	Constipation (D003248)	1		0		0		1		0
	Olfaction Disorders (D00857)	0		0		0		1		0
	Anxiety Disorders (D001008)	2		0		0		1		0
	Sleep Wake Disorders (D0012893)	1		0		0		1		0
	PubChemLite Exposomics	2		0		0		2		1
Suspect screening lists	PD-CTD	3		0		5		6		8
	LITMINEDNEURO	1		0		8		2		29
	Depression disorders (D003863)	1		0		8		10		8
	Dyssomnias (D020920)	0		0		2		3		0

## Sheet: S4 Plasma annotations
Table S4. List of features annotated in plasma samples by non-target and suspect screening.
LC mode	Mass of ion [m/z]	Adduct	Rt (min)	Name	Class	Molecular formula	InChlKey	SMILES	Level of confirmation of identification	Database/Library	Software
RP	146.046	[M-H]-	2.077	L-Glutamic acid	Carboxylic acids and derivatives	C5H9NO4	WHUUTDBJXJRKMK-VKHMYHEASA-N	N[C@@H](CCC(O)=O)C(O)=O	3b	MSPs	MS-DIAL
RP	130.05	[M+H]+	1.91	L-5-Oxoproline	Carboxylic acids and derivatives	C5H7NO3	ODHCTXKNWHHXJC-VKHMYHEASA-N	OC(=O)[C@@H]1CCC(O)=N1	3b	MSPs	MS-DIAL
RP	147.076	[M+H]+	1.913	L-Glutamine	Carboxylic acids and derivatives	C5H10N2O3	ZDXPYRJPNDTMRX-VKHMYHEASA-N	N[C@@H](CCC(O)=N)C(O)=O	3b	MSPs	MS-DIAL
RP	147.113	[M+H]+	1.697	Lysine	Carboxylic acids and derivatives	C6H14N2O2	KDXKERNSBIXSRK-UHFFFAOYNA-N	NCCCCC(N)C(O)=O	3b	MSPs	MS-DIAL
RP	130.086	[M+H]+	1.693	L-Pipecolic acid	Carboxylic acids and derivatives	C6H11NO2	HXEACLLIILLPRG-YFKPBYRVSA-N	C1CCN[C@@H](C1)C(=O)O	3b	MSPs	MS-DIAL
RP	113.034	[M+H]+	2.565	Uracil	Diazines	C4H4N2O2	ISAKRJDGNUQOIC-UHFFFAOYSA-N	c1cnc(nc1O)O	2a	MSPs	MS-DIAL
RP	265.148	[M-H]-	22.904	C12-AS (TENTATIVE)	Organic sulfuric acids and derivatives	C12H26O4S	MOTZDAYCYVMXPC-UHFFFAOYSA-N	CCCCCCCCCCCCOS(O)(=O)=O	3b	MSPs	MS-DIAL
RP	175.119	[M+H]+	1.819	L-Arginine	Carboxylic acids and derivatives	C6H14N4O2	ODKSFYDXXFIFQN-BYPYZUCNSA-N	N[C@@H](CCCNC(N)=N)C(O)=O	2a	MSPs	MS-DIAL
RP	116.035	[M-H]-	2.277	N-Acetylglycine	Carboxylic acids and derivatives	C4H7NO3	OKJIRPAQVSHGFK-UHFFFAOYSA-N	O=C(O)CN=C(O)C	3b	MSPs	MS-DIAL
RP	128.035	[M-H]-	2.626	Pyroglutamic acid	Carboxylic acids and derivatives	C5H7NO3	ODHCTXKNWHHXJC-UHFFFAOYNA-N	O=C(O)C1N=C(O)CC1	3b	MSPs	MS-DIAL
RP	118.086	[M+H]+	1.919	Glycine-Betaine	Carboxylic acids and derivatives	C5H11NO2	KWIUHFFTVRNATP-UHFFFAOYSA-N	C[N+](C)(C)CC([O-])=O	2a	MSPs	MS-DIAL
RP	169.035	[M+H]+	2.324	Uric acid	Imidazopyrimidines	C5H4N4O3	LEHOTFFKMJEONL-UHFFFAOYSA-N	c12c([nH]c(n2)O)nc(nc1O)O	3b	MSPs	MS-DIAL
RP	164.072	[M-H]-	5.496	Phenylalanine	Carboxylic acids and derivatives	C9H11NO2	COLNVLDHVKWLRT-UHFFFAOYNA-N	O=C(O)C(N)CC=1C=CC=CC1	2a	MSPs	MS-DIAL
RP	151.026	[M-H]-	2.796	Xanthine	Imidazopyrimidines	C5H4N4O2	LRFVTYWOQMYALW-UHFFFAOYSA-N	OC1=NC2=C(N=CN2)C(O)=N1	3b	MSPs	MS-DIAL
RP	195.051	[M-H]-	2.055	D-Gluconic acid	Hydroxy acids and derivatives	C6H12O7	RGHNJXZEOKUKBD-UHFFFAOYNA-N	OCC(O)C(O)C(O)C(O)C(O)=O	4a	MSPs	MS-DIAL
RP	464.301	[M-H]-	18.023	glycocholic acid	Steroids and steroid derivatives	C26H43NO6	RFDAIACWWDREDC-VKRKCYKBSA-N	O=C(O)CN=C(O)CCC(C)C1CCC2C3C(O)CC4CC(O)CCC4(C)C3CC(O)C12C	2a	MSPs	MS-DIAL
RP	124.007	[M-H]-	2.051	Taurine	Organic sulfonic acids and derivatives	C2H7NO3S	XOAAWQZATWQOTB-UHFFFAOYSA-N	O=S(=O)(O)CCN	2a	MSPs	MS-DIAL
RP	159.066	[M-H]-	11.348	Pimelic acid	Fatty Acyls	C7H12O4	WLJVNTCWHIRURA-UHFFFAOYSA-N	O=C(O)CCCCCC(=O)O	2a	MSPs	MS-DIAL
RP	130.05	[M+H]+	2.622	L-5-Oxoproline	Carboxylic acids and derivatives	C5H7NO3	ODHCTXKNWHHXJC-VKHMYHEASA-N	OC(=O)[C@@H]1CCC(O)=N1	3b	MSPs	MS-DIAL
RP	137.046	[M+H]+	2.425	Hypoxanthine	Imidazopyrimidines	C5H4N4O	FDGQSTZJBFJUBT-UHFFFAOYSA-N	OC1=NC=NC=2NC=NC12	3b	MSPs	MS-DIAL
RP	151.026	[M-H]-	2.6	Xanthine	Imidazopyrimidines	C5H4N4O2	LRFVTYWOQMYALW-UHFFFAOYSA-N	OC1=NC2=C(N=CN2)C(O)=N1	3b	MSPs	MS-DIAL
RP	239.067	[M-H]-	18.688	Dinoseb	Phenols	C10H12N2O5	OWZPCEFYPSAJFR-UHFFFAOYNA-N	CCC(C)C1=C(O)C(=CC(=C1)N(=O)=O)N(=O)=O	3b	MSPs	MS-DIAL
RP	179.058	[M-H]-	9.407	Theophylline	Imidazopyrimidines	C7H8N4O2	ZFXYFBGIUFBOJW-UHFFFAOYSA-N	CN1C2=C(C(N(C)C1=O)=O)N=CN2	3b	MSPs	MS-DIAL
RP	130.086	[M+H]+	2.284	1-Amino-1-cyclopentanecarboxylic acid	Carboxylic acids and derivatives	C6H11NO2	NILQLFBWTXNUOE-UHFFFAOYSA-N	NC1(CCCC1)C(O)=O	3b	MSPs	MS-DIAL
RP	137.024	[M-H]-	14.27	4-Hydroxybenzoic acid	Benzene and substituted derivatives	C7H6O3	FJKROLUGYXJWQN-UHFFFAOYSA-N	OC(=O)C1=CC=C(O)C=C1	3b	MSPs	MS-DIAL
RP	195.052	[M-H]-	8.987	1,3-Dimethylurate	Imidazopyrimidines	C7H8N4O3	OTSBKHHWSQYEHK-UHFFFAOYSA-N	CN1C2=C(N=C(O)N2)C(=O)N(C)C1=O	2a	MSPs	MS-DIAL
RP	138.055	[M+H]+	1.952	Trigonelline		C7H7NO2	WWNNZCOKKKDOPX-UHFFFAOYSA-N	O=C([O-])C1=CC=C[N+](=C1)C	3b	MSPs	MS-DIAL
RP	61.0398	[M+H]+	1.954	Urea	Organic carbonic acids and derivatives	CH4N2O	XSQUKJJJFZCRTK-UHFFFAOYSA-N	N=C(O)N	3b	MSPs	MS-DIAL
RP	165.056	[M-H]-	12.603	3-(3-Hydroxyphenyl)propionic acid	Phenylpropanoic acids	C9H10O3	QVWAEZJXDYOKEH-UHFFFAOYSA-N	O=C(O)CCC=1C=CC=C(O)C1	2a	MSPs	MS-DIAL
RP	152.07	[M+H]+	2.368	Paracetamol	Phenols	C8H9NO2	RZVAJINKPMORJF-UHFFFAOYSA-N	CC(O)=NC1=CC=C(O)C=C1	3b	MSPs	MS-DIAL
RP	144.102	[M+H]+	1.977	(2R)-6-methylpiperidine-2-carboxylic acid	Carboxylic acids and derivatives	C7H13NO2	IHLDCUQUFBWSJU-PRJDIBJQSA-N	O=C(O)C1NC(C)CCC1	3b	MSPs	MS-DIAL
RP	187.134	[M-H]-	15.716	10-Hydroxydecanoic acid	Hydroxy acids and derivatives	C10H20O3	YJCJVMMDTBEITC-UHFFFAOYSA-N	O=C(O)CCCCCCCCCO	3b	MSPs	MS-DIAL
RP	118.086	[M+H]+	2.275	Valine	Carboxylic acids and derivatives	C5H11NO2	KZSNJWFQEVHDMF-UHFFFAOYNA-N	CC(C)C(N)C(O)=O	3b	MSPs	MS-DIAL
RP	153.041	[M+H]+	2.599	Xanthine	Imidazopyrimidines	C5H4N4O2	LRFVTYWOQMYALW-UHFFFAOYSA-N	c1nc2c([nH]1)nc(nc2O)O	3b	MSPs	MS-DIAL
RP	165.056	[M-H]-	12.729	3-phenyllactic acid	Phenylpropanoic acids	C9H10O3	VOXXWSYKYCBWHO-UHFFFAOYSA-N	O=C(O)C(O)CC=1C=CC=CC1	2a	MSPs	MS-DIAL
RP	72.0808	[M+H]+	2.275	Pyrrolidine	Pyrrolidines	C4H9N	RWRDLPDLKQPQOW-UHFFFAOYSA-N	C1CCNC1	3b	MSPs	MS-DIAL
RP	153.04	[M+H]+	2.788	Oxypurinol	Imidazopyrimidines	C5H4N4O2	HXNFUBHNUDHIGC-UHFFFAOYSA-N	OC1=NC(=O)N=C2NNC=C12	2a	MSPs	MS-DIAL
RP	178.054	[M-H]-	9.874	Cyclamate	Sulfamic acid derivatives	C6H13NO3S	HCAJEUSONLESMK-UHFFFAOYSA-N	OS(=O)(=O)NC1CCCCC1	3b	MSPs	MS-DIAL
RP	173.118	[M-H]-	14.666	FA 9:0+1O; PlaSMA ID-176	Hydroxy acids and derivatives	C9H18O3	XBUXARJOYUQNTC-UHFFFAOYNA-N	O=C(O)CC(O)CCCCCC	3b	MSPs	MS-DIAL
RP	241.145	[M-H]-	14.9	(Z)-2-octylpent-2-enedioic acid	Fatty Acyls	C13H22O4	NIXDINZDFZJZHG-LUAWRHEFSA-N	O=C(O)C(=CCC(=O)O)CCCCCCCC	3b	MSPs	MS-DIAL
RP	158.117	[M+H]+	2.159	Homostachydrine	Carboxylic acids and derivatives	C8H15NO2	XULZWQRXYTVUTE-ZETCQYMHSA-N	C[N+]1(C)CCCC[C@H]1C(=O)[O-]	3b	MSPs	MS-DIAL
RP	163.04	[M-H]-	11.504	2-Coumaric acid	Cinnamic acids and derivatives	C9H8O3	PMOWTIHVNWZYFI-AATRIKPKSA-N	OC(=O)\C=C\C1=CC=CC=C1O	3b	MSPs	MS-DIAL
RP	140.068	[M+H]+	1.875	Betaine	Carboxylic acids and derivatives	C5H11NO2	KWIUHFFTVRNATP-UHFFFAOYSA-N	O=C([O-])C[N+](C)(C)C	2a	MSPs	MS-DIAL
RP	150.056	[M-H]-	11.894	Paracetamol	Phenols	C8H9NO2	RZVAJINKPMORJF-UHFFFAOYSA-N	CC(O)=NC1=CC=C(O)C=C1	3b	MSPs	MS-DIAL
RP	407.28	[M-H]-	18.765	Cholic Acid	Steroids and steroid derivatives	C24H40O5	BHQCQFFYRZLCQQ-OELDTZBJSA-N	O=C(O)CCC(C)C1CCC2C3C(O)CC4CC(O)CCC4(C)C3CC(O)C12C	3b	MSPs	MS-DIAL
RP	74.06	[M+H]+	2.976	N,N-Dimethylformamide	Carboxylic acids and derivatives	C3H7NO	ZMXDDKWLCZADIW-UHFFFAOYSA-N	CN(C)C=O	3b	MSPs	MS-DIAL
RP	116.071	[M+H]+	1.98	Proline	Carboxylic acids and derivatives	C5H9NO2	ONIBWKKTOPOVIA-UHFFFAOYNA-N	O=C(O)C1NCCC1	3b	MSPs	MS-DIAL
RP	114.066	[M+H]+	1.895	Creatinine	Carboxylic acids and derivatives	C4H7N3O	DDRJAANPRJIHGJ-UHFFFAOYSA-N	N=C1N=C(O)CN1C	3b	MSPs	MS-DIAL
RP	265.118	[M+H]+	10.619	Phenylacetylglutamine	Carboxylic acids and derivatives	C13H16N2O4	JFLIEFSWGNOPJJ-UHFFFAOYNA-N	O=C(O)C(N=C(O)CC=1C=CC=CC1)CCC(=N)O	4a	MSPs	MS-DIAL
RP	204.123	[M]+	2.113	Acetylcarnitine	Fatty Acyls	C9H18NO4	RDHQFKQIGNGIED-UHFFFAOYNA-O	O=C(OC(CC(=O)O)C[N+](C)(C)C)C	2a	MSPs	MS-DIAL
RP	162.112	[M+H]+	1.906	Carnitine	Organonitrogen compounds	C7H15NO3	PHIQHXFUZVPYII-UHFFFAOYNA-N	O=C([O-])CC(O)C[N+](C)(C)C	2a	MSPs	MS-DIAL
RP	202.216	[M+H]+	16.126	DDAO	Organonitrogen compounds	C12H27NO	ZRKZFNZPJKEWPC-UHFFFAOYSA-N	CCCCCCCCCCN(C)(C)=O	2a	MSPs	MS-DIAL
RP	160.133	[M+H]+	2.004	5-Aminovaleric acid betaine	Fatty Acyls	C8H17NO2	CDLVFVFTRQPQFU-UHFFFAOYSA-N	C[N+](C)(C)CCCCC(=O)[O-]	2a	MSPs	MS-DIAL
RP	132.077	[M+H]+	1.934	Creatine	Carboxylic acids and derivatives	C4H9N3O2	CVSVTCORWBXHQV-UHFFFAOYSA-N	CN(CC(=O)O)C(=N)N	3b	MSPs	MS-DIAL
RP	132.102	[M+H]+	3.589	Leucine	Carboxylic acids and derivatives	C6H13NO2	ROHFNLRQFUQHCH-UHFFFAOYNA-N	CC(C)CC(N)C(O)=O	3b	MSPs	MS-DIAL
RP	448.307	[M-H]-	18.721	glycoursodeoxycholic acid	Steroids and steroid derivatives	C26H43NO5	GHCZAUBVMUEKKP-WTFVBUONSA-N	O=C(O)CN=C(O)CCC(C)C1CCC2C3C(O)CC4CC(O)CCC4(C)C3CCC12C	3b	MSPs	MS-DIAL
RP	130.065	[M+H-H2O]+	9.073	Indole-3-carbinol	Indoles and derivatives	C9H9NO	IVYPNXXAYMYVSP-UHFFFAOYSA-N	OCC1=CNC2=CC=CC=C12	3b	MSPs	MS-DIAL
RP	86.0964	[M+H]+	3.59	Piperidine	Piperidines	C5H11N	NQRYJNQNLNOLGT-UHFFFAOYSA-N	C1CCNCC1	3b	MSPs	MS-DIAL
RP	182.081	[M+H]+	2.807	Tyrosine	Carboxylic acids and derivatives	C9H11NO3	OUYCCCASQSFEME-UHFFFAOYNA-N	NC(CC1=CC=C(O)C=C1)C(O)=O	2a	MSPs	MS-DIAL
RP	130.109	[M+H]+	1.93	Metformin	Organonitrogen compounds	C4H11N5	XZWYZXLIPXDOLR-UHFFFAOYSA-N	CN(C)C(=N)NC(=N)N	2a	MSPs	MS-DIAL
RP	150.058	[M+H]+	2.487	Methionine	Carboxylic acids and derivatives	C5H11NO2S	FFEARJCKVFRZRR-UHFFFAOYNA-N	CSCCC(N)C(O)=O	4a	MSPs	MS-DIAL
RP	167.056	[M+H]+	3.723	3-Methylxanthine	Imidazopyrimidines	C6H6N4O2	GMSNIKWWOQHZGF-UHFFFAOYSA-N	Cn1c2c(c(nc1=O)O)nc[nH]2	3b	MSPs	MS-DIAL
RP	268.105	[M+H]+	10.564	Adenosine	Purine nucleosides	C10H13N5O4	OIRDTQYFTABQOQ-KQYNXXCUSA-N	NC1=C2N=CN([C@@H]3O[C@H](CO)[C@@H](O)[C@H]3O)C2=NC=N1	3b	MSPs	MS-DIAL
RP	130.065	[M+H-H2O]+	13.504	Indole-3-carbinol	Indoles and derivatives	C9H9NO	IVYPNXXAYMYVSP-UHFFFAOYSA-N	OCC1=CNC2=CC=CC=C12	3b	MSPs	MS-DIAL
RP	176.07	[M+H]+	13.505	BETA-INDOLEACETIC ACID	Indoles and derivatives	C10H9NO2	SEOVTRFCIGRIMH-UHFFFAOYSA-N	OC(=O)CC1=CNC2=CC=CC=C12	3b	MSPs	MS-DIAL
RP	130.065	[M+H-H2O]+	14.569	Indole-3-carbinol	Indoles and derivatives	C9H9NO	IVYPNXXAYMYVSP-UHFFFAOYSA-N	OCC1=CNC2=CC=CC=C12	3b	MSPs	MS-DIAL
RP	183.051	[M+Na]+	4.034	2-hydroxy-6,7-dihydro-5H-cyclopenta[b]pyridine-3-carbonitrile	Pyridines and derivatives	C9H8N2O	CNZRRQHIZFDOSX-UHFFFAOYSA-N	N#CC=1C=C2C(=NC1O)CCC2	3b	MSPs	MS-DIAL
RP	240.101	[M+Na]+	4.045	securinine	Indolizidines	C13H15NO2	SWZMSZQQJRKFBP-DMDPSCGWSA-N	O=C1OC23C(C=CC(N4CCCCC42)C3)=C1	3b	MSPs	MS-DIAL
RP	187.086	[M+H]+	7.928	Deoxyvasicinone	Diazanaphthalenes	C11H10N2O	VARHXCYGZKSOOO-UHFFFAOYSA-N	O=C1N2CCCC2=NC2=CC=CC=C12	3b	MSPs	MS-DIAL
RP	177.102	[M+H]+	2.45	Cotinine	Pyridines and derivatives	C10H12N2O	UIKROCXWUNQSPJ-UHFFFAOYNA-N	CN1C(CCC1=O)C=2C=CC=NC2	4a	MSPs	MS-DIAL
RP	150.112	[M+H]+	1.899	Triethanolamine	Organonitrogen compounds	C6H15NO3	GSEJCLTVZPLZKY-UHFFFAOYSA-N	OCCN(CCO)CCO	2a	MSPs	MS-DIAL
RP	132.102	[M+H]+	3.322	D-Alloisoleucine	Carboxylic acids and derivatives	C6H13NO2	AGPKZVBTJJNPAG-CRCLSJGQSA-N	CC[C@H](C)[C@@H](N)C(O)=O	3b	MSPs	MS-DIAL
RP	153.054	[M+H]+	3.717	Vanillin	Phenols	C8H8O3	MWOOGOJBHIARFG-UHFFFAOYSA-N	O=CC1=CC=C(O)C(OC)=C1	4a	MSPs	MS-DIAL
RP	247.144	[M+H]+	9.048	Hypaphorine	Carboxylic acids and derivatives	C14H18N2O2	AOHCBEAZXHZMOR-UHFFFAOYSA-N	O=C([O-])C(CC1=CNC=2C=CC=CC21)[N+](C)(C)C	3b	MSPs	MS-DIAL
RP	190.086	[M+H]+	14.568	3-Indolepropionic acid	Indoles and derivatives	C11H11NO2	GOLXRNDWAUTYKT-UHFFFAOYSA-N	O=C(O)CCC1=CNC=2C=CC=CC21	4a	MSPs	MS-DIAL
RP	218.138	[M+H]+	2.885	Propionylcarnitine	Fatty Acyls	C10H19NO4	UFAHZIUFPNSHSL-UHFFFAOYNA-N	O=C([O-])CC(OC(=O)CC)C[N+](C)(C)C	2a	MSPs	MS-DIAL
RP	215.016	[M+Na]+	2.579	Citric acid	Carboxylic acids and derivatives	C6H8O7	KRKNYBCHXYNGOX-UHFFFAOYSA-N	O=C(O)CC(O)(C(=O)O)CC(=O)O	3b	MSPs	MS-DIAL
RP	86.0964	[M+H]+	3.323	2-Methylpyrrolidine	Pyrrolidines	C5H11N	RGHPCLZJAFCTIK-UHFFFAOYSA-N	CC1CCCN1	3b	MSPs	MS-DIAL
RP	166.086	[M+H]+	5.493	Phenylalanine	Carboxylic acids and derivatives	C9H11NO3	COLNVLDHVKWLRT-UHFFFAOYNA-N	NC(CC1=CC=CC=C1)C(O)=O	2a	MSPs	MS-DIAL
RP	357.202	[M+Na]+	16.319	Lathyrol	Prenol lipids	C20H30O4	SDBITTRHSROXCY-ORCCYPRRSA-N	O=C1C(=CC2C(CCC(=C)C(O)C3C(O)C(C)CC13O)C2(C)C)C	3b	MSPs	MS-DIAL
RP	246.123	[M+H]+	10.555	4-Acetamidoantipyrine	Azoles	C13H15N3O2	OIAGWXKSCXPNNZ-UHFFFAOYSA-N	CN1N(C(=O)C(N=C(C)O)=C1C)C1=CC=CC=C1	2a	MSPs	MS-DIAL
RP	149.06	[M+H]+	3.712	p-Coumaraldehyde	Cinnamaldehydes	C9H8O2	CJXMVKYNVIGQBS-OWOJBTEDSA-N	OC1=CC=C(\C=C\C=O)C=C1	3b	MSPs	MS-DIAL
RP	181.072	[M+H]+	6.79	Theobromine	Imidazopyrimidines	C7H8N4O2	YAPQBXQYLJRXSA-UHFFFAOYSA-N	O=C1NC(=O)N(C=2N=CN(C12)C)C	3b	MSPs	MS-DIAL
RP	195.087	[M+H]+	10.698	Caffeine	Imidazopyrimidines	C8H10N4O2	RYYVLZVUVIJVGH-UHFFFAOYSA-N	CN1C=NC2=C1C(=O)N(C)C(=O)N2C	3b	MSPs	MS-DIAL
RP	309.13	[M+H]+	16.346	Toddalolactone	Coumarins and derivatives	C16H20O6	GLWPLQBQHWYKRK-CYBMUJFWSA-N	O=C1OC2=CC(OC)=C(C(OC)=C2C=C1)CC(O)C(O)(C)C	3b	MSPs	MS-DIAL
RP	169.097	[M+H]+	4.985	Pyridoxamine	Pyridines and derivatives	C8H12N2O2	NHZMQXZHNVQTQA-UHFFFAOYSA-N	CC1=C(O)C(CN)=C(CO)C=N1	3b	MSPs	MS-DIAL
RP	205.097	[M+H]+	9.075	TRYPTOPHAN	Indoles and derivatives	C11H12N2O2	QIVBCDIJIAJPQS-VIFPVBQESA-N	O=C(O)C(N)CC1=CNC=2C=CC=CC21	2a	MSPs	MS-DIAL
RP	286.143	[M+H]+	17.479	PIPERINE		C17H19NO3	MXXWOMGUGJBKIW-YPCIICBESA-N	O=C(C=CC=CC1=CC=C2OCOC2=C1)N3CCCCC3	2a	MSPs	MS-DIAL
RP	181.072	[M+H]+	9.095	Theophylline	Imidazopyrimidines	C7H8N4O2	ZFXYFBGIUFBOJW-UHFFFAOYSA-N	O=C1C=2NC=NC2N(C(=O)N1C)C	3b	MSPs	MS-DIAL
RP	146.06	[M+H]+	9.073	Indole-3-carboxaldehyde	Indoles and derivatives	C9H7NO	OLNJUISKUQQNIM-UHFFFAOYSA-N	O=CC1=CNC=2C=CC=CC12	2a	MSPs	MS-DIAL
RP	167.056	[M+H]+	4.981	1-methylxanthine	Imidazopyrimidines	C6H6N4O2	MVOYJPOZRLFTCP-UHFFFAOYSA-N	O=C1C=2N=CNC2N=C(O)N1C	3b	MSPs	MS-DIAL
RP	206.081	[M+H]+	12.777	Methoxyindoleacetic acid	Indoles and derivatives	C11H11NO3	COCNDHOPIHDTHK-UHFFFAOYSA-N	COC1=CC2=C(NC=C2CC(O)=O)C=C1	3b	MSPs	MS-DIAL
RP	149.059	[M+H]+	5.496	Cinnamic acid	Cinnamic acids and derivatives	C9H8O2	WBYWAXJHAXSJNI-VOTSOKGWSA-N	O=C(O)C=CC=1C=CC=CC1	3b	MSPs	MS-DIAL
RP	100.112	[M+H]+	4.446	Cyclohexanamine	Organonitrogen compounds	C6H13N	PAFZNILMFXTMIY-UHFFFAOYSA-N	NC1CCCCC1	2a	MSPs	MS-DIAL
RP	144.081	[M+H]+	9.074	1-Naphthylamine	Naphthalenes	C10H9N	RUFPHBVGCFYCNW-UHFFFAOYSA-N	C1=CC=C2C(=C1)C=CC=C2N	3a	MSPs	MS-DIAL
RP	263.088	[M+H]+	16.962	methyl 2-((4-methyl-2-oxo-2H-chromen-7-yl)oxy)propanoate	Coumarins and derivatives	C14H14O5	NPTOZJLCWXEGKK-UHFFFAOYSA-N	O=C1OC=2C=C(OC(C(=O)OC)C)C=CC2C(=C1)C	3b	MSPs	MS-DIAL
RP	132.081	[M+H]+	9.071	2-Methylindole	Indoles and derivatives	C9H9N	BHNHHSOHWZKFOX-UHFFFAOYSA-N	CC1=CC2=CC=CC=C2N1	3b	MSPs	MS-DIAL
RP	307.11	[M+H]+	12.64	Fluconazole	Benzene and substituted derivatives	C13H12F2N6O	RFHAOTPXVQNOHP-UHFFFAOYSA-N	OC(CN1C=NC=N1)(CN1C=NC=N1)C1=C(F)C=C(F)C=C1	2a	MSPs	MS-DIAL
RP	204.113	[M+H]+	8.409	4-Aminoantipyrine	Azoles	C11H13N3O	RLFWWDJHLFCNIJ-UHFFFAOYSA-N	CN1N(C(=O)C(N)=C1C)C1=CC=CC=C1	4a	MSPs	MS-DIAL
RP	146.06	[M+H]+	11.809	3-Formylindole	Indoles and derivatives	C9H7NO	OLNJUISKUQQNIM-UHFFFAOYSA-N	O=CC1=CNC2=CC=CC=C12	3b	MSPs	MS-DIAL
RP	167.056	[M+H]+	4.35	3-Methylxanthine	Imidazopyrimidines	C6H6N4O2	GMSNIKWWOQHZGF-UHFFFAOYSA-N	Cn1c2c(c(nc1=O)O)nc[nH]2	3b	MSPs	MS-DIAL
RP	204.113	[M+H]+	10.549	4-Aminoantipyrine	Azoles	C11H13N3O	RLFWWDJHLFCNIJ-UHFFFAOYSA-N	CC1=C(C(N(C2=CC=CC=C2)N1C)=O)N	4a	MSPs	MS-DIAL
RP	211.144	[M+H]+	12.459	Cyclo(proline-leucine)	Carboxylic acids and derivatives	C11H18N2O2	SZJNCZMRZAUNQT-UHFFFAOYNA-N	CC(C)CC1N=C(O)C2CCCN2C1=O	3b	MSPs	MS-DIAL
RP	76.0756	[M+H]+	1.906	Trimethylamine N-oxide	Organonitrogen compounds	C3H9NO	UYPYRKYUKCHHIB-UHFFFAOYSA-N	O=N(C)(C)C	2a	MSPs	MS-DIAL
RP	119.073	[M+H]+	5.5	Methyl-3-hydroxybutyric acid	Fatty Acyls	C5H10O3	VEXDRERIMPLZLU-UHFFFAOYNA-N	O=C(O)C(C)C(O)C	3b	MSPs	MS-DIAL
RP	94.0651	[M+H]+	4.547	Aniline	Benzene and substituted derivatives	C6H7N	PAYRUJLWNCNPSJ-UHFFFAOYSA-N	NC1=CC=CC=C1	3b	MSPs	MS-DIAL
RP	158.117	[M+H]+	10.446	Homostachydrine	Carboxylic acids and derivatives	C8H15NO2	XULZWQRXYTVUTE-ZETCQYMHSA-N	C[N+]1(C)CCCC[C@H]1C(=O)[O-]	3b	MSPs	MS-DIAL
RP	152.143	[M+H]+	11.726	Amantadine	Organonitrogen compounds	C10H17N	DKNWSYNQZKUICI-UHFFFAOYSA-N	NC12CC3CC(CC(C3)C1)C2	3b	MSPs	MS-DIAL
RP	365.104	[M+Na]+	1.917	?-Gentiobiose	Organooxygen compounds	C12H22O11	DLRVVLDZNNYCBX-CQUJWQHSSA-N	OCC1OC(OCC2OC(O)C(O)C(O)C2O)C(O)C(O)C1O	3b	MSPs	MS-DIAL
RP	188.07	[M+Na]+	9.258	4-hydroxy-4-(pyridin-2-yl)butan-2-one	Pyridines and derivatives	C9H11NO2	NYKHQRHPWDLZTL-UHFFFAOYSA-N	O=C(C)CC(O)C1=NC=CC=C1	3b	MSPs	MS-DIAL
RP	192.138	[M+H]+	16.138	DEET	Benzene and substituted derivatives	C12H17NO	MMOXZBCLCQITDF-UHFFFAOYSA-N	CCN(CC)C(=O)C1=CC=CC(C)=C1	2a	MSPs	MS-DIAL
RP	167.029	[M+H]+	17.813	6,7-dihydroxybenzofuran-3(2H)-one	Benzofurans	C8H6O4	ZDHCVQNIRWDINX-UHFFFAOYSA-N	O=C1C2=CC=C(O)C(O)=C2OC1	3b	MSPs	MS-DIAL
RP	139.039	[M+H]+	17.81	4-Hydroxybenzoic acid	Benzene and substituted derivatives	C7H6O3	FJKROLUGYXJWQN-UHFFFAOYSA-N	OC(=O)C1=CC=C(O)C=C1	3b	MSPs	MS-DIAL
RP	104.107	[M]+	1.862	Choline	Organonitrogen compounds	C5H14NO	OEYIOHPDSNJKLS-UHFFFAOYSA-N	C[N+](C)(C)CCO	2a	MSPs	MS-DIAL
RP	131.035	[M-H]-	4.498	Unknown (carbon number 5); PlaSMA ID-53		C5H8O4			3c	MSPs	MS-DIAL
RP	229.144	[M-H]-	17.115	Unknown (carbon number 12); PlaSMA ID-342		C12H22O4			3c	MSPs	MS-DIAL
RP	157.087	[M-H]-	12.219	Unknown (carbon number 8); PlaSMA ID-119		C8H14O3			3c	MSPs	MS-DIAL
RP	175.098	[M-H]-	13.65	Unknown (carbon number 8); PlaSMA ID-181		C8H16O4			3c	MSPs	MS-DIAL
RP	131.035	[M-H]-	6.333	Unknown (carbon number 5); PlaSMA ID-53		C5H8O4			3c	MSPs	MS-DIAL
RP	171.103	[M-H]-	13.706	Unknown (carbon number 9); PlaSMA ID-161		C9H16O3			3c	MSPs	MS-DIAL
RP	123.044	[M+H]+	2.806	Unknown (carbon number 7); PlaSMA ID-62		C7H6O2			3c	MSPs	MS-DIAL
RP	119.049	[M+H]+	2.807	Unknown (carbon number 8); PlaSMA ID-53		C8H6O			3c	MSPs	MS-DIAL
RP	147.044	[M+H]+	2.809	Unknown (carbon number 9); PlaSMA ID-195		C9H6O2			3c	MSPs	MS-DIAL
RP	165.054	[M+H-NH3]+	2.806	Unknown (carbon number 9); PlaSMA ID-339		C9H11NO3			2b	MSPs	MS-DIAL
RP	110.096	[M+H]+	10.678	Unknown (carbon number 7); PlaSMA ID-32		C7H11N			3c	MSPs	MS-DIAL
RP	161.132	[M]+	17.215	Unknown (carbon number 12); PlaSMA ID-298		C12H17			3c	MSPs	MS-DIAL
RP	189.102	[M+H]+	11.825	Unknown (carbon number 11); PlaSMA ID-544		C11H12N2O			3c	MSPs	MS-DIAL
RP	243.21	[M+H]+	18.257	Unknown (carbon number 18); PlaSMA ID-1009		C18H26			3c	MSPs	MS-DIAL
RP	144.081	[M+H]+	9.331	Unknown (carbon number 10); PlaSMA ID-169		C10H9N			3c	MSPs	MS-DIAL
HILIC	61.0397	[M+H]+	4.302	Urea	Organic carbonic acids and derivatives	CH4N2O	XSQUKJJJFZCRTK-UHFFFAOYSA-N	N=C(O)N	3b	MSPs	MS-DIAL
HILIC	62.0602	[M+H]+	8.416	Ethanolamine	Organonitrogen compounds	C2H7NO	HZAXFHJVJLSVMW-UHFFFAOYSA-N	OCCN	3b	MSPs	MS-DIAL
HILIC	76.0756	[M+H]+	4.239	Trimethylamine N-oxide	Organonitrogen compounds	C3H9NO	UYPYRKYUKCHHIB-UHFFFAOYSA-N	O=N(C)(C)C	2a	MSPs	MS-DIAL
HILIC	86.0963	[M+H]+	4.899	2-Methylpyrrolidine	Pyrrolidines	C5H11N	RGHPCLZJAFCTIK-UHFFFAOYSA-N	CC1CCCN1	4a	MSPs	MS-DIAL
HILIC	100.112	[M+H]+	7.135	Cyclohexanamine	Organonitrogen compounds	C6H13N	PAFZNILMFXTMIY-UHFFFAOYSA-N	NC1CCCCC1	2a	MSPs	MS-DIAL
HILIC	102.128	[M+H]+	2.836	1-Hexylamine	Organonitrogen compounds	C6H15N	BMVXCPBXGZKUPN-UHFFFAOYSA-N	CCCCCCN	3b	MSPs	MS-DIAL
HILIC	104.107	[M]+	7.151	Choline	Organonitrogen compounds	C5H14NO	OEYIOHPDSNJKLS-UHFFFAOYSA-N	C[N+](C)(C)CCO	2a	MSPs	MS-DIAL
HILIC	106.05	[M+H]+	10.633	Serine	Carboxylic acids and derivatives	C3H7NO3	MTCFGRXMJLQNBG-UHFFFAOYNA-N	NC(CO)C(O)=O	3b	MSPs	MS-DIAL
HILIC	114.066	[M+H]+	3.588	Creatinine	Carboxylic acids and derivatives	C4H7N3O	DDRJAANPRJIHGJ-UHFFFAOYSA-N	N=C1N=C(O)CN1C	3b	MSPs	MS-DIAL
HILIC	114.066	[M+H]+	9.234	Creatinine	Carboxylic acids and derivatives	C4H7N3O	DDRJAANPRJIHGJ-UHFFFAOYSA-N	N=C1N=C(O)CN1C	2a	MSPs	MS-DIAL
HILIC	116.07	[M+H]+	10.658	Proline	Carboxylic acids and derivatives	C5H9NO2	ONIBWKKTOPOVIA-UHFFFAOYNA-N	O=C(O)C1NCCC1	3b	MSPs	MS-DIAL
HILIC	116.07	[M+H]+	12.985	Proline	Carboxylic acids and derivatives	C5H9NO2	ONIBWKKTOPOVIA-UHFFFAOYNA-N	OC(=O)C1CCCN1	3b	MSPs	MS-DIAL
HILIC	116.071	[M+H]+	6.771	Proline	Carboxylic acids and derivatives	C5H9NO2	ONIBWKKTOPOVIA-UHFFFAOYNA-N	OC(=O)C1CCCN1	3b	MSPs	MS-DIAL
HILIC	118.086	[M+H]+	6.873	Valine	Carboxylic acids and derivatives	C5H11NO2	KZSNJWFQEVHDMF-UHFFFAOYSA-N	O=C(O)C(N)C(C)C	2a	MSPs	MS-DIAL
HILIC	118.086	[M+H]+	4.814	Betaine	Carboxylic acids and derivatives	C5H11NO2	KWIUHFFTVRNATP-UHFFFAOYSA-N	C[N+](C)(C)CC(=O)[O-]	2a	MSPs	MS-DIAL
HILIC	118.086	[M+H]+	4.358	Glycine-Betaine	Carboxylic acids and derivatives	C5H11NO2	KWIUHFFTVRNATP-UHFFFAOYSA-N	C[N+](C)(C)CC([O-])=O	2a	MSPs	MS-DIAL
HILIC	120.065	[M+H]+	6.706	Threonine	Carboxylic acids and derivatives	C4H9NO3	AYFVYJQAPQTCCC-UHFFFAOYNA-N	CC(O)C(N)C(O)=O	3b	MSPs	MS-DIAL
HILIC	120.065	[M+H]+	9.587	Threonine	Carboxylic acids and derivatives	C4H9NO3	AYFVYJQAPQTCCC-UHFFFAOYNA-N	O=C(O)C(N)C(O)C	4a	MSPs	MS-DIAL
HILIC	122.096	[M+H]+	1.776	N,N-Dimethylaniline	Organonitrogen compounds	C8H11N	JLTDJTHDQAWBAV-UHFFFAOYSA-N	CN(C)C1=CC=CC=C1	3b	MSPs	MS-DIAL
HILIC	123.055	[M+H]+	2.504	Nicotinamide	Pyridines and derivatives	C6H6N2O	DFPAKSUCGFBDDF-UHFFFAOYSA-N	N=C(O)C=1C=NC=CC1	2a	MSPs	MS-DIAL
HILIC	126.022	[M+H]+	10.082	Taurine	Organic sulfonic acids and derivatives	C2H7NO3S	XOAAWQZATWQOTB-UHFFFAOYSA-N	NCCS(O)(=O)=O	3b	MSPs	MS-DIAL
HILIC	130.05	[M+H]+	10.622	L-5-Oxoproline	Carboxylic acids and derivatives	C5H7NO3	ODHCTXKNWHHXJC-VKHMYHEASA-N	OC(=O)[C@@H]1CCC(O)=N1	3b	MSPs	MS-DIAL
HILIC	130.05	[M+H]+	10.086	L-5-Oxoproline	Carboxylic acids and derivatives	C5H7NO3	ODHCTXKNWHHXJC-VKHMYHEASA-N	OC(=O)[C@@H]1CCC(O)=N1	3b	MSPs	MS-DIAL
HILIC	130.05	[M+H]+	11.549	L-5-Oxoproline	Carboxylic acids and derivatives	C5H7NO3	ODHCTXKNWHHXJC-VKHMYHEASA-N	OC(=O)[C@@H]1CCC(O)=N1	3b	MSPs	MS-DIAL
HILIC	130.086	[M+H]+	4.475	L-Pipecolic acid	Carboxylic acids and derivatives	C6H11NO2	HXEACLLIILLPRG-YFKPBYRVSA-N	C1CCN[C@@H](C1)C(=O)O	3b	MSPs	MS-DIAL
HILIC	130.086	[M+H]+	12.926	L-Pipecolic acid	Carboxylic acids and derivatives	C6H11NO2	HXEACLLIILLPRG-YFKPBYRVSA-N	C1CCN[C@@H](C1)C(=O)O	3b	MSPs	MS-DIAL
HILIC	130.109	[M+H]+	7.289	Metformin	Organonitrogen compounds	C4H11N5	XZWYZXLIPXDOLR-UHFFFAOYSA-N	CN(C)C(=N)NC(=N)N	2a	MSPs	MS-DIAL
HILIC	132.077	[M+H]+	9.207	CREATINE	Carboxylic acids and derivatives	C4H9N3O2	CVSVTCORWBXHQV-UHFFFAOYSA-N	O=C(O)CN(C(=N)N)C	2a	MSPs	MS-DIAL
HILIC	132.102	[M+H]+	4.898	Isoleucine	Carboxylic acids and derivatives	C6H13NO2	AGPKZVBTJJNPAG-UHFFFAOYNA-N	CCC(C)C(N)C(O)=O	3b	MSPs	MS-DIAL
HILIC	132.102	[M+H]+	4.838	Leucine	Carboxylic acids and derivatives	C6H13NO2	ROHFNLRQFUQHCH-UHFFFAOYNA-N	CC(C)CC(N)C(O)=O	3b	MSPs	MS-DIAL
HILIC	133.097	[M+H]+	12.984	Ornithine	Carboxylic acids and derivatives	C5H12N2O2	AHLPHDHHMVZTML-UHFFFAOYSA-N	O=C(O)C(N)CCCN	3b	MSPs	MS-DIAL
HILIC	136.076	[M+H]+	8.482	2-Phenylacetamide	Benzene and substituted derivatives	C8H9NO	LSBDFXRDZJMBSC-UHFFFAOYSA-N	N=C(O)CC=1C=CC=CC1	2a	MSPs	MS-DIAL
HILIC	137.046	[M+H]+	4.085	Hypoxanthine	Imidazopyrimidines	C5H4N4O	FDGQSTZJBFJUBT-UHFFFAOYSA-N	OC1=NC=NC=2NC=NC12	3b	MSPs	MS-DIAL
HILIC	137.071	[M+H]+	7.306	N-Methylnicotinamide; CE10; ZYVXHFWBYUDDBM-UHFFFAOYSA-N	Pyridines and derivatives	C7H8N2O	ZYVXHFWBYUDDBM-UHFFFAOYSA-N	CN=C(c1cccnc1)O	3b	MSPs	MS-DIAL
HILIC	138.055	[M+H]+	5.378	Trigonelline		C7H7NO2	WWNNZCOKKKDOPX-UHFFFAOYSA-N	O=C([O-])C1=CC=C[N+](=C1)C	2a	MSPs	MS-DIAL
HILIC	140.068	[M+Na]+	4.814	betaine	Carboxylic acids and derivatives	C5H11NO2	KWIUHFFTVRNATP-UHFFFAOYSA-N	O=C([O-])C[N+](C)(C)C	3b	MSPs	MS-DIAL
HILIC	143.081	[M+H]+	7.03	Ectoine	Carboxylic acids and derivatives	C6H10N2O2	WQXNXVUDBPYKBA-YFKPBYRVSA-N	O=C(O)C1NC(=NCC1)C	3b	MSPs	MS-DIAL
HILIC	144.102	[M+H]+	4.199	(2R)-6-methylpiperidine-2-carboxylic acid	Carboxylic acids and derivatives	C7H13NO2	IHLDCUQUFBWSJU-PRJDIBJQSA-N	O=C(O)C1NC(C)CCC1	3b	MSPs	MS-DIAL
HILIC	144.102	[M+H]+	3.829	(2R)-6-methylpiperidine-2-carboxylic acid	Carboxylic acids and derivatives	C7H13NO2	IHLDCUQUFBWSJU-PRJDIBJQSA-N	O=C(O)C1NC(C)CCC1	3b	MSPs	MS-DIAL
HILIC	146.081	[M+H]+	9.547	4-GUANIDINOBUTANOATE	Carboxylic acids and derivatives	C5H11N3O2	TUHVEAJXIMEOSA-UHFFFAOYSA-N	O=C(O)CCCN=C(N)N	2a	MSPs	MS-DIAL
HILIC	146.117	[M]+	7.807	Acetylcholine	Organonitrogen compounds	C7H16NO2	OIPILFWXSMYKGL-UHFFFAOYSA-N	CC(=O)OCC[N+](C)(C)C	3b	MSPs	MS-DIAL
HILIC	146.117	[M+H]+	7.253	DEOXYCARNITINE	Fatty Acyls	C7H15NO2	JHPNVNIEXXLNTR-UHFFFAOYSA-N	O=C([O-])CCC[N+](C)(C)C	3b	MSPs	MS-DIAL
HILIC	147.044	[M+H]+	8.487	Cumarin	Coumarins and derivatives	C9H6O2	ZYGHJZDHTFUPRJ-UHFFFAOYSA-N	C1=CC=C2C(=C1)C=CC(=O)O2	3b	MSPs	MS-DIAL
HILIC	147.076	[M+H]+	10.623	L-Glutamine	Carboxylic acids and derivatives	C5H10N2O3	ZDXPYRJPNDTMRX-VKHMYHEASA-N	N[C@@H](CCC(O)=N)C(O)=O	3b	MSPs	MS-DIAL
HILIC	147.113	[M+H]+	12.897	Lysine	Carboxylic acids and derivatives	C6H14N2O2	KDXKERNSBIXSRK-UHFFFAOYNA-N	NCCCCC(N)C(O)=O	2a	MSPs	MS-DIAL
HILIC	148.06	[M+H]+	11.547	L-Glutamic acid	Carboxylic acids and derivatives	C5H9NO4	WHUUTDBJXJRKMK-VKHMYHEASA-N	N[C@@H](CCC(O)=O)C(O)=O	2a	MSPs	MS-DIAL
HILIC	150.058	[M+H]+	6.315	Methionine	Carboxylic acids and derivatives	C5H11NO2S	FFEARJCKVFRZRR-UHFFFAOYNA-N	CSCCC(N)C(O)=O	2a	MSPs	MS-DIAL
HILIC	150.112	[M+H]+	3.449	Triethanolamine	Organonitrogen compounds	C6H15NO3	GSEJCLTVZPLZKY-UHFFFAOYSA-N	OCCN(CCO)CCO	2a	MSPs	MS-DIAL
HILIC	152.143	[M+H]+	7.074	Amantadine	Organonitrogen compounds	C10H17N	DKNWSYNQZKUICI-UHFFFAOYSA-N	NC12CC3CC(CC(C3)C1)C2	3b	MSPs	MS-DIAL
HILIC	156.077	[M+H]+	10.057	Histidine	Carboxylic acids and derivatives	C6H9N3O2	HNDVDQJCIGZPNO-YFKPBYRVSA-N	N[C@@H](CC1=CN=CN1)C(O)=O	2a	MSPs	MS-DIAL
HILIC	158.117	[M+H]+	3.656	Homostachydrine	Carboxylic acids and derivatives	C8H15NO2	XULZWQRXYTVUTE-ZETCQYMHSA-N	C[N+]1(C)CCCC[C@H]1C(=O)[O-]	3b	MSPs	MS-DIAL
HILIC	160.133	[M+H]+	7.543	5-Aminovaleric acid betaine	Fatty Acyls	C8H17NO2	CDLVFVFTRQPQFU-UHFFFAOYSA-N	C[N+](C)(C)CCCCC(=O)[O-]	2a	MSPs	MS-DIAL
HILIC	162.112	[M+H]+	7.683	Carnitine	Organonitrogen compounds	C7H15NO3	PHIQHXFUZVPYII-UHFFFAOYNA-N	O=C([O-])CC(O)C[N+](C)(C)C	2a	MSPs	MS-DIAL
HILIC	165.055	[M+H]+	8.485	p-coumaric acid	Cinnamic acids and derivatives	C9H8O3	NGSWKAQJJWESNS-ZZXKWVIFSA-N	O=C(O)C=CC1=CC=C(O)C=C1	2a	MSPs	MS-DIAL
HILIC	166.086	[M+H]+	4.813	Phenylalanine	Carboxylic acids and derivatives	C9H11NO2	COLNVLDHVKWLRT-UHFFFAOYNA-N	NC(CC1=CC=CC=C1)C(O)=O	2a	MSPs	MS-DIAL
HILIC	170.092	[M+H]+	9.09	3-Methylhistidine	Carboxylic acids and derivatives	C7H11N3O2	JDHILDINMRGULE-UHFFFAOYNA-N	O=C(O)C(N)CC1=CN=CN1C	2a	MSPs	MS-DIAL
HILIC	175.119	[M+H]+	12.984	Arginine	Carboxylic acids and derivatives	C6H14N4O2	ODKSFYDXXFIFQN-UHFFFAOYSA-N	O=C(O)C(N)CCCN=C(N)N	2a	MSPs	MS-DIAL
HILIC	176.103	[M+H]+	10.659	L-citrulline	Carboxylic acids and derivatives	C6H13N3O3	RHGKLRLOHDJJDR-BYPYZUCNSA-N	O=C(O)C(N)CCCNC(=N)O	2a	MSPs	MS-DIAL
HILIC	182.081	[M+H]+	8.492	Tyrosine	Carboxylic acids and derivatives	C9H11NO3	OUYCCCASQSFEME-UHFFFAOYNA-N	NC(CC1=CC=C(O)C=C1)C(O)=O	2a	MSPs	MS-DIAL
HILIC	189.102	[M+H]+	1.785	Vasicine	Diazanaphthalenes	C11H12N2O	YIICVSCAKJMMDJ-SNVBAGLBSA-N	O[C@@H]1CCN2CC3=CC=CC=C3N=C12	3b	MSPs	MS-DIAL
HILIC	202.216	[M+H]+	2.152	DDAO	Organonitrogen compounds	C12H27NO	ZRKZFNZPJKEWPC-UHFFFAOYSA-N	CCCCCCCCCCN(C)(C)=O	2a	MSPs	MS-DIAL
HILIC	203.15	[M+H]+	10.074	N,N-Dimethylarginine	Carboxylic acids and derivatives	C8H18N4O2	NWGZOALPWZDXNG-UHFFFAOYNA-N	O=C(O)C(N(C)C)CCCNC(=N)N	4a	MSPs	MS-DIAL
HILIC	204.113	[M+H]+	1.811	4-Aminoantipyrine	Azoles	C11H13N3O	RLFWWDJHLFCNIJ-UHFFFAOYSA-N	CN1N(C(=O)C(N)=C1C)C1=CC=CC=C1	2a	MSPs	MS-DIAL
HILIC	204.123	[M]+	4.51	Acetylcarnitine	Fatty Acyls	C9H18NO4	RDHQFKQIGNGIED-UHFFFAOYNA-O	O=C(OC(CC(=O)O)C[N+](C)(C)C)C	2a	MSPs	MS-DIAL
HILIC	205.097	[M+H]+	6.223	TRYPTOPHAN	Indoles and derivatives	C11H12N2O2	QIVBCDIJIAJPQS-VIFPVBQESA-N	O=C(O)C(N)CC1=CNC=2C=CC=CC21	2a	MSPs	MS-DIAL
HILIC	229.118	[M+H]+	9.131	Proline-hydroxyproline	Carboxylic acids and derivatives	C10H16N2O4	ONPXCLZMBSJLSP-UHFFFAOYNA-N	O=C(O)C1N(C(=O)C2NCCC2)CC(O)C1	2a	MSPs	MS-DIAL
HILIC	232.108	[M+H]+	1.842	4-Formylaminoantipyrine	Azoles	C12H13N3O2	WSJBSKRPKADYRQ-UHFFFAOYSA-N	CN1N(C(=O)C(N=CO)=C1C)C1=CC=CC=C1	2a	MSPs	MS-DIAL
HILIC	232.154	[M+H]+	2.075	Butyryl carnitine	Fatty Acyls	C11H21NO4	LRCNOZRCYBNMEP-UHFFFAOYNA-N	O=C([O-])CC(OC(=O)C(C)C)C[N+](C)(C)C	3b	MSPs	MS-DIAL
HILIC	239.106	[M+H]+	8.297	HEPES	Diazinanes	C8H18N2O4S	JKMHFZQWWAIEOD-UHFFFAOYSA-N	C1CN(CCN1CCO)CCS(=O)(=O)O	3b	MSPs	MS-DIAL
HILIC	240.101	[M+Na]+	2.9	securinine	Indolizidines	C13H15NO2	SWZMSZQQJRKFBP-DMDPSCGWSA-N	O=C1OC23C(C=CC(N4CCCCC42)C3)=C1	3b	MSPs	MS-DIAL
HILIC	241.031	[M+H]+	12.119	Cystine	Carboxylic acids and derivatives	C6H12N2O4S2	LEVWYRKDKASIDU-UHFFFAOYNA-N	NC(CSSCC(N)C(O)=O)C(O)=O	2a	MSPs	MS-DIAL
HILIC	246.123	[M+H]+	1.818	4-Acetamidoantipyrine	Azoles	C13H15N3O2	OIAGWXKSCXPNNZ-UHFFFAOYSA-N	CN1N(C(=O)C(N=C(C)O)=C1C)C1=CC=CC=C1	2a	MSPs	MS-DIAL
HILIC	247.144	[M+H]+	3.033	lenticin	Carboxylic acids and derivatives	C14H18N2O2	AOHCBEAZXHZMOR-UHFFFAOYSA-N	O=C([O-])C(CC1=CNC=2C=CC=CC21)[N+](C)(C)C	2a	MSPs	MS-DIAL
HILIC	258.109	[M+H]+	9.025	haplamine	Quinolines and derivatives	C15H15NO3	IXRKDGGGFFCRIR-UHFFFAOYSA-N	O=C1NC=2C=CC(OC)=CC2C=3OC(C=CC13)(C)C	3b	MSPs	MS-DIAL
HILIC	258.109	[M+H]+	9.264	haplamine	Quinolines and derivatives	C15H15NO3	IXRKDGGGFFCRIR-UHFFFAOYSA-N	O=C1NC=2C=CC(OC)=CC2C=3OC(C=CC13)(C)C	3b	MSPs	MS-DIAL
HILIC	268.105	[M+H]+	1.83	Adenosine	Purine nucleosides	C10H13N5O4	OIRDTQYFTABQOQ-KQYNXXCUSA-N	NC1=C2N=CN([C@@H]3O[C@H](CO)[C@@H](O)[C@H]3O)C2=NC=N1	3b	MSPs	MS-DIAL
HILIC	282.119	[M+H]+	7.074	1-Methyladenosine	Purine nucleosides	C11H15N5O4	GFYLSDSUCHVORB-IOSLPCCCSA-N	N=C1C=2N=CN(C2N=CN1C)C3OC(CO)C(O)C3O	3b	MSPs	MS-DIAL
HILIC	286.143	[M+H]+	1.677	Piperine		C17H19NO3	MXXWOMGUGJBKIW-YPCIICBESA-N	O=C(C=CC=CC1=CC=C2OCOC2=C1)N3CCCCC3	3b	MSPs	MS-DIAL
HILIC	287.055	[M]+	11.8	Cyanidin	Flavonoids	C15H11O6	VEVZSMAEJFVWIL-UHFFFAOYSA-O	OC1=CC2=[O+]C(=C(O)C=C2C(O)=C1)C1=CC(O)=C(O)C=C1	3b	MSPs	MS-DIAL
HILIC	307.111	[M+H]+	1.741	Fluconazole	Benzene and substituted derivatives	C13H12F2N6O	RFHAOTPXVQNOHP-UHFFFAOYSA-N	OC(CN1C=NC=N1)(CN1C=NC=N1)C1=C(F)C=C(F)C=C1	2a	MSPs	MS-DIAL
HILIC	316.248	[M+H]+	1.8	Decanoyl-L-carnitine	Fatty Acyls	C17H33NO4	LZOSYCMHQXPBFU-UHFFFAOYSA-N	O=C([O-])CC(OC(=O)CCCCCCCCC)C[N+](C)(C)C	2a	MSPs	MS-DIAL
HILIC	365.105	[M+Na]+	10.639	Melibiose	Organooxygen compounds	C12H22O11	DLRVVLDZNNYCBX-ABXHMFFYSA-N	OCC1OC(OCC2OC(O)C(O)C(O)C2O)C(O)C(O)C1O	3b	MSPs	MS-DIAL
HILIC	227.202	[M-H]-	1.658	Myristic acid	Fatty Acyls	C14H28O2	TUNFSRHWOTWDNC-UHFFFAOYSA-N	CCCCCCCCCCCCCC(O)=O	3b	MSPs	MS-DIAL
HILIC	241.217	[M-H]-	1.631	Pentadecanoic acid	Fatty Acyls	C15H30O2	WQEPLUUGTLDZJY-UHFFFAOYSA-N	CCCCCCCCCCCCCCC(O)=O	3b	MSPs	MS-DIAL
HILIC	255.233	[M-H]-	1.618	Palmitic Acid	Fatty Acyls	C16H32O2	IPCSVZSSVZVIGE-UHFFFAOYSA-N	O=C(O)CCCCCCCCCCCCCCC	3b	MSPs	MS-DIAL
HILIC	281.248	[M-H]-	1.588	Oleic acid	Fatty Acyls	C18H34O2	ZQPPMHVWECSIRJ-KTKRTIGZSA-N	CCCCCCCC\C=C/CCCCCCCC(O)=O	3b	MSPs	MS-DIAL
HILIC	119.049	[M+H]+	8.492	Unknown (carbon number 8); PlaSMA ID-53					3c	MSPs	MS-DIAL
HILIC	123.044	[M+H]+	8.487	Unknown (carbon number 7); PlaSMA ID-62					3c	MSPs	MS-DIAL
HILIC	161.128	[M]+	11.92	Unknown (carbon number 12); PlaSMA ID-298					3c	MSPs	MS-DIAL
RP	114.066	[M+H]+	1.91522	Creatinine	Carboxylic acids and derivatives	C4H7N3O	DDRJAANPRJIHGJ-UHFFFAOYSA-N	CN1CC(=O)N=C1N	2a	D00857	patRoon
RP	147.076	[M+H]+	1.97466	Glutamine	Carboxylic acids and derivatives	C5H10N2O3	ZDXPYRJPNDTMRX-VKHMYHEASA-N	C(CC(=O)N)[C@@H](C(=O)O)N	2a	D00857	patRoon
RP	148.06	[M+H]+	2.09544	Glutamic acid	Carboxylic acids and derivatives	C5H9NO4	WHUUTDBJXJRKMK-VKHMYHEASA-N	C(CC(=O)O)[C@@H](C(=O)O)N	3b	D00857	patRoon
RP	150.058	[M+H]+	2.51851	Methionine	Carboxylic acids and derivatives	C5H11NO2S	FFEARJCKVFRZRR-BYPYZUCNSA-N	CSCC[C@@H](C(=O)O)N	3a	D00857	patRoon
RP	156.076	[M+H]+	1.7558	Histidine	Carboxylic acids and derivatives	C6H9N3O2	HNDVDQJCIGZPNO-YFKPBYRVSA-N	C1=C(NC=N1)C[C@@H](C(=O)O)N	2a	D00857	patRoon
RP	175.119	[M+H]+	1.81559	Arginine	Carboxylic acids and derivatives	C6H14N4O2	ODKSFYDXXFIFQN-BYPYZUCNSA-N	C(C[C@@H](C(=O)O)N)CN=C(N)N	3a	D00857	patRoon
RP	198.076	[M+H]+	2.38296	D-Dopa	Carboxylic acids and derivatives	C9H11NO4	WTDRDQBEARUVNC-ZCFIWIBFSA-N	C1=CC(=C(C=C1C[C@H](C(=O)O)N)O)O	2a	D00857	patRoon
RP	268.105	[M+H]+	10.5635	Adenosine	Purine nucleosides	C10H13N5O4	OIRDTQYFTABQOQ-KQYNXXCUSA-N	C1=NC(=C2C(=N1)N(C=N2)[C@H]3[C@@H]([C@@H]([C@H](O3)CO)O)O)N	3a	D00857	patRoon
RP	268.19	[M+H]+	12.1666	Metoprolol	Phenols	C15H25NO3	IUBSYMUCCVWXPE-UHFFFAOYSA-N	CC(C)NCC(COC1=CC=C(C=C1)CCOC)O	3a	D00857	patRoon
RP	361.2	[M+H]+	15.2118	Cortisone	Steroids and steroid derivatives	C21H28O5	MFYSYFVPBJMHGN-ZPOLXVRWSA-N	C[C@]12CCC(=O)C=C1CC[C@@H]3[C@@H]2C(=O)C[C@]4([C@H]3CC[C@@]4(C(=O)CO)O)C	2a	D00857	patRoon
RP	363.215	[M+H]+	15.6017	Hydrocortisone	Steroids and steroid derivatives	C21H30O5	JYGXADMDTFJGBT-VWUMJDOOSA-N	C[C@]12CCC(=O)C=C1CC[C@@H]3[C@@H]2[C@H](C[C@]4([C@H]3CC[C@@]4(C(=O)CO)O)C)O	2a	D00857	patRoon
RP	151.026	[M-H]-	2.59689	Xanthine	Imidazopyrimidines	C5H4N4O2	LRFVTYWOQMYALW-UHFFFAOYSA-N	C1=NC2=C(N1)C(=O)NC(=O)N2	2a	D00857	patRoon
RP	76.0757	[M+H]+	1.93501	Trimethylamine N-oxide	Organonitrogen compounds	C3H9NO	UYPYRKYUKCHHIB-UHFFFAOYSA-N	C[N+](C)(C)[O-]	2a	D001008	patRoon
RP	114.066	[M+H]+	1.91522	Creatinine	Carboxylic acids and derivatives	C4H7N3O	DDRJAANPRJIHGJ-UHFFFAOYSA-N	CN1CC(=O)N=C1N	2a	D001008	patRoon
RP	126.022	[M+H]+	2.09544	Taurine	Organic sulfonic acids and derivatives	C2H7NO3S	XOAAWQZATWQOTB-UHFFFAOYSA-N	C(CS(=O)(=O)O)N	2a	D001008	patRoon
RP	130.05	[M+H]+	10.6277	L-Pyroglutamic acid	Carboxylic acids and derivatives	C5H7NO3	ODHCTXKNWHHXJC-VKHMYHEASA-N	C1CC(=O)N[C@@H]1C(=O)O	2a	D001008	patRoon
RP	130.05	[M+H]+	1.95531	L-Pyroglutamic acid	Carboxylic acids and derivatives	C5H7NO3	ODHCTXKNWHHXJC-VKHMYHEASA-N	C1CC(=O)N[C@@H]1C(=O)O	2a	D001008	patRoon
RP	130.05	[M+H]+	2.64177	L-Pyroglutamic acid	Carboxylic acids and derivatives	C5H7NO3	ODHCTXKNWHHXJC-VKHMYHEASA-N	C1CC(=O)N[C@@H]1C(=O)O	2a	D001008	patRoon
RP	130.065	[M+H]+	9.08383	Isoquinoline	Isoquinolines and derivatives	C9H7N	AWJUIBRHMBBTKR-UHFFFAOYSA-N	C1=CC=C2C=NC=CC2=C1	3a	D001008	patRoon
RP	130.065	[M+H]+	13.5033	Isoquinoline	Isoquinolines and derivatives	C9H7N	AWJUIBRHMBBTKR-UHFFFAOYSA-N	C1=CC=C2C=NC=CC2=C1	2a	D001008	patRoon
RP	130.065	[M+H]+	14.5955	Isoquinoline	Isoquinolines and derivatives	C9H7N	AWJUIBRHMBBTKR-UHFFFAOYSA-N	C1=CC=C2C=NC=CC2=C1	3b	D001008	patRoon
RP	130.086	[M+H]+	2.30026	Cycloleucine	Carboxylic acids and derivatives	C6H11NO2	NILQLFBWTXNUOE-UHFFFAOYSA-N	C1CCC(C1)(C(=O)O)N	3b	D001008	patRoon
RP	132.076	[M+H]+	1.95531	3-Guanidinopropionic acid	Organonitrogen compounds	C4H9N3O2	KMXXSJLYVJEBHI-UHFFFAOYSA-N	C(CN=C(N)N)C(=O)O	3b	D001008	patRoon
RP	137.046	[M+H]+	2.45048	Allopurinol	Pyrazolopyrimidines	C5H4N4O	OFCNXPDARWKPPY-UHFFFAOYSA-N	C1=NNC2=C1C(=O)NC=N2	3a	D001008	patRoon
RP	139.039	[M+H]+	17.8268	4-Hydroxybenzoic acid	Benzene and substituted derivatives	C7H6O3	FJKROLUGYXJWQN-UHFFFAOYSA-N	C1=CC(=CC=C1C(=O)O)O	2a	D001008	patRoon
RP	144.081	[M+H]+	9.08383	1-Naphthylamine	Naphthalenes	C10H9N	RUFPHBVGCFYCNW-UHFFFAOYSA-N	C1=CC=C2C(=C1)C=CC=C2N	2a	D001008	patRoon
RP	147.076	[M+H]+	1.97466	Glutamine	Carboxylic acids and derivatives	C5H10N2O3	ZDXPYRJPNDTMRX-VKHMYHEASA-N	C(CC(=O)N)[C@@H](C(=O)O)N	2a	D001008	patRoon
RP	147.113	[M+H]+	1.71612	DL-Lysine	Carboxylic acids and derivatives	C6H14N2O2	KDXKERNSBIXSRK-UHFFFAOYSA-N	C(CCN)CC(C(=O)O)N	3a	D001008	patRoon
RP	148.06	[M+H]+	2.09544	Glutamic acid	Carboxylic acids and derivatives	C5H9NO4	WHUUTDBJXJRKMK-VKHMYHEASA-N	C(CC(=O)O)[C@@H](C(=O)O)N	3b	D001008	patRoon
RP	150.058	[M+H]+	2.51851	D-Methionine	Carboxylic acids and derivatives	C5H11NO2S	FFEARJCKVFRZRR-SCSAIBSYSA-N	CSCC[C@H](C(=O)O)N	3a	D001008	patRoon
RP	152.143	[M+H]+	11.7394	Amantadine	Organonitrogen compounds	C10H17N	DKNWSYNQZKUICI-UHFFFAOYSA-N	C1C2CC3CC1CC(C2)(C3)N	2a	D001008	patRoon
RP	156.076	[M+H]+	1.7558	Histidine	Carboxylic acids and derivatives	C6H9N3O2	HNDVDQJCIGZPNO-YFKPBYRVSA-N	C1=C(NC=N1)C[C@@H](C(=O)O)N	2a	D001008	patRoon
RP	165.054	[M+H]+	2.84675	3-Methylxanthine	Cinnamic acids and derivatives	C9H8O3	NGSWKAQJJWESNS-ZZXKWVIFSA-N	C1=CC(=CC=C1/C=C/C(=O)O)O	3b	D001008	patRoon
RP	167.056	[M+H]+	4.3726	3-methyl-7H-purine-2,6-dione	Imidazopyrimidines	C6H6N4O2	GMSNIKWWOQHZGF-UHFFFAOYSA-N	CN1C2=C(C(=O)NC1=O)NC=N2	3a	D001008	patRoon
RP	175.119	[M+H]+	1.81559	D-Arginine	Carboxylic acids and derivatives	C6H14N4O2	ODKSFYDXXFIFQN-SCSAIBSYSA-N	C(C[C@H](C(=O)O)N)CN=C(N)N	3a	D001008	patRoon
RP	176.07	[M+H]+	13.5033	Indole-3-acetic acid	Indoles and derivatives	C10H9NO2	SEOVTRFCIGRIMH-UHFFFAOYSA-N	C1=CC=C2C(=C1)C(=CN2)CC(=O)O	2a	D001008	patRoon
RP	192.138	[M+H]+	16.1576	Diethyltoluamide	Benzene and substituted derivatives	C12H17NO	MMOXZBCLCQITDF-UHFFFAOYSA-N	CCN(CC)C(=O)C1=CC=CC(=C1)C	2a	D001008	patRoon
RP	198.076	[M+H]+	2.38296	D-Dopa	Carboxylic acids and derivatives	C9H11NO4	WTDRDQBEARUVNC-ZCFIWIBFSA-N	C1=CC(=C(C=C1C[C@H](C(=O)O)N)O)O	2a	D001008	patRoon
RP	219.112	[M+H]+	12.7384	Primidone	Diazines	C12H14N2O2	DQMZLTXERSFNPB-UHFFFAOYSA-N	CCC1(C(=O)NCNC1=O)C2=CC=CC=C2	2a	D001008	patRoon
RP	220.117	[M+H]+	6.97992	Pantothenic acid	Organooxygen compounds	C9H17NO5	GHOKWGTUZJEAQD-ZETCQYMHSA-N	CC(C)(CO)[C@H](C(=O)NCCC(=O)O)O	2a	D001008	patRoon
RP	241.03	[M+H]+	2.05538	D-Cystine	Carboxylic acids and derivatives	C6H12N2O4S2	LEVWYRKDKASIDU-QWWZWVQMSA-N	C([C@H](C(=O)O)N)SSC[C@H](C(=O)O)N	2a	D001008	patRoon
RP	260.163	[M+H]+	14.0892	1-(Isopropylamino)-3-(1-naphthyloxy)-2-propanol	Naphthalenes	C16H21NO2	AQHHHDLHHXJYJD-AWEZNQCLSA-N	CC(C)NC[C@@H](COC1=CC=CC2=CC=CC=C21)O	2a	D001008	patRoon
RP	268.105	[M+H]+	10.5635	Adenosine	Purine nucleosides	C10H13N5O4	OIRDTQYFTABQOQ-KQYNXXCUSA-N	C1=NC(=C2C(=N1)N(C=N2)[C@H]3[C@@H]([C@@H]([C@H](O3)CO)O)O)N	3a	D001008	patRoon
RP	268.19	[M+H]+	12.1666	1-[4-(2-methoxyethyl)phenoxy]-3-(propan-2-ylamino)propan-2-ol	Phenols	C15H25NO3	IUBSYMUCCVWXPE-UHFFFAOYSA-N	CC(C)NCC(COC1=CC=C(C=C1)CCOC)O	3a	D001008	patRoon
RP	286.143	[M+H]+	17.5039	Metoprolol		C17H19NO3	MXXWOMGUGJBKIW-YPCIICBESA-N	C1CCN(CC1)C(=O)/C=C/C=C/C2=CC3=C(C=C2)OCO3	2a	D001008	patRoon
RP	307.11	[M+H]+	12.6544	Fluconazole	Benzene and substituted derivatives	C13H12F2N6O	RFHAOTPXVQNOHP-UHFFFAOYSA-N	C1=CC(=C(C=C1F)F)C(CN2C=NC=N2)(CN3C=NC=N3)O	2a	D001008	patRoon
RP	361.2	[M+H]+	15.2118	Cortisone	Steroids and steroid derivatives	C21H28O5	MFYSYFVPBJMHGN-ZPOLXVRWSA-N	C[C@]12CCC(=O)C=C1CC[C@@H]3[C@@H]2C(=O)C[C@]4([C@H]3CC[C@@]4(C(=O)CO)O)C	2a	D001008	patRoon
RP	363.215	[M+H]+	15.6017	Hydrocortisone	Steroids and steroid derivatives	C21H30O5	JYGXADMDTFJGBT-VWUMJDOOSA-N	C[C@]12CCC(=O)C=C1CC[C@@H]3[C@@H]2[C@H](C[C@]4([C@H]3CC[C@@]4(C(=O)CO)O)C)O	2a	D001008	patRoon
RP	151.026	[M-H]-	2.59689	Xanthine	Imidazopyrimidines	C5H4N4O2	LRFVTYWOQMYALW-UHFFFAOYSA-N	C1=NC2=C(N1)C(=O)NC(=O)N2	2a	D001008	patRoon
RP	165.042	[M-H]-	4.09085	3-Methylxanthine	Imidazopyrimidines	C6H6N4O2	GMSNIKWWOQHZGF-UHFFFAOYSA-N	CN1C2=C(C(=O)NC1=O)NC=N2	3b	D001008	patRoon
RP	167.035	[M-H]-	13.3079	Vanillic acid	Benzene and substituted derivatives	C8H8O4	WKOLLVMJNQIZCI-UHFFFAOYSA-N	COC1=C(C=CC(=C1)C(=O)O)O	3b	D001008	patRoon
RP	212.002	[M-H]-	9.40137	Indoxyl sulfate	Organic sulfuric acids and derivatives	C8H7NO4S	BXFFHSIDQOFMLE-UHFFFAOYSA-N	C1=CC=C2C(=C1)C(=CN2)OS(=O)(=O)O	2a	D001008	patRoon
RP	305.097	[M-H]-	12.6547	Fluconazole	Benzene and substituted derivatives	C13H12F2N6O	RFHAOTPXVQNOHP-UHFFFAOYSA-N	C1=CC(=C(C=C1F)F)C(CN2C=NC=N2)(CN3C=NC=N3)O	2a	D001008	patRoon
RP	76.0757	[M+H]+	1.93501	Trimethylamine oxide	Organonitrogen compounds	C3H9NO	UYPYRKYUKCHHIB-UHFFFAOYSA-N	C[N+](C)(C)[O-]	2a	D03248	patRoon
RP	114.066	[M+H]+	1.91522	Creatinine	Carboxylic acids and derivatives	C4H7N3O	DDRJAANPRJIHGJ-UHFFFAOYSA-N	CN1CC(=O)N=C1N	2a	D03248	patRoon
RP	126.022	[M+H]+	2.09544	Taurine	Organic sulfonic acids and derivatives	C2H7NO3S	XOAAWQZATWQOTB-UHFFFAOYSA-N	C(CS(=O)(=O)O)N	2a	D03248	patRoon
RP	130.05	[M+H]+	10.6277	L-Pyroglutamic acid	Carboxylic acids and derivatives	C5H7NO3	ODHCTXKNWHHXJC-VKHMYHEASA-N	C1CC(=O)N[C@@H]1C(=O)O	2a	D03248	patRoon
RP	130.05	[M+H]+	1.95531	L-Pyroglutamic acid	Carboxylic acids and derivatives	C5H7NO3	ODHCTXKNWHHXJC-VKHMYHEASA-N	C1CC(=O)N[C@@H]1C(=O)O	2a	D03248	patRoon
RP	130.05	[M+H]+	2.64177	L-Pyroglutamic acid	Carboxylic acids and derivatives	C5H7NO3	ODHCTXKNWHHXJC-VKHMYHEASA-N	C1CC(=O)N[C@@H]1C(=O)O	2a	D03248	patRoon
RP	130.086	[M+H]+	2.30026	Pipecolic acid	Carboxylic acids and derivatives	C6H11NO2	HXEACLLIILLPRG-UHFFFAOYSA-N	C1CCNC(C1)C(=O)O	3b	D03248	patRoon
RP	137.046	[M+H]+	2.45048	Allopurinol	Pyrazolopyrimidines	C5H4N4O	OFCNXPDARWKPPY-UHFFFAOYSA-N	C1=NNC2=C1C(=O)NC=N2	3a	D03248	patRoon
RP	139.039	[M+H]+	17.8268	4-Hydroxybenzoic acid	Benzene and substituted derivatives	C7H6O3	FJKROLUGYXJWQN-UHFFFAOYSA-N	C1=CC(=CC=C1C(=O)O)O	2a	D03248	patRoon
RP	147.076	[M+H]+	1.97466	Glutamine	Carboxylic acids and derivatives	C5H10N2O3	ZDXPYRJPNDTMRX-VKHMYHEASA-N	C(CC(=O)N)[C@@H](C(=O)O)N	2a	D03248	patRoon
RP	147.113	[M+H]+	1.71612	Lysine	Carboxylic acids and derivatives	C6H14N2O2	KDXKERNSBIXSRK-YFKPBYRVSA-N	C(CCN)C[C@@H](C(=O)O)N	3a	D03248	patRoon
RP	148.06	[M+H]+	2.09544	Glutamic acid	Carboxylic acids and derivatives	C5H9NO4	WHUUTDBJXJRKMK-VKHMYHEASA-N	C(CC(=O)O)[C@@H](C(=O)O)N	3b	D03248	patRoon
RP	150.058	[M+H]+	2.51851	D-Methionine	Carboxylic acids and derivatives	C5H11NO2S	FFEARJCKVFRZRR-SCSAIBSYSA-N	CSCC[C@H](C(=O)O)N	3a	D03248	patRoon
RP	152.143	[M+H]+	11.7394	Amantadine	Organonitrogen compounds	C10H17N	DKNWSYNQZKUICI-UHFFFAOYSA-N	C1C2CC3CC1CC(C2)(C3)N	2a	D03248	patRoon
RP	156.076	[M+H]+	1.7558	Histidine	Carboxylic acids and derivatives	C6H9N3O2	HNDVDQJCIGZPNO-YFKPBYRVSA-N	C1=C(NC=N1)C[C@@H](C(=O)O)N	2a	D03248	patRoon
RP	175.119	[M+H]+	1.81559	D-Arginine	Carboxylic acids and derivatives	C6H14N4O2	ODKSFYDXXFIFQN-SCSAIBSYSA-N	C(C[C@H](C(=O)O)N)CN=C(N)N	3a	D03248	patRoon
RP	176.07	[M+H]+	13.5033	Indole-3-acetic acid	Indoles and derivatives	C10H9NO2	SEOVTRFCIGRIMH-UHFFFAOYSA-N	C1=CC=C2C(=C1)C(=CN2)CC(=O)O	2a	D03248	patRoon
RP	198.076	[M+H]+	2.38296	D-Dopa	Carboxylic acids and derivatives	C9H11NO4	WTDRDQBEARUVNC-ZCFIWIBFSA-N	C1=CC(=C(C=C1C[C@H](C(=O)O)N)O)O	2a	D03248	patRoon
RP	219.112	[M+H]+	12.7384	Primidone	Diazines	C12H14N2O2	DQMZLTXERSFNPB-UHFFFAOYSA-N	CCC1(C(=O)NCNC1=O)C2=CC=CC=C2	2a	D03248	patRoon
RP	220.117	[M+H]+	6.97992	Pantothenic acid	Organooxygen compounds	C9H17NO5	GHOKWGTUZJEAQD-ZETCQYMHSA-N	CC(C)(CO)[C@H](C(=O)NCCC(=O)O)O	2a	D03248	patRoon
RP	241.03	[M+H]+	2.05538	D-Cystine	Carboxylic acids and derivatives	C6H12N2O4S2	LEVWYRKDKASIDU-QWWZWVQMSA-N	C([C@H](C(=O)O)N)SSC[C@H](C(=O)O)N	2a	D03248	patRoon
RP	260.163	[M+H]+	14.0892	Propranolol	Naphthalenes	C16H21NO2	AQHHHDLHHXJYJD-UHFFFAOYSA-N	CC(C)NCC(COC1=CC=CC2=CC=CC=C21)O	2a	D03248	patRoon
RP	268.105	[M+H]+	10.5635	Adenosine	Purine nucleosides	C10H13N5O4	OIRDTQYFTABQOQ-KQYNXXCUSA-N	C1=NC(=C2C(=N1)N(C=N2)[C@H]3[C@@H]([C@@H]([C@H](O3)CO)O)O)N	3a	D03248	patRoon
RP	268.19	[M+H]+	12.1666	Metoprolol	Phenols	C15H25NO3	IUBSYMUCCVWXPE-UHFFFAOYSA-N	CC(C)NCC(COC1=CC=C(C=C1)CCOC)O	3a	D03248	patRoon
RP	286.143	[M+H]+	17.5039	Piperine		C17H19NO3	MXXWOMGUGJBKIW-YPCIICBESA-N	C1CCN(CC1)C(=O)/C=C/C=C/C2=CC3=C(C=C2)OCO3	2a	D03248	patRoon
RP	307.11	[M+H]+	12.6544	Fluconazole	Benzene and substituted derivatives	C13H12F2N6O	RFHAOTPXVQNOHP-UHFFFAOYSA-N	C1=CC(=C(C=C1F)F)C(CN2C=NC=N2)(CN3C=NC=N3)O	2a	D03248	patRoon
RP	361.2	[M+H]+	15.2118	Cortisone	Steroids and steroid derivatives	C21H28O5	MFYSYFVPBJMHGN-ZPOLXVRWSA-N	C[C@]12CCC(=O)C=C1CC[C@@H]3[C@@H]2C(=O)C[C@]4([C@H]3CC[C@@]4(C(=O)CO)O)C	2a	D03248	patRoon
RP	363.215	[M+H]+	15.6017	Hydrocortisone	Steroids and steroid derivatives	C21H30O5	JYGXADMDTFJGBT-VWUMJDOOSA-N	C[C@]12CCC(=O)C=C1CC[C@@H]3[C@@H]2[C@H](C[C@]4([C@H]3CC[C@@]4(C(=O)CO)O)C)O	2a	D03248	patRoon
RP	167.035	[M-H]-	13.3079	Vanillic acid	Benzene and substituted derivatives	C8H8O4	WKOLLVMJNQIZCI-UHFFFAOYSA-N	COC1=C(C=CC(=C1)C(=O)O)O	3b	D03248	patRoon
RP	212.002	[M-H]-	9.40137	Indoxyl sulfate	Organic sulfuric acids and derivatives	C8H7NO4S	BXFFHSIDQOFMLE-UHFFFAOYSA-N	C1=CC=C2C(=C1)C(=CN2)OS(=O)(=O)O	2a	D03248	patRoon
RP	305.097	[M-H]-	12.6547	Fluconazole	Benzene and substituted derivatives	C13H12F2N6O	RFHAOTPXVQNOHP-UHFFFAOYSA-N	C1=CC(=C(C=C1F)F)C(CN2C=NC=N2)(CN3C=NC=N3)O	2a	D03248	patRoon
RP	76.0757	[M+H]+	1.93501	Trimethylamine N-oxide	Organonitrogen compounds	C3H9NO	UYPYRKYUKCHHIB-UHFFFAOYSA-N	C[N+](C)(C)[O-]	2a	D0012983	patRoon
RP	114.066	[M+H]+	1.91522	Creatinine	Carboxylic acids and derivatives	C4H7N3O	DDRJAANPRJIHGJ-UHFFFAOYSA-N	CN1CC(=O)N=C1N	2a	D0012983	patRoon
RP	126.022	[M+H]+	2.09544	Taurine	Organic sulfonic acids and derivatives	C2H7NO3S	XOAAWQZATWQOTB-UHFFFAOYSA-N	C(CS(=O)(=O)O)N	2a	D0012983	patRoon
RP	130.065	[M+H]+	9.08383	Isoquinoline	Quinolines and derivatives	C9H7N	AWJUIBRHMBBTKR-UHFFFAOYSA-N	C1=CC=C2C=NC=CC2=C1	3a	D0012983	patRoon
RP	130.065	[M+H]+	13.5033	Isoquinoline	Quinolines and derivatives	C9H7N	AWJUIBRHMBBTKR-UHFFFAOYSA-N	C1=CC=C2C=NC=CC2=C1	2a	D0012983	patRoon
RP	130.065	[M+H]+	14.5955	Isoquinoline	Quinolines and derivatives	C9H7N	AWJUIBRHMBBTKR-UHFFFAOYSA-N	C1=CC=C2C=NC=CC2=C1	3b	D0012983	patRoon
RP	137.046	[M+H]+	2.45048	Allopurinol	Pyrazolopyrimidines	C5H4N4O	OFCNXPDARWKPPY-UHFFFAOYSA-N	C1=NNC2=C1C(=O)NC=N2	3a	D0012983	patRoon
RP	139.039	[M+H]+	17.8268	Salicylic acid	Benzene and substituted derivatives	C7H6O3	YGSDEFSMJLZEOE-UHFFFAOYSA-N	C1=CC=C(C(=C1)C(=O)O)O	3b	D0012983	patRoon
RP	147.076	[M+H]+	1.97466	Glutamine	Carboxylic acids and derivatives	C5H10N2O3	ZDXPYRJPNDTMRX-VKHMYHEASA-N	C(CC(=O)N)[C@@H](C(=O)O)N	2a	D0012983	patRoon
RP	147.113	[M+H]+	1.71612	Lysine	Carboxylic acids and derivatives	C6H14N2O2	KDXKERNSBIXSRK-YFKPBYRVSA-N	C(CCN)C[C@@H](C(=O)O)N	3a	D0012983	patRoon
RP	148.06	[M+H]+	2.09544	Glutamic acid	Carboxylic acids and derivatives	C5H9NO4	WHUUTDBJXJRKMK-VKHMYHEASA-N	C(CC(=O)O)[C@@H](C(=O)O)N	3b	D0012983	patRoon
RP	150.058	[M+H]+	2.51851	D-Methionine	Carboxylic acids and derivatives	C5H11NO2S	FFEARJCKVFRZRR-SCSAIBSYSA-N	CSCC[C@H](C(=O)O)N	3a	D0012983	patRoon
RP	152.143	[M+H]+	11.7394	Amantadine	Organonitrogen compounds	C10H17N	DKNWSYNQZKUICI-UHFFFAOYSA-N	C1C2CC3CC1CC(C2)(C3)N	2a	D0012983	patRoon
RP	156.076	[M+H]+	1.7558	Histidine	Carboxylic acids and derivatives	C6H9N3O2	HNDVDQJCIGZPNO-YFKPBYRVSA-N	C1=C(NC=N1)C[C@@H](C(=O)O)N	2a	D0012983	patRoon
RP	167.056	[M+H]+	4.3726	3-Methylxanthine	Imidazopyrimidines	C6H6N4O2	GMSNIKWWOQHZGF-UHFFFAOYSA-N	CN1C2=C(C(=O)NC1=O)NC=N2	3a	D0012983	patRoon
RP	175.119	[M+H]+	1.81559	Arginine	Carboxylic acids and derivatives	C6H14N4O2	ODKSFYDXXFIFQN-BYPYZUCNSA-N	C(C[C@@H](C(=O)O)N)CN=C(N)N	3a	D0012983	patRoon
RP	176.07	[M+H]+	13.5033	Indole-3-acetic acid	Indoles and derivatives	C10H9NO2	SEOVTRFCIGRIMH-UHFFFAOYSA-N	C1=CC=C2C(=C1)C(=CN2)CC(=O)O	2a	D0012983	patRoon
RP	192.138	[M+H]+	16.1576	Diethyltoluamide	Benzene and substituted derivatives	C12H17NO	MMOXZBCLCQITDF-UHFFFAOYSA-N	CCN(CC)C(=O)C1=CC=CC(=C1)C	2a	D0012983	patRoon
RP	198.076	[M+H]+	2.38296	D-Dopa	Carboxylic acids and derivatives	C9H11NO4	WTDRDQBEARUVNC-ZCFIWIBFSA-N	C1=CC(=C(C=C1C[C@H](C(=O)O)N)O)O	2a	D0012983	patRoon
RP	220.117	[M+H]+	6.97992	Pantothenic acid	Organooxygen compounds	C9H17NO5	GHOKWGTUZJEAQD-ZETCQYMHSA-N	CC(C)(CO)[C@H](C(=O)NCCC(=O)O)O	2a	D0012983	patRoon
RP	241.03	[M+H]+	2.05538	D-Cystine	Carboxylic acids and derivatives	C6H12N2O4S2	LEVWYRKDKASIDU-QWWZWVQMSA-N	C([C@H](C(=O)O)N)SSC[C@H](C(=O)O)N	2a	D0012983	patRoon
RP	260.163	[M+H]+	14.0892	(2S)-1-naphthalen-1-yloxy-3-(propan-2-ylamino)propan-2-ol	Naphthalenes	C16H21NO2	AQHHHDLHHXJYJD-AWEZNQCLSA-N	CC(C)NC[C@@H](COC1=CC=CC2=CC=CC=C21)O	2a	D0012983	patRoon
RP	268.105	[M+H]+	10.5635	Adenosine	Purine nucleosides	C10H13N5O4	OIRDTQYFTABQOQ-KQYNXXCUSA-N	C1=NC(=C2C(=N1)N(C=N2)[C@H]3[C@@H]([C@@H]([C@H](O3)CO)O)O)N	3a	D0012983	patRoon
RP	268.19	[M+H]+	12.1666	Metoprolol	Phenols	C15H25NO3	IUBSYMUCCVWXPE-UHFFFAOYSA-N	CC(C)NCC(COC1=CC=C(C=C1)CCOC)O	3a	D0012983	patRoon
RP	361.2	[M+H]+	15.2118	Cortisone	Steroids and steroid derivatives	C21H28O5	MFYSYFVPBJMHGN-ZPOLXVRWSA-N	C[C@]12CCC(=O)C=C1CC[C@@H]3[C@@H]2C(=O)C[C@]4([C@H]3CC[C@@]4(C(=O)CO)O)C	2a	D0012983	patRoon
RP	363.215	[M+H]+	15.6017	Hydrocortisone	Steroids and steroid derivatives	C21H30O5	JYGXADMDTFJGBT-VWUMJDOOSA-N	C[C@]12CCC(=O)C=C1CC[C@@H]3[C@@H]2[C@H](C[C@]4([C@H]3CC[C@@]4(C(=O)CO)O)C)O	2a	D0012983	patRoon
RP	151.026	[M-H]-	2.59689	Xanthine	Imidazopyrimidines	C5H4N4O2	LRFVTYWOQMYALW-UHFFFAOYSA-N	C1=NC2=C(N1)C(=O)NC(=O)N2	2a	D0012983	patRoon
RP	165.042	[M-H]-	4.09085	3-Methylxanthine	Imidazopyrimidines	C6H6N4O2	GMSNIKWWOQHZGF-UHFFFAOYSA-N	CN1C2=C(C(=O)NC1=O)NC=N2	3b	D0012983	patRoon
RP	76.0757	[M+H]+	1.93501	Trimethylamine N-oxide	Organonitrogen compounds	C3H9NO	UYPYRKYUKCHHIB-UHFFFAOYSA-N	C[N+](C)(C)[O-]	2a	PD-MetFrag	patRoon
RP	114.066	[M+H]+	1.91522	Creatinine	Carboxylic acids and derivatives	C4H7N3O	DDRJAANPRJIHGJ-UHFFFAOYSA-N	CN1CC(=O)N=C1N	2a	PD-MetFrag	patRoon
RP	126.022	[M+H]+	2.09544	Taurine	Organic sulfonic acids and derivatives	C2H7NO3S	XOAAWQZATWQOTB-UHFFFAOYSA-N	C(CS(=O)(=O)O)N	2a	PD-MetFrag	patRoon
RP	130.05	[M+H]+	10.6277	L-Pyroglutamic acid	Carboxylic acids and derivatives	C5H7NO3	ODHCTXKNWHHXJC-VKHMYHEASA-N	C1CC(=O)N[C@@H]1C(=O)O	2a	PD-MetFrag	patRoon
RP	130.05	[M+H]+	1.95531	L-Pyroglutamic acid	Carboxylic acids and derivatives	C5H7NO3	ODHCTXKNWHHXJC-VKHMYHEASA-N	C1CC(=O)N[C@@H]1C(=O)O	2a	PD-MetFrag	patRoon
RP	130.05	[M+H]+	2.64177	L-Pyroglutamic acid	Carboxylic acids and derivatives	C5H7NO3	ODHCTXKNWHHXJC-VKHMYHEASA-N	C1CC(=O)N[C@@H]1C(=O)O	2a	PD-MetFrag	patRoon
RP	130.065	[M+H]+	9.08383	Isoquinoline	Isoquinolines and derivatives	C9H7N	AWJUIBRHMBBTKR-UHFFFAOYSA-N	C1=CC=C2C=NC=CC2=C1	3a	PD-MetFrag	patRoon
RP	130.065	[M+H]+	13.5033	Isoquinoline	Isoquinolines and derivatives	C9H7N	AWJUIBRHMBBTKR-UHFFFAOYSA-N	C1=CC=C2C=NC=CC2=C1	2a	PD-MetFrag	patRoon
RP	130.065	[M+H]+	14.5955	Isoquinoline	Isoquinolines and derivatives	C9H7N	AWJUIBRHMBBTKR-UHFFFAOYSA-N	C1=CC=C2C=NC=CC2=C1	3b	PD-MetFrag	patRoon
RP	130.086	[M+H]+	2.30026	Pipecolic acid	Carboxylic acids and derivatives	C6H11NO2	HXEACLLIILLPRG-UHFFFAOYSA-N	C1CCNC(C1)C(=O)O	3b	PD-MetFrag	patRoon
RP	132.076	[M+H]+	1.95531	3-Guanidinopropionic acid	Organonitrogen compounds	C4H9N3O2	KMXXSJLYVJEBHI-UHFFFAOYSA-N	C(CN=C(N)N)C(=O)O	3b	PD-MetFrag	patRoon
RP	137.046	[M+H]+	2.45048	Allopurinol	Pyrazolopyrimidines	C5H4N4O	OFCNXPDARWKPPY-UHFFFAOYSA-N	C1=NNC2=C1C(=O)NC=N2	3a	PD-MetFrag	patRoon
RP	138.055	[M+H]+	1.97466	3-Aminobenzoic acid	Benzene and substituted derivatives	C7H7NO2	XFDUHJPVQKIXHO-UHFFFAOYSA-N	C1=CC(=CC(=C1)N)C(=O)O	3a	PD-MetFrag	patRoon
RP	139.039	[M+H]+	17.8268	4-Hydroxybenzoic acid	Benzene and substituted derivatives	C7H6O3	FJKROLUGYXJWQN-UHFFFAOYSA-N	C1=CC(=CC=C1C(=O)O)O	2a	PD-MetFrag	patRoon
RP	144.081	[M+H]+	9.08383	1-Naphthylamine	Naphthalenes	C10H9N	RUFPHBVGCFYCNW-UHFFFAOYSA-N	C1=CC=C2C(=C1)C=CC=C2N	2a	PD-MetFrag	patRoon
RP	147.076	[M+H]+	1.97466	D-Glutamine	Carboxylic acids and derivatives	C5H10N2O3	ZDXPYRJPNDTMRX-GSVOUGTGSA-N	C(CC(=O)N)[C@H](C(=O)O)N	2a	PD-MetFrag	patRoon
RP	147.113	[M+H]+	1.71612	D-Lysine	Carboxylic acids and derivatives	C6H14N2O2	KDXKERNSBIXSRK-RXMQYKEDSA-N	C(CCN)C[C@H](C(=O)O)N	3a	PD-MetFrag	patRoon
RP	148.06	[M+H]+	2.09544	Glutamic acid	Carboxylic acids and derivatives	C5H9NO4	WHUUTDBJXJRKMK-VKHMYHEASA-N	C(CC(=O)O)[C@@H](C(=O)O)N	3b	PD-MetFrag	patRoon
RP	150.058	[M+H]+	2.51851	D-Methionine	Carboxylic acids and derivatives	C5H11NO2S	FFEARJCKVFRZRR-SCSAIBSYSA-N	CSCC[C@H](C(=O)O)N	3a	PD-MetFrag	patRoon
RP	152.143	[M+H]+	11.7394	Amantadine	Organonitrogen compounds	C10H17N	DKNWSYNQZKUICI-UHFFFAOYSA-N	C1C2CC3CC1CC(C2)(C3)N	2a	PD-MetFrag	patRoon
RP	153.04	[M+H]+	2.64922	Oxypurinol	Imidazopyrimidines	C5H4N4O2	HXNFUBHNUDHIGC-UHFFFAOYSA-N	C1=NNC2=C1C(=O)NC(=O)N2	2a	PD-MetFrag	patRoon
RP	156.076	[M+H]+	1.7558	D-Histidine	Carboxylic acids and derivatives	C6H9N3O2	HNDVDQJCIGZPNO-RXMQYKEDSA-N	C1=C(NC=N1)C[C@H](C(=O)O)N	2a	PD-MetFrag	patRoon
RP	165.054	[M+H]+	2.84675	2-Hydroxycinnamic acid	Cinnamic acids and derivatives	C9H8O3	PMOWTIHVNWZYFI-AATRIKPKSA-N	C1=CC=C(C(=C1)/C=C/C(=O)O)O	3b	PD-MetFrag	patRoon
RP	167.056	[M+H]+	4.3726	3-Methylxanthine	Imidazopyrimidines	C6H6N4O2	GMSNIKWWOQHZGF-UHFFFAOYSA-N	CN1C2=C(C(=O)NC1=O)NC=N2	3a	PD-MetFrag	patRoon
RP	175.119	[M+H]+	1.81559	D-Arginine	Carboxylic acids and derivatives	C6H14N4O2	ODKSFYDXXFIFQN-SCSAIBSYSA-N	C(C[C@H](C(=O)O)N)CN=C(N)N	3a	PD-MetFrag	patRoon
RP	176.07	[M+H]+	13.5033	Indole-3-acetic acid	Indoles and derivatives	C10H9NO2	SEOVTRFCIGRIMH-UHFFFAOYSA-N	C1=CC=C2C(=C1)C(=CN2)CC(=O)O	2a	PD-MetFrag	patRoon
RP	192.138	[M+H]+	16.1576	Diethyltoluamide	Benzene and substituted derivatives	C12H17NO	MMOXZBCLCQITDF-UHFFFAOYSA-N	CCN(CC)C(=O)C1=CC=CC(=C1)C	2a	PD-MetFrag	patRoon
RP	198.076	[M+H]+	2.38296	D-Dopa	Carboxylic acids and derivatives	C9H11NO4	WTDRDQBEARUVNC-ZCFIWIBFSA-N	C1=CC(=C(C=C1C[C@H](C(=O)O)N)O)O	2a	PD-MetFrag	patRoon
RP	204.113	[M+H]+	10.5611	4-Aminoantipyrine	Azoles	C11H13N3O	RLFWWDJHLFCNIJ-UHFFFAOYSA-N	CC1=C(C(=O)N(N1C)C2=CC=CC=C2)N	2a	PD-MetFrag	patRoon
RP	219.112	[M+H]+	12.7384	Primidone	Diazines	C12H14N2O2	DQMZLTXERSFNPB-UHFFFAOYSA-N	CCC1(C(=O)NCNC1=O)C2=CC=CC=C2	2a	PD-MetFrag	patRoon
RP	220.117	[M+H]+	6.97992	Pantothenic acid	Organooxygen compounds	C9H17NO5	GHOKWGTUZJEAQD-ZETCQYMHSA-N	CC(C)(CO)[C@H](C(=O)NCCC(=O)O)O	2a	PD-MetFrag	patRoon
RP	241.03	[M+H]+	2.05538	D-Cystine	Carboxylic acids and derivatives	C6H12N2O4S2	LEVWYRKDKASIDU-QWWZWVQMSA-N	C([C@H](C(=O)O)N)SSC[C@H](C(=O)O)N	2a	PD-MetFrag	patRoon
RP	260.163	[M+H]+	14.0892	Propranolol	Naphthalenes	C16H21NO2	AQHHHDLHHXJYJD-UHFFFAOYSA-N	CC(C)NCC(COC1=CC=CC2=CC=CC=C21)O	2a	PD-MetFrag	patRoon
RP	268.105	[M+H]+	10.5635	Adenosine	Purine nucleosides	C10H13N5O4	OIRDTQYFTABQOQ-KQYNXXCUSA-N	C1=NC(=C2C(=N1)N(C=N2)[C@H]3[C@@H]([C@@H]([C@H](O3)CO)O)O)N	3a	PD-MetFrag	patRoon
RP	268.19	[M+H]+	12.1666	Metoprolol	Phenols	C15H25NO3	IUBSYMUCCVWXPE-UHFFFAOYSA-N	CC(C)NCC(COC1=CC=C(C=C1)CCOC)O	3a	PD-MetFrag	patRoon
RP	286.143	[M+H]+	17.5039	Piperine		C17H19NO3	MXXWOMGUGJBKIW-YPCIICBESA-N	C1CCN(CC1)C(=O)/C=C/C=C/C2=CC3=C(C=C2)OCO3	2a	PD-MetFrag	patRoon
RP	307.11	[M+H]+	12.6544	Fluconazole	Benzene and substituted derivatives	C13H12F2N6O	RFHAOTPXVQNOHP-UHFFFAOYSA-N	C1=CC(=C(C=C1F)F)C(CN2C=NC=N2)(CN3C=NC=N3)O	2a	PD-MetFrag	patRoon
RP	361.2	[M+H]+	15.2118	Cortisone	Steroids and steroid derivatives	C21H28O5	MFYSYFVPBJMHGN-ZPOLXVRWSA-N	C[C@]12CCC(=O)C=C1CC[C@@H]3[C@@H]2C(=O)C[C@]4([C@H]3CC[C@@]4(C(=O)CO)O)C	2a	PD-MetFrag	patRoon
RP	363.215	[M+H]+	15.6017	Hydrocortisone	Steroids and steroid derivatives	C21H30O5	JYGXADMDTFJGBT-VWUMJDOOSA-N	C[C@]12CCC(=O)C=C1CC[C@@H]3[C@@H]2[C@H](C[C@]4([C@H]3CC[C@@]4(C(=O)CO)O)C)O	2a	PD-MetFrag	patRoon
RP	151.026	[M-H]-	2.59689	Oxypurinol	Imidazopyrimidines	C5H4N4O2	HXNFUBHNUDHIGC-UHFFFAOYSA-N	C1=NNC2=C1C(=O)NC(=O)N2	2a	PD-MetFrag	patRoon
RP	165.042	[M-H]-	4.09085	3-Methylxanthine	Imidazopyrimidines	C6H6N4O2	GMSNIKWWOQHZGF-UHFFFAOYSA-N	CN1C2=C(C(=O)NC1=O)NC=N2	3b	PD-MetFrag	patRoon
RP	167.035	[M-H]-	13.3079	Vanillic acid	Benzene and substituted derivatives	C8H8O4	WKOLLVMJNQIZCI-UHFFFAOYSA-N	COC1=C(C=CC(=C1)C(=O)O)O	3b	PD-MetFrag	patRoon
RP	212.002	[M-H]-	9.40137	Indoxyl sulfate	Organic sulfuric acids and derivatives	C8H7NO4S	BXFFHSIDQOFMLE-UHFFFAOYSA-N	C1=CC=C2C(=C1)C(=CN2)OS(=O)(=O)O	2a	PD-MetFrag	patRoon
RP	305.097	[M-H]-	12.6547	Fluconazole	Benzene and substituted derivatives	C13H12F2N6O	RFHAOTPXVQNOHP-UHFFFAOYSA-N	C1=CC(=C(C=C1F)F)C(CN2C=NC=N2)(CN3C=NC=N3)O	2a	PD-MetFrag	patRoon
RP	76.0757	[M+H]+	1.93501	Trimethylamine N-oxide	Organonitrogen compounds	C3H9NO	UYPYRKYUKCHHIB-UHFFFAOYSA-N	C[N+](C)(C)[O-]	2a	PCL	patRoon
RP	114.066	[M+H]+	1.91522	creatinine	Carboxylic acids and derivatives	C4H7N3O	DDRJAANPRJIHGJ-UHFFFAOYSA-N	CN1CC(=O)N=C1N	2a	PCL	patRoon
RP	126.022	[M+H]+	2.09544	taurine	Organic sulfonic acids and derivatives	C2H7NO3S	XOAAWQZATWQOTB-UHFFFAOYSA-N	C(CS(=O)(=O)O)N	2a	PCL	patRoon
RP	130.05	[M+H]+	10.6277	L-Pyroglutamic acid	Carboxylic acids and derivatives	C5H7NO3	ODHCTXKNWHHXJC-VKHMYHEASA-N	C1CC(=O)N[C@@H]1C(=O)O	2a	PCL	patRoon
RP	130.05	[M+H]+	1.95531	L-Pyroglutamic acid	Carboxylic acids and derivatives	C5H7NO3	ODHCTXKNWHHXJC-VKHMYHEASA-N	C1CC(=O)N[C@@H]1C(=O)O	2a	PCL	patRoon
RP	130.05	[M+H]+	2.64177	L-Pyroglutamic acid	Carboxylic acids and derivatives	C5H7NO3	ODHCTXKNWHHXJC-VKHMYHEASA-N	C1CC(=O)N[C@@H]1C(=O)O	2a	PCL	patRoon
RP	130.065	[M+H]+	9.08383	Isoquinoline	Isoquinolines and derivatives	C9H7N	AWJUIBRHMBBTKR-UHFFFAOYSA-N	C1=CC=C2C=NC=CC2=C1	3a	PCL	patRoon
RP	130.065	[M+H]+	13.5033	Isoquinoline	Isoquinolines and derivatives	C9H7N	AWJUIBRHMBBTKR-UHFFFAOYSA-N	C1=CC=C2C=NC=CC2=C1	2a	PCL	patRoon
RP	130.065	[M+H]+	14.5955	Isoquinoline	Isoquinolines and derivatives	C9H7N	AWJUIBRHMBBTKR-UHFFFAOYSA-N	C1=CC=C2C=NC=CC2=C1	3b	PCL	patRoon
RP	132.076	[M+H]+	1.95531	3-Guanidinopropionic acid	Organonitrogen compounds	C4H9N3O2	KMXXSJLYVJEBHI-UHFFFAOYSA-N	C(CN=C(N)N)C(=O)O	3b	PCL	patRoon
RP	132.081	[M+H]+	9.08383	2-METHYLINDOLE	Indoles and derivatives	C9H9N	BHNHHSOHWZKFOX-UHFFFAOYSA-N	CC1=CC2=CC=CC=C2N1	3a	PCL	patRoon
RP	137.046	[M+H]+	2.45048	allopurinol	Pyrazolopyrimidines	C5H4N4O	OFCNXPDARWKPPY-UHFFFAOYSA-N	C1=NNC2=C1C(=O)NC=N2	3a	PCL	patRoon
RP	138.055	[M+H]+	1.97466	3-AMINOBENZOIC ACID	Benzene and substituted derivatives	C7H7NO2	XFDUHJPVQKIXHO-UHFFFAOYSA-N	C1=CC(=CC(=C1)N)C(=O)O	3a	PCL	patRoon
RP	139.039	[M+H]+	17.8268	4-HYDROXYBENZOIC ACID	Benzene and substituted derivatives	C7H6O3	FJKROLUGYXJWQN-UHFFFAOYSA-N	C1=CC(=CC=C1C(=O)O)O	2a	PCL	patRoon
RP	144.081	[M+H]+	9.08383	1-NAPHTHYLAMINE	Naphthalenes	C10H9N	RUFPHBVGCFYCNW-UHFFFAOYSA-N	C1=CC=C2C(=C1)C=CC=C2N	2a	PCL	patRoon
RP	147.076	[M+H]+	1.97466	L-glutamine	Carboxylic acids and derivatives	C5H10N2O3	ZDXPYRJPNDTMRX-VKHMYHEASA-N	C(CC(=O)N)[C@@H](C(=O)O)N	2a	PCL	patRoon
RP	147.113	[M+H]+	1.71612	L-lysine	Carboxylic acids and derivatives	C6H14N2O2	KDXKERNSBIXSRK-YFKPBYRVSA-N	C(CCN)C[C@@H](C(=O)O)N	3a	PCL	patRoon
RP	148.06	[M+H]+	2.09544	L-glutamic acid	Carboxylic acids and derivatives	C5H9NO4	WHUUTDBJXJRKMK-VKHMYHEASA-N	C(CC(=O)O)[C@@H](C(=O)O)N	3b	PCL	patRoon
RP	150.058	[M+H]+	2.51851	L-methionine	Carboxylic acids and derivatives	C5H11NO2S	FFEARJCKVFRZRR-BYPYZUCNSA-N	CSCC[C@@H](C(=O)O)N	3a	PCL	patRoon
RP	152.143	[M+H]+	11.7394	amantadine	Organonitrogen compounds	C10H17N	DKNWSYNQZKUICI-UHFFFAOYSA-N	C1C2CC3CC1CC(C2)(C3)N	2a	PCL	patRoon
RP	153.04	[M+H]+	2.64922	Oxypurinol	Imidazopyrimidines	C5H4N4O2	HXNFUBHNUDHIGC-UHFFFAOYSA-N	C1=NNC2=C1C(=O)NC(=O)N2	2a	PCL	patRoon
RP	156.076	[M+H]+	1.7558	Histidine	Carboxylic acids and derivatives	C6H9N3O2	HNDVDQJCIGZPNO-YFKPBYRVSA-N	C1=C(NC=N1)C[C@@H](C(=O)O)N	2a	PCL	patRoon
RP	165.054	[M+H]+	2.84675	2-Hydroxycinnamic acid	Cinnamic acids and derivatives	C9H8O3	PMOWTIHVNWZYFI-AATRIKPKSA-N	C1=CC=C(C(=C1)/C=C/C(=O)O)O	3b	PCL	patRoon
RP	167.056	[M+H]+	4.3726	3-Methylxanthine	Imidazopyrimidines	C6H6N4O2	GMSNIKWWOQHZGF-UHFFFAOYSA-N	CN1C2=C(C(=O)NC1=O)NC=N2	3a	PCL	patRoon
RP	170.092	[M+H]+	1.79512	Histidine, alpha-methyl-	Carboxylic acids and derivatives	C7H11N3O2	HRRYYCWYCMJNGA-ZETCQYMHSA-N	C[C@](CC1=CN=CN1)(C(=O)O)N	3b	PCL	patRoon
RP	175.119	[M+H]+	1.81559	L-arginine	Carboxylic acids and derivatives	C6H14N4O2	ODKSFYDXXFIFQN-BYPYZUCNSA-N	C(C[C@@H](C(=O)O)N)CN=C(N)N	3a	PCL	patRoon
RP	176.07	[M+H]+	13.5033	indole-3-acetic acid	Indoles and derivatives	C10H9NO2	SEOVTRFCIGRIMH-UHFFFAOYSA-N	C1=CC=C2C(=C1)C(=CN2)CC(=O)O	2a	PCL	patRoon
RP	197.066	[M+H]+	8.94176	1,9-Dimethyluric acid	Imidazopyrimidines	C7H8N4O3	UARKDOLETOEBCU-UHFFFAOYSA-N	CN1C2=C(C(=O)N(C(=O)N2)C)NC1=O	2a	PCL	patRoon
RP	198.076	[M+H]+	2.38296	levodopa	Carboxylic acids and derivatives	C9H11NO4	WTDRDQBEARUVNC-LURJTMIESA-N	C1=CC(=C(C=C1C[C@@H](C(=O)O)N)O)O	2a	PCL	patRoon
RP	204.113	[M+H]+	10.5611	4-Aminoantipyrine	Azoles	C11H13N3O	RLFWWDJHLFCNIJ-UHFFFAOYSA-N	CC1=C(C(=O)N(N1C)C2=CC=CC=C2)N	2a	PCL	patRoon
RP	219.112	[M+H]+	12.7384	primidone	Diazines	C12H14N2O2	DQMZLTXERSFNPB-UHFFFAOYSA-N	CCC1(C(=O)NCNC1=O)C2=CC=CC=C2	2a	PCL	patRoon
RP	220.117	[M+H]+	6.97992	pantothenic acid	Organooxygen compounds	C9H17NO5	GHOKWGTUZJEAQD-ZETCQYMHSA-N	CC(C)(CO)[C@H](C(=O)NCCC(=O)O)O	2a	PCL	patRoon
RP	232.108	[M+H]+	10.4518	4-Formylaminoantipyrine	Azoles	C12H13N3O2	WSJBSKRPKADYRQ-UHFFFAOYSA-N	CC1=C(C(=O)N(N1C)C2=CC=CC=C2)NC=O	2a	PCL	patRoon
RP	241.03	[M+H]+	2.05538	L-cystine	Carboxylic acids and derivatives	C6H12N2O4S2	LEVWYRKDKASIDU-IMJSIDKUSA-N	C([C@@H](C(=O)O)N)SSC[C@@H](C(=O)O)N	2a	PCL	patRoon
RP	246.123	[M+H]+	10.5635	4-Acetamidoantipyrine	Azoles	C13H15N3O2	OIAGWXKSCXPNNZ-UHFFFAOYSA-N	CC1=C(C(=O)N(N1C)C2=CC=CC=C2)NC(=O)C	2a	PCL	patRoon
RP	260.163	[M+H]+	14.0892	propranolol	Naphthalenes	C16H21NO2	AQHHHDLHHXJYJD-UHFFFAOYSA-N	CC(C)NCC(COC1=CC=CC2=CC=CC=C21)O	2a	PCL	patRoon
RP	261.144	[M+H]+	10.3993	gamma-Glu-leu	Carboxylic acids and derivatives	C11H20N2O5	MYFMARDICOWMQP-YUMQZZPRSA-N	CC(C)C[C@@H](C(=O)O)NC(=O)CC[C@@H](C(=O)O)N	3b	PCL	patRoon
RP	268.105	[M+H]+	10.5635	adenosine	Purine nucleosides	C10H13N5O4	OIRDTQYFTABQOQ-KQYNXXCUSA-N	C1=NC(=C2C(=N1)N(C=N2)[C@H]3[C@@H]([C@@H]([C@H](O3)CO)O)O)N	3a	PCL	patRoon
RP	268.154	[M+H]+	10.265	Metoprolol acid	Phenol ethers	C14H21NO4	PUQIRTNPJRFRCZ-UHFFFAOYSA-N	CC(C)NCC(COC1=CC=C(C=C1)CC(=O)O)O	2a	PCL	patRoon
RP	268.19	[M+H]+	12.1666	metoprolol	Phenols	C15H25NO3	IUBSYMUCCVWXPE-UHFFFAOYSA-N	CC(C)NCC(COC1=CC=C(C=C1)CCOC)O	3a	PCL	patRoon
RP	286.143	[M+H]+	17.5039	piperine		C17H19NO3	MXXWOMGUGJBKIW-YPCIICBESA-N	C1CCN(CC1)C(=O)/C=C/C=C/C2=CC3=C(C=C2)OCO3	2a	PCL	patRoon
RP	307.11	[M+H]+	12.6544	fluconazole	Benzene and substituted derivatives	C13H12F2N6O	RFHAOTPXVQNOHP-UHFFFAOYSA-N	C1=CC(=C(C=C1F)F)C(CN2C=NC=N2)(CN3C=NC=N3)O	2a	PCL	patRoon
RP	361.2	[M+H]+	15.2118	cortisone	Steroids and steroid derivatives	C21H28O5	MFYSYFVPBJMHGN-ZPOLXVRWSA-N	C[C@]12CCC(=O)C=C1CC[C@@H]3[C@@H]2C(=O)C[C@]4([C@H]3CC[C@@]4(C(=O)CO)O)C	2a	PCL	patRoon
RP	363.215	[M+H]+	15.6017	hydrocortisone	Steroids and steroid derivatives	C21H30O5	JYGXADMDTFJGBT-VWUMJDOOSA-N	C[C@]12CCC(=O)C=C1CC[C@@H]3[C@@H]2[C@H](C[C@]4([C@H]3CC[C@@]4(C(=O)CO)O)C)O	2a	PCL	patRoon
RP	151.026	[M-H]-	2.59689	xanthine	Imidazopyrimidines	C5H4N4O2	LRFVTYWOQMYALW-UHFFFAOYSA-N	C1=NC2=C(N1)C(=O)NC(=O)N2	2a	PCL	patRoon
RP	165.042	[M-H]-	4.09085	3-Methylxanthine	Imidazopyrimidines	C6H6N4O2	GMSNIKWWOQHZGF-UHFFFAOYSA-N	CN1C2=C(C(=O)NC1=O)NC=N2	3b	PCL	patRoon
RP	167.035	[M-H]-	13.3079	Vanillic acid	Benzene and substituted derivatives	C8H8O4	WKOLLVMJNQIZCI-UHFFFAOYSA-N	COC1=C(C=CC(=C1)C(=O)O)O	3b	PCL	patRoon
RP	212.002	[M-H]-	9.40137	Indoxyl sulfate	Organic sulfuric acids and derivatives	C8H7NO4S	BXFFHSIDQOFMLE-UHFFFAOYSA-N	C1=CC=C2C(=C1)C(=CN2)OS(=O)(=O)O	2a	PCL	patRoon
RP	305.097	[M-H]-	12.6547	fluconazole	Benzene and substituted derivatives	C13H12F2N6O	RFHAOTPXVQNOHP-UHFFFAOYSA-N	C1=CC(=C(C=C1F)F)C(CN2C=NC=N2)(CN3C=NC=N3)O	2a	PCL	patRoon
HILIC	106.05	[M+H]+	10.6486	Serine	Carboxylic acids and derivatives	C3H7NO3	MTCFGRXMJLQNBG-REOHCLBHSA-N	C([C@@H](C(=O)O)N)O	3a	D00857	patRoon
HILIC	116.07	[M+H]+	6.89236	Proline	Carboxylic acids and derivatives	C5H9NO2	ONIBWKKTOPOVIA-BYPYZUCNSA-N	C1C[C@H](NC1)C(=O)O	2a	D00857	patRoon
HILIC	116.07	[M+H]+	12.9938	Proline	Carboxylic acids and derivatives	C5H9NO2	ONIBWKKTOPOVIA-BYPYZUCNSA-N	C1C[C@H](NC1)C(=O)O	2a	D00857	patRoon
HILIC	118.086	[M+H]+	6.86944	Valine	Carboxylic acids and derivatives	C5H11NO2	KZSNJWFQEVHDMF-BYPYZUCNSA-N	CC(C)[C@@H](C(=O)O)N	2a	D00857	patRoon
HILIC	123.055	[M+H]+	2.45326	Nicotinamide	Pyridines and derivatives	C6H6N2O	DFPAKSUCGFBDDF-UHFFFAOYSA-N	C1=CC(=CN=C1)C(=O)N	2a	D00857	patRoon
HILIC	147.076	[M+H]+	10.6486	Glutamine	Carboxylic acids and derivatives	C5H10N2O3	ZDXPYRJPNDTMRX-VKHMYHEASA-N	C(CC(=O)N)[C@@H](C(=O)O)N	2a	D00857	patRoon
HILIC	148.06	[M+H]+	11.5245	Glutamic acid	Carboxylic acids and derivatives	C5H9NO4	WHUUTDBJXJRKMK-VKHMYHEASA-N	C(CC(=O)O)[C@@H](C(=O)O)N	2a	D00857	patRoon
HILIC	150.058	[M+H]+	6.28657	Methionine	Carboxylic acids and derivatives	C5H11NO2S	FFEARJCKVFRZRR-BYPYZUCNSA-N	CSCC[C@@H](C(=O)O)N	3a	D00857	patRoon
HILIC	156.077	[M+H]+	10.0319	Histidine	Carboxylic acids and derivatives	C6H9N3O2	HNDVDQJCIGZPNO-YFKPBYRVSA-N	C1=C(NC=N1)C[C@@H](C(=O)O)N	2a	D00857	patRoon
HILIC	156.077	[M+H]+	11.4738	Histidine	Carboxylic acids and derivatives	C6H9N3O2	HNDVDQJCIGZPNO-YFKPBYRVSA-N	C1=C(NC=N1)C[C@@H](C(=O)O)N	2a	D00857	patRoon
HILIC	156.077	[M+H]+	6.04058	Histidine	Carboxylic acids and derivatives	C6H9N3O2	HNDVDQJCIGZPNO-YFKPBYRVSA-N	C1=C(NC=N1)C[C@@H](C(=O)O)N	3b	D00857	patRoon
HILIC	175.119	[M+H]+	12.9897	Arginine	Carboxylic acids and derivatives	C6H14N4O2	ODKSFYDXXFIFQN-BYPYZUCNSA-N	C(C[C@@H](C(=O)O)N)CN=C(N)N	3b	D00857	patRoon
HILIC	76.0756	[M+H]+	4.21468	Trimethylamine N-oxide	Organonitrogen compounds	C3H9NO	UYPYRKYUKCHHIB-UHFFFAOYSA-N	C[N+](C)(C)[O-]	3b	D001008	patRoon
HILIC	86.0963	[M+H]+	7.23332	piperidine	Piperidines	C5H11N	NQRYJNQNLNOLGT-UHFFFAOYSA-N	C1CCNCC1	2a	D001008	patRoon
HILIC	86.0963	[M+H]+	4.89577	piperidine	Piperidines	C5H11N	NQRYJNQNLNOLGT-UHFFFAOYSA-N	C1CCNCC1	2a	D001008	patRoon
HILIC	102.055	[M+H]+	9.56875	1-aminocyclopropane-1-carboxylic acid	Carboxylic acids and derivatives	C4H7NO2	PAJPWUMXBYXFCZ-UHFFFAOYSA-N	C1CC1(C(=O)O)N	2a	D001008	patRoon
HILIC	102.055	[M+H]+	11.7581	1-aminocyclopropane-1-carboxylic acid	Carboxylic acids and derivatives	C4H7NO2	PAJPWUMXBYXFCZ-UHFFFAOYSA-N	C1CC1(C(=O)O)N	2a	D001008	patRoon
HILIC	104.071	[M+H]+	6.14288	N,N-dimethylglycine	Carboxylic acids and derivatives	C4H9NO2	FFDGPVCHZBVARC-UHFFFAOYSA-N	CN(C)CC(=O)O	2a	D001008	patRoon
HILIC	104.07	[M+H]+	8.99199	N,N-dimethylglycine	Carboxylic acids and derivatives	C4H9NO2	FFDGPVCHZBVARC-UHFFFAOYSA-N	CN(C)CC(=O)O	3a	D001008	patRoon
HILIC	104.071	[M+H]+	8.49987	N,N-dimethylglycine	Carboxylic acids and derivatives	C4H9NO2	FFDGPVCHZBVARC-UHFFFAOYSA-N	CN(C)CC(=O)O	2a	D001008	patRoon
HILIC	106.05	[M+H]+	10.6486	D-serine	Carboxylic acids and derivatives	C3H7NO3	MTCFGRXMJLQNBG-UWTATZPHSA-N	C([C@H](C(=O)O)N)O	3a	D001008	patRoon
HILIC	116.07	[M+H]+	6.89236	Proline	Carboxylic acids and derivatives	C5H9NO2	ONIBWKKTOPOVIA-BYPYZUCNSA-N	C1C[C@H](NC1)C(=O)O	2a	D001008	patRoon
HILIC	116.07	[M+H]+	12.9938	Proline	Carboxylic acids and derivatives	C5H9NO2	ONIBWKKTOPOVIA-BYPYZUCNSA-N	C1C[C@H](NC1)C(=O)O	2a	D001008	patRoon
HILIC	118.086	[M+H]+	6.86944	Valine	Carboxylic acids and derivatives	C5H11NO2	KZSNJWFQEVHDMF-BYPYZUCNSA-N	CC(C)[C@@H](C(=O)O)N	2a	D001008	patRoon
HILIC	120.065	[M+H]+	9.57637	L-Allothreonine	Carboxylic acids and derivatives	C4H9NO3	AYFVYJQAPQTCCC-HRFVKAFMSA-N	C[C@@H]([C@@H](C(=O)O)N)O	3a	D001008	patRoon
HILIC	123.055	[M+H]+	2.45326	Nicotinamide	Pyridines and derivatives	C6H6N2O	DFPAKSUCGFBDDF-UHFFFAOYSA-N	C1=CC(=CN=C1)C(=O)N	2a	D001008	patRoon
HILIC	126.022	[M+H]+	10.0815	Taurine	Organic sulfonic acids and derivatives	C2H7NO3S	XOAAWQZATWQOTB-UHFFFAOYSA-N	C(CS(=O)(=O)O)N	3b	D001008	patRoon
HILIC	130.05	[M+H]+	10.0915	L-Pyroglutamic acid	Carboxylic acids and derivatives	C5H7NO3	ODHCTXKNWHHXJC-VKHMYHEASA-N	C1CC(=O)N[C@@H]1C(=O)O	2a	D001008	patRoon
HILIC	130.05	[M+H]+	10.6486	L-Pyroglutamic acid	Carboxylic acids and derivatives	C5H7NO3	ODHCTXKNWHHXJC-VKHMYHEASA-N	C1CC(=O)N[C@@H]1C(=O)O	2a	D001008	patRoon
HILIC	130.05	[M+H]+	11.5278	L-Pyroglutamic acid	Carboxylic acids and derivatives	C5H7NO3	ODHCTXKNWHHXJC-VKHMYHEASA-N	C1CC(=O)N[C@@H]1C(=O)O	2a	D001008	patRoon
HILIC	130.086	[M+H]+	12.8968	Cycloleucine	Carboxylic acids and derivatives	C6H11NO2	NILQLFBWTXNUOE-UHFFFAOYSA-N	C1CCC(C1)(C(=O)O)N	3a	D001008	patRoon
HILIC	130.086	[M+H]+	4.54726	Cycloleucine	Carboxylic acids and derivatives	C6H11NO2	NILQLFBWTXNUOE-UHFFFAOYSA-N	C1CCC(C1)(C(=O)O)N	2a	D001008	patRoon
HILIC	130.086	[M+H]+	6.45862	Cycloleucine	Carboxylic acids and derivatives	C6H11NO2	NILQLFBWTXNUOE-UHFFFAOYSA-N	C1CCC(C1)(C(=O)O)N	2a	D001008	patRoon
HILIC	132.102	[M+H]+	5.37379	L-Alloisoleucine	Carboxylic acids and derivatives	C6H13NO2	AGPKZVBTJJNPAG-UHNVWZDZSA-N	CC[C@@H](C)[C@@H](C(=O)O)N	2a	D001008	patRoon
HILIC	132.102	[M+H]+	4.32422	L-Alloisoleucine	Carboxylic acids and derivatives	C6H13NO2	AGPKZVBTJJNPAG-UHNVWZDZSA-N	CC[C@@H](C)[C@@H](C(=O)O)N	2a	D001008	patRoon
HILIC	132.102	[M+H]+	4.8931	L-Alloisoleucine	Carboxylic acids and derivatives	C6H13NO2	AGPKZVBTJJNPAG-UHNVWZDZSA-N	CC[C@@H](C)[C@@H](C(=O)O)N	2a	D001008	patRoon
HILIC	137.046	[M+H]+	4.07695	Allopurinol	Pyrazolopyrimidines	C5H4N4O	OFCNXPDARWKPPY-UHFFFAOYSA-N	C1=NNC2=C1C(=O)NC=N2	3a	D001008	patRoon
HILIC	147.076	[M+H]+	10.6486	Glutamine	Carboxylic acids and derivatives	C5H10N2O3	ZDXPYRJPNDTMRX-VKHMYHEASA-N	C(CC(=O)N)[C@@H](C(=O)O)N	2a	D001008	patRoon
HILIC	148.06	[M+H]+	11.5245	Glutamic acid	Carboxylic acids and derivatives	C5H9NO4	WHUUTDBJXJRKMK-VKHMYHEASA-N	C(CC(=O)O)[C@@H](C(=O)O)N	2a	D001008	patRoon
HILIC	150.058	[M+H]+	6.28657	D-Methionine	Carboxylic acids and derivatives	C5H11NO2S	FFEARJCKVFRZRR-SCSAIBSYSA-N	CSCC[C@H](C(=O)O)N	3a	D001008	patRoon
HILIC	152.143	[M+H]+	7.07783	Amantadine	Organonitrogen compounds	C10H17N	DKNWSYNQZKUICI-UHFFFAOYSA-N	C1C2CC3CC1CC(C2)(C3)N	2a	D001008	patRoon
HILIC	156.077	[M+H]+	10.0319	Histidine	Carboxylic acids and derivatives	C6H9N3O2	HNDVDQJCIGZPNO-YFKPBYRVSA-N	C1=C(NC=N1)C[C@@H](C(=O)O)N	2a	D001008	patRoon
HILIC	156.077	[M+H]+	11.4738	Histidine	Carboxylic acids and derivatives	C6H9N3O2	HNDVDQJCIGZPNO-YFKPBYRVSA-N	C1=C(NC=N1)C[C@@H](C(=O)O)N	2a	D001008	patRoon
HILIC	156.077	[M+H]+	6.04058	Histidine	Carboxylic acids and derivatives	C6H9N3O2	HNDVDQJCIGZPNO-YFKPBYRVSA-N	C1=C(NC=N1)C[C@@H](C(=O)O)N	3b	D001008	patRoon
HILIC	166.086	[M+H]+	4.79666	D-phenylalanine	Carboxylic acids and derivatives	C9H11NO2	COLNVLDHVKWLRT-MRVPVSSYSA-N	C1=CC=C(C=C1)C[C@H](C(=O)O)N	2a	D001008	patRoon
HILIC	170.092	[M+H]+	9.07536	3-Methyl-L-histidine	Carboxylic acids and derivatives	C7H11N3O2	JDHILDINMRGULE-LURJTMIESA-N	CN1C=NC=C1C[C@@H](C(=O)O)N	3a	D001008	patRoon
HILIC	172.133	[M+H]+	1.73532	Gabapentin	Carboxylic acids and derivatives	C9H17NO2	UGJMXCAKCUNAIE-UHFFFAOYSA-N	C1CCC(CC1)(CC(=O)O)CN	3b	D001008	patRoon
HILIC	175.119	[M+H]+	12.9897	D-Arginine	Carboxylic acids and derivatives	C6H14N4O2	ODKSFYDXXFIFQN-SCSAIBSYSA-N	C(C[C@H](C(=O)O)N)CN=C(N)N	3b	D001008	patRoon
HILIC	176.103	[M+H]+	10.6684	Citrulline	Carboxylic acids and derivatives	C6H13N3O3	RHGKLRLOHDJJDR-BYPYZUCNSA-N	C(C[C@@H](C(=O)O)N)CNC(=O)N	3a	D001008	patRoon
HILIC	180.086	[M+H]+	9.15031	D-Glucosamine	Organooxygen compounds	C6H13NO5	MSWZFWKMSRAUBD-IVMDWMLBSA-N	C([C@@H]1[C@H]([C@@H]([C@H](C(O1)O)N)O)O)O	3a	D001008	patRoon
HILIC	182.081	[M+H]+	8.48557	D-tyrosine	Carboxylic acids and derivatives	C9H11NO3	OUYCCCASQSFEME-MRVPVSSYSA-N	C1=CC(=CC=C1C[C@H](C(=O)O)N)O	2a	D001008	patRoon
HILIC	205.097	[M+H]+	6.19846	D-Tryptophan	Indoles and derivatives	C11H12N2O2	QIVBCDIJIAJPQS-SECBINFHSA-N	C1=CC=C2C(=C1)C(=CN2)C[C@H](C(=O)O)N	2a	D001008	patRoon
HILIC	241.031	[M+H]+	12.1322	D-Cystine	Carboxylic acids and derivatives	C6H12N2O4S2	LEVWYRKDKASIDU-QWWZWVQMSA-N	C([C@H](C(=O)O)N)SSC[C@H](C(=O)O)N	2a	D001008	patRoon
HILIC	260.164	[M+H]+	2.37416	(2S)-1-naphthalen-1-yloxy-3-(propan-2-ylamino)propan-2-ol	Naphthalenes	C16H21NO2	AQHHHDLHHXJYJD-AWEZNQCLSA-N	CC(C)NC[C@@H](COC1=CC=CC2=CC=CC=C21)O	2a	D001008	patRoon
HILIC	286.143	[M+H]+	1.68556	Piperine		C17H19NO3	MXXWOMGUGJBKIW-YPCIICBESA-N	C1CCN(CC1)C(=O)/C=C/C=C/C2=CC3=C(C=C2)OCO3	3a	D001008	patRoon
HILIC	307.111	[M+H]+	1.74527	Fluconazole	Benzene and substituted derivatives	C13H12F2N6O	RFHAOTPXVQNOHP-UHFFFAOYSA-N	C1=CC(=C(C=C1F)F)C(CN2C=NC=N2)(CN3C=NC=N3)O	2a	D001008	patRoon
HILIC	76.0756	[M+H]+	4.21468	Trimethylamine N-oxide	Organonitrogen compounds	C3H9NO	UYPYRKYUKCHHIB-UHFFFAOYSA-N	C[N+](C)(C)[O-]	3b	D03248	patRoon
HILIC	86.0963	[M+H]+	7.23332	piperidine	Piperidines	C5H11N	NQRYJNQNLNOLGT-UHFFFAOYSA-N	C1CCNCC1	2a	D03248	patRoon
HILIC	86.0963	[M+H]+	4.89577	piperidine	Piperidines	C5H11N	NQRYJNQNLNOLGT-UHFFFAOYSA-N	C1CCNCC1	2a	D03248	patRoon
HILIC	104.07	[M+H]+	8.99199	L-2-Aminobutyric acid	Carboxylic acids and derivatives	C4H9NO2	QWCKQJZIFLGMSD-VKHMYHEASA-N	CC[C@@H](C(=O)O)N	3a	D03248	patRoon
HILIC	104.071	[M+H]+	8.49987	L-2-Aminobutyric acid	Carboxylic acids and derivatives	C4H9NO2	QWCKQJZIFLGMSD-VKHMYHEASA-N	CC[C@@H](C(=O)O)N	2a	D03248	patRoon
HILIC	106.05	[M+H]+	10.6486	Serine	Carboxylic acids and derivatives	C3H7NO3	MTCFGRXMJLQNBG-REOHCLBHSA-N	C([C@@H](C(=O)O)N)O	3a	D03248	patRoon
HILIC	116.07	[M+H]+	6.89236	Proline	Carboxylic acids and derivatives	C5H9NO2	ONIBWKKTOPOVIA-BYPYZUCNSA-N	C1C[C@H](NC1)C(=O)O	2a	D03248	patRoon
HILIC	116.07	[M+H]+	12.9938	Proline	Carboxylic acids and derivatives	C5H9NO2	ONIBWKKTOPOVIA-BYPYZUCNSA-N	C1C[C@H](NC1)C(=O)O	2a	D03248	patRoon
HILIC	118.086	[M+H]+	6.86944	Valine	Carboxylic acids and derivatives	C5H11NO2	KZSNJWFQEVHDMF-BYPYZUCNSA-N	CC(C)[C@@H](C(=O)O)N	2a	D03248	patRoon
HILIC	120.065	[M+H]+	9.57637	L-Allothreonine	Carboxylic acids and derivatives	C4H9NO3	AYFVYJQAPQTCCC-HRFVKAFMSA-N	C[C@@H]([C@@H](C(=O)O)N)O	3a	D03248	patRoon
HILIC	123.055	[M+H]+	2.45326	Nicotinamide	Pyridines and derivatives	C6H6N2O	DFPAKSUCGFBDDF-UHFFFAOYSA-N	C1=CC(=CN=C1)C(=O)N	2a	D03248	patRoon
HILIC	126.022	[M+H]+	10.0815	Taurine	Organic sulfonic acids and derivatives	C2H7NO3S	XOAAWQZATWQOTB-UHFFFAOYSA-N	C(CS(=O)(=O)O)N	3b	D03248	patRoon
HILIC	130.05	[M+H]+	10.0915	L-Pyroglutamic acid	Carboxylic acids and derivatives	C5H7NO3	ODHCTXKNWHHXJC-VKHMYHEASA-N	C1CC(=O)N[C@@H]1C(=O)O	2a	D03248	patRoon
HILIC	130.05	[M+H]+	10.6486	L-Pyroglutamic acid	Carboxylic acids and derivatives	C5H7NO3	ODHCTXKNWHHXJC-VKHMYHEASA-N	C1CC(=O)N[C@@H]1C(=O)O	2a	D03248	patRoon
HILIC	130.05	[M+H]+	11.5278	L-Pyroglutamic acid	Carboxylic acids and derivatives	C5H7NO3	ODHCTXKNWHHXJC-VKHMYHEASA-N	C1CC(=O)N[C@@H]1C(=O)O	2a	D03248	patRoon
HILIC	130.086	[M+H]+	12.8968	Pipecolic acid	Carboxylic acids and derivatives	C6H11NO2	HXEACLLIILLPRG-UHFFFAOYSA-N	C1CCNC(C1)C(=O)O	3a	D03248	patRoon
HILIC	130.086	[M+H]+	4.54726	Pipecolic acid	Carboxylic acids and derivatives	C6H11NO2	HXEACLLIILLPRG-UHFFFAOYSA-N	C1CCNC(C1)C(=O)O	2a	D03248	patRoon
HILIC	130.086	[M+H]+	6.45862	Pipecolic acid	Carboxylic acids and derivatives	C6H11NO2	HXEACLLIILLPRG-UHFFFAOYSA-N	C1CCNC(C1)C(=O)O	2a	D03248	patRoon
HILIC	132.102	[M+H]+	4.8931	l-Isoleucine	Carboxylic acids and derivatives	C6H13NO2	AGPKZVBTJJNPAG-WHFBIAKZSA-N	CC[C@H](C)[C@@H](C(=O)O)N	2a	D03248	patRoon
HILIC	137.046	[M+H]+	4.07695	Allopurinol	Pyrazolopyrimidines	C5H4N4O	OFCNXPDARWKPPY-UHFFFAOYSA-N	C1=NNC2=C1C(=O)NC=N2	3a	D03248	patRoon
HILIC	147.076	[M+H]+	10.6486	Glutamine	Carboxylic acids and derivatives	C5H10N2O3	ZDXPYRJPNDTMRX-VKHMYHEASA-N	C(CC(=O)N)[C@@H](C(=O)O)N	2a	D03248	patRoon
HILIC	148.06	[M+H]+	11.5245	Glutamic acid	Carboxylic acids and derivatives	C5H9NO4	WHUUTDBJXJRKMK-VKHMYHEASA-N	C(CC(=O)O)[C@@H](C(=O)O)N	2a	D03248	patRoon
HILIC	150.058	[M+H]+	6.28657	D-Methionine	Carboxylic acids and derivatives	C5H11NO2S	FFEARJCKVFRZRR-SCSAIBSYSA-N	CSCC[C@H](C(=O)O)N	3a	D03248	patRoon
HILIC	152.143	[M+H]+	7.07783	Amantadine	Organonitrogen compounds	C10H17N	DKNWSYNQZKUICI-UHFFFAOYSA-N	C1C2CC3CC1CC(C2)(C3)N	2a	D03248	patRoon
HILIC	156.077	[M+H]+	10.0319	Histidine	Carboxylic acids and derivatives	C6H9N3O2	HNDVDQJCIGZPNO-YFKPBYRVSA-N	C1=C(NC=N1)C[C@@H](C(=O)O)N	2a	D03248	patRoon
HILIC	156.077	[M+H]+	11.4738	Histidine	Carboxylic acids and derivatives	C6H9N3O2	HNDVDQJCIGZPNO-YFKPBYRVSA-N	C1=C(NC=N1)C[C@@H](C(=O)O)N	2a	D03248	patRoon
HILIC	156.077	[M+H]+	6.04058	Histidine	Carboxylic acids and derivatives	C6H9N3O2	HNDVDQJCIGZPNO-YFKPBYRVSA-N	C1=C(NC=N1)C[C@@H](C(=O)O)N	3b	D03248	patRoon
HILIC	166.086	[M+H]+	4.79666	Phenylalanine	Carboxylic acids and derivatives	C9H11NO2	COLNVLDHVKWLRT-QMMMGPOBSA-N	C1=CC=C(C=C1)C[C@@H](C(=O)O)N	2a	D03248	patRoon
HILIC	172.133	[M+H]+	1.73532	Gabapentin	Carboxylic acids and derivatives	C9H17NO2	UGJMXCAKCUNAIE-UHFFFAOYSA-N	C1CCC(CC1)(CC(=O)O)CN	3b	D03248	patRoon
HILIC	175.119	[M+H]+	12.9897	D-Arginine	Carboxylic acids and derivatives	C6H14N4O2	ODKSFYDXXFIFQN-SCSAIBSYSA-N	C(C[C@H](C(=O)O)N)CN=C(N)N	3b	D03248	patRoon
HILIC	176.103	[M+H]+	10.6684	Citrulline	Carboxylic acids and derivatives	C6H13N3O3	RHGKLRLOHDJJDR-BYPYZUCNSA-N	C(C[C@@H](C(=O)O)N)CNC(=O)N	3a	D03248	patRoon
HILIC	180.086	[M+H]+	9.15031	2-Amino-2-deoxy-L-glucopyranose	Organooxygen compounds	C6H13NO5	MSWZFWKMSRAUBD-HOWGCPQDSA-N	C([C@H]1[C@@H]([C@H]([C@@H](C(O1)O)N)O)O)O	3a	D03248	patRoon
HILIC	182.081	[M+H]+	8.48557	Tyrosine	Carboxylic acids and derivatives	C9H11NO3	OUYCCCASQSFEME-QMMMGPOBSA-N	C1=CC(=CC=C1C[C@@H](C(=O)O)N)O	2a	D03248	patRoon
HILIC	205.097	[M+H]+	6.19846	Tryptophan	Indoles and derivatives	C11H12N2O2	QIVBCDIJIAJPQS-VIFPVBQESA-N	C1=CC=C2C(=C1)C(=CN2)C[C@@H](C(=O)O)N	2a	D03248	patRoon
HILIC	241.031	[M+H]+	12.1322	D-Cystine	Carboxylic acids and derivatives	C6H12N2O4S2	LEVWYRKDKASIDU-QWWZWVQMSA-N	C([C@H](C(=O)O)N)SSC[C@H](C(=O)O)N	2a	D03248	patRoon
HILIC	260.164	[M+H]+	2.37416	Propranolol	Naphthalenes	C16H21NO2	AQHHHDLHHXJYJD-UHFFFAOYSA-N	CC(C)NCC(COC1=CC=CC2=CC=CC=C21)O	2a	D03248	patRoon
HILIC	286.143	[M+H]+	1.68556	Piperine		C17H19NO3	MXXWOMGUGJBKIW-YPCIICBESA-N	C1CCN(CC1)C(=O)/C=C/C=C/C2=CC3=C(C=C2)OCO3	3a	D03248	patRoon
HILIC	307.111	[M+H]+	1.74527	Fluconazole	Benzene and substituted derivatives	C13H12F2N6O	RFHAOTPXVQNOHP-UHFFFAOYSA-N	C1=CC(=C(C=C1F)F)C(CN2C=NC=N2)(CN3C=NC=N3)O	2a	D03248	patRoon
HILIC	76.0756	[M+H]+	4.21468	Trimethylamine N-oxide	Organonitrogen compounds	C3H9NO	UYPYRKYUKCHHIB-UHFFFAOYSA-N	C[N+](C)(C)[O-]	3b	D0012983	patRoon
HILIC	86.0963	[M+H]+	7.23332	piperidine	Piperidines	C5H11N	NQRYJNQNLNOLGT-UHFFFAOYSA-N	C1CCNCC1	2a	D0012983	patRoon
HILIC	86.0963	[M+H]+	4.89577	piperidine	Piperidines	C5H11N	NQRYJNQNLNOLGT-UHFFFAOYSA-N	C1CCNCC1	2a	D0012983	patRoon
HILIC	104.07	[M+H]+	8.99199	L-2-Aminobutyric acid	Carboxylic acids and derivatives	C4H9NO2	QWCKQJZIFLGMSD-VKHMYHEASA-N	CC[C@@H](C(=O)O)N	3a	D0012983	patRoon
HILIC	104.071	[M+H]+	8.49987	L-2-Aminobutyric acid	Carboxylic acids and derivatives	C4H9NO2	QWCKQJZIFLGMSD-VKHMYHEASA-N	CC[C@@H](C(=O)O)N	2a	D0012983	patRoon
HILIC	106.05	[M+H]+	10.6486	D-serine	Carboxylic acids and derivatives	C3H7NO3	MTCFGRXMJLQNBG-UWTATZPHSA-N	C([C@H](C(=O)O)N)O	3a	D0012983	patRoon
HILIC	118.086	[M+H]+	6.86944	Valine	Carboxylic acids and derivatives	C5H11NO2	KZSNJWFQEVHDMF-BYPYZUCNSA-N	CC(C)[C@@H](C(=O)O)N	2a	D0012983	patRoon
HILIC	120.065	[M+H]+	9.57637	L-Allothreonine	Carboxylic acids and derivatives	C4H9NO3	AYFVYJQAPQTCCC-HRFVKAFMSA-N	C[C@@H]([C@@H](C(=O)O)N)O	3a	D0012983	patRoon
HILIC	123.055	[M+H]+	2.45326	Nicotinamide	Pyridines and derivatives	C6H6N2O	DFPAKSUCGFBDDF-UHFFFAOYSA-N	C1=CC(=CN=C1)C(=O)N	2a	D0012983	patRoon
HILIC	126.022	[M+H]+	10.0815	Taurine	Organic sulfonic acids and derivatives	C2H7NO3S	XOAAWQZATWQOTB-UHFFFAOYSA-N	C(CS(=O)(=O)O)N	3b	D0012983	patRoon
HILIC	132.102	[M+H]+	4.8931	l-Isoleucine	Carboxylic acids and derivatives	C6H13NO2	AGPKZVBTJJNPAG-WHFBIAKZSA-N	CC[C@H](C)[C@@H](C(=O)O)N	2a	D0012983	patRoon
HILIC	137.046	[M+H]+	4.07695	Allopurinol	Pyrazolopyrimidines	C5H4N4O	OFCNXPDARWKPPY-UHFFFAOYSA-N	C1=NNC2=C1C(=O)NC=N2	3a	D0012983	patRoon
HILIC	147.076	[M+H]+	10.6486	Glutamine	Carboxylic acids and derivatives	C5H10N2O3	ZDXPYRJPNDTMRX-VKHMYHEASA-N	C(CC(=O)N)[C@@H](C(=O)O)N	2a	D0012983	patRoon
HILIC	148.06	[M+H]+	11.5245	Glutamic acid	Carboxylic acids and derivatives	C5H9NO4	WHUUTDBJXJRKMK-VKHMYHEASA-N	C(CC(=O)O)[C@@H](C(=O)O)N	2a	D0012983	patRoon
HILIC	150.058	[M+H]+	6.28657	D-Methionine	Carboxylic acids and derivatives	C5H11NO2S	FFEARJCKVFRZRR-SCSAIBSYSA-N	CSCC[C@H](C(=O)O)N	3a	D0012983	patRoon
HILIC	152.143	[M+H]+	7.07783	Amantadine	Organonitrogen compounds	C10H17N	DKNWSYNQZKUICI-UHFFFAOYSA-N	C1C2CC3CC1CC(C2)(C3)N	2a	D0012983	patRoon
HILIC	156.077	[M+H]+	10.0319	Histidine	Carboxylic acids and derivatives	C6H9N3O2	HNDVDQJCIGZPNO-YFKPBYRVSA-N	C1=C(NC=N1)C[C@@H](C(=O)O)N	2a	D0012983	patRoon
HILIC	156.077	[M+H]+	11.4738	Histidine	Carboxylic acids and derivatives	C6H9N3O2	HNDVDQJCIGZPNO-YFKPBYRVSA-N	C1=C(NC=N1)C[C@@H](C(=O)O)N	2a	D0012983	patRoon
HILIC	156.077	[M+H]+	6.04058	Histidine	Carboxylic acids and derivatives	C6H9N3O2	HNDVDQJCIGZPNO-YFKPBYRVSA-N	C1=C(NC=N1)C[C@@H](C(=O)O)N	3b	D0012983	patRoon
HILIC	166.086	[M+H]+	4.79666	D-phenylalanine	Carboxylic acids and derivatives	C9H11NO2	COLNVLDHVKWLRT-MRVPVSSYSA-N	C1=CC=C(C=C1)C[C@H](C(=O)O)N	2a	D0012983	patRoon
HILIC	170.092	[M+H]+	9.07536	3-Methyl-L-histidine	Carboxylic acids and derivatives	C7H11N3O2	JDHILDINMRGULE-LURJTMIESA-N	CN1C=NC=C1C[C@@H](C(=O)O)N	3a	D0012983	patRoon
HILIC	172.133	[M+H]+	1.73532	Gabapentin	Carboxylic acids and derivatives	C9H17NO2	UGJMXCAKCUNAIE-UHFFFAOYSA-N	C1CCC(CC1)(CC(=O)O)CN	3b	D0012983	patRoon
HILIC	175.119	[M+H]+	12.9897	Arginine	Carboxylic acids and derivatives	C6H14N4O2	ODKSFYDXXFIFQN-BYPYZUCNSA-N	C(C[C@@H](C(=O)O)N)CN=C(N)N	3b	D0012983	patRoon
HILIC	180.086	[M+H]+	9.15031	2-Amino-2-deoxy-L-glucopyranose	Organooxygen compounds	C6H13NO5	MSWZFWKMSRAUBD-HOWGCPQDSA-N	C([C@H]1[C@@H]([C@H]([C@@H](C(O1)O)N)O)O)O	3a	D0012983	patRoon
HILIC	182.081	[M+H]+	8.48557	Tyrosine	Carboxylic acids and derivatives	C9H11NO3	OUYCCCASQSFEME-QMMMGPOBSA-N	C1=CC(=CC=C1C[C@@H](C(=O)O)N)O	2a	D0012983	patRoon
HILIC	205.097	[M+H]+	6.19846	Tryptophan	Indoles and derivatives	C11H12N2O2	QIVBCDIJIAJPQS-VIFPVBQESA-N	C1=CC=C2C(=C1)C(=CN2)C[C@@H](C(=O)O)N	2a	D0012983	patRoon
HILIC	241.031	[M+H]+	12.1322	D-Cystine	Carboxylic acids and derivatives	C6H12N2O4S2	LEVWYRKDKASIDU-QWWZWVQMSA-N	C([C@H](C(=O)O)N)SSC[C@H](C(=O)O)N	2a	D0012983	patRoon
HILIC	260.164	[M+H]+	2.37416	(2S)-1-naphthalen-1-yloxy-3-(propan-2-ylamino)propan-2-ol	Naphthalenes	C16H21NO2	AQHHHDLHHXJYJD-AWEZNQCLSA-N	CC(C)NC[C@@H](COC1=CC=CC2=CC=CC=C21)O	2a	D0012983	patRoon
HILIC	76.0756	[M+H]+	4.21468	Trimethylamine oxide	Organonitrogen compounds	C3H9NO	UYPYRKYUKCHHIB-UHFFFAOYSA-N	C[N+](C)(C)[O-]	3b	PD-MetFrag	patRoon
HILIC	86.0963	[M+H]+	7.23332	Piperidine	Piperidines	C5H11N	NQRYJNQNLNOLGT-UHFFFAOYSA-N	C1CCNCC1	2a	PD-MetFrag	patRoon
HILIC	86.0963	[M+H]+	4.89577	Piperidine	Piperidines	C5H11N	NQRYJNQNLNOLGT-UHFFFAOYSA-N	C1CCNCC1	2a	PD-MetFrag	patRoon
HILIC	102.055	[M+H]+	9.56875	1-Aminocyclopropanecarboxylic acid	Carboxylic acids and derivatives	C4H7NO2	PAJPWUMXBYXFCZ-UHFFFAOYSA-N	C1CC1(C(=O)O)N	2a	PD-MetFrag	patRoon
HILIC	102.055	[M+H]+	11.7581	1-Aminocyclopropanecarboxylic acid	Carboxylic acids and derivatives	C4H7NO2	PAJPWUMXBYXFCZ-UHFFFAOYSA-N	C1CC1(C(=O)O)N	2a	PD-MetFrag	patRoon
HILIC	104.071	[M+H]+	6.14288	N,N-Dimethylglycine	Carboxylic acids and derivatives	C4H9NO2	FFDGPVCHZBVARC-UHFFFAOYSA-N	CN(C)CC(=O)O	2a	PD-MetFrag	patRoon
HILIC	104.07	[M+H]+	8.99199	N,N-Dimethylglycine	Carboxylic acids and derivatives	C4H9NO2	FFDGPVCHZBVARC-UHFFFAOYSA-N	CN(C)CC(=O)O	3a	PD-MetFrag	patRoon
HILIC	104.071	[M+H]+	8.49987	N,N-Dimethylglycine	Carboxylic acids and derivatives	C4H9NO2	FFDGPVCHZBVARC-UHFFFAOYSA-N	CN(C)CC(=O)O	2a	PD-MetFrag	patRoon
HILIC	106.05	[M+H]+	10.6486	D-Serine	Carboxylic acids and derivatives	C3H7NO3	MTCFGRXMJLQNBG-UWTATZPHSA-N	C([C@H](C(=O)O)N)O	3a	PD-MetFrag	patRoon
HILIC	116.07	[M+H]+	6.89236	Proline	Carboxylic acids and derivatives	C5H9NO2	ONIBWKKTOPOVIA-BYPYZUCNSA-N	C1C[C@H](NC1)C(=O)O	2a	PD-MetFrag	patRoon
HILIC	116.07	[M+H]+	12.9938	Proline	Carboxylic acids and derivatives	C5H9NO2	ONIBWKKTOPOVIA-BYPYZUCNSA-N	C1C[C@H](NC1)C(=O)O	2a	PD-MetFrag	patRoon
HILIC	118.086	[M+H]+	6.86944	D-Valine	Carboxylic acids and derivatives	C5H11NO2	KZSNJWFQEVHDMF-SCSAIBSYSA-N	CC(C)[C@H](C(=O)O)N	2a	PD-MetFrag	patRoon
HILIC	120.065	[M+H]+	9.57637	L-Allothreonine	Carboxylic acids and derivatives	C4H9NO3	AYFVYJQAPQTCCC-HRFVKAFMSA-N	C[C@@H]([C@@H](C(=O)O)N)O	3a	PD-MetFrag	patRoon
HILIC	123.055	[M+H]+	2.45326	Nicotinamide	Pyridines and derivatives	C6H6N2O	DFPAKSUCGFBDDF-UHFFFAOYSA-N	C1=CC(=CN=C1)C(=O)N	2a	PD-MetFrag	patRoon
HILIC	126.022	[M+H]+	10.0815	Taurine	Organic sulfonic acids and derivatives	C2H7NO3S	XOAAWQZATWQOTB-UHFFFAOYSA-N	C(CS(=O)(=O)O)N	3b	PD-MetFrag	patRoon
HILIC	129.102	[M+H]+	12.8968	4-Piperidinecarboxamide	Piperidines	C6H12N2O	DPBWFNDFMCCGGJ-UHFFFAOYSA-N	C1CNCCC1C(=O)N	3b	PD-MetFrag	patRoon
HILIC	130.05	[M+H]+	10.0915	L-Pyroglutamic acid	Carboxylic acids and derivatives	C5H7NO3	ODHCTXKNWHHXJC-VKHMYHEASA-N	C1CC(=O)N[C@@H]1C(=O)O	2a	PD-MetFrag	patRoon
HILIC	130.05	[M+H]+	10.6486	L-Pyroglutamic acid	Carboxylic acids and derivatives	C5H7NO3	ODHCTXKNWHHXJC-VKHMYHEASA-N	C1CC(=O)N[C@@H]1C(=O)O	2a	PD-MetFrag	patRoon
HILIC	130.05	[M+H]+	11.5278	L-Pyroglutamic acid	Carboxylic acids and derivatives	C5H7NO3	ODHCTXKNWHHXJC-VKHMYHEASA-N	C1CC(=O)N[C@@H]1C(=O)O	2a	PD-MetFrag	patRoon
HILIC	130.086	[M+H]+	12.8968	Pipecolic acid	Carboxylic acids and derivatives	C6H11NO2	HXEACLLIILLPRG-UHFFFAOYSA-N	C1CCNC(C1)C(=O)O	3a	PD-MetFrag	patRoon
HILIC	130.086	[M+H]+	4.54726	Pipecolic acid	Carboxylic acids and derivatives	C6H11NO2	HXEACLLIILLPRG-UHFFFAOYSA-N	C1CCNC(C1)C(=O)O	2a	PD-MetFrag	patRoon
HILIC	130.086	[M+H]+	6.45862	Pipecolic acid	Carboxylic acids and derivatives	C6H11NO2	HXEACLLIILLPRG-UHFFFAOYSA-N	C1CCNC(C1)C(=O)O	2a	PD-MetFrag	patRoon
HILIC	131.118	[M+H]+	7.31104	N-Acetylputrescine	Carboximidic acids and derivatives	C6H14N2O	KLZGKIDSEJWEDW-UHFFFAOYSA-N	CC(=O)NCCCCN	3a	PD-MetFrag	patRoon
HILIC	132.102	[M+H]+	4.8931	(2S)-2-Amino-3-methylpentanoic acid	Carboxylic acids and derivatives	C6H13NO2	AGPKZVBTJJNPAG-AKGZTFGVSA-N	CCC(C)[C@@H](C(=O)O)N	2a	PD-MetFrag	patRoon
HILIC	137.046	[M+H]+	4.07695	Allopurinol	Pyrazolopyrimidines	C5H4N4O	OFCNXPDARWKPPY-UHFFFAOYSA-N	C1=NNC2=C1C(=O)NC=N2	3a	PD-MetFrag	patRoon
HILIC	138.055	[M+H]+	5.37935	3-Aminobenzoic acid	Benzene and substituted derivatives	C7H7NO2	XFDUHJPVQKIXHO-UHFFFAOYSA-N	C1=CC(=CC(=C1)N)C(=O)O	3a	PD-MetFrag	patRoon
HILIC	146.06	[M+H]+	6.18528	Indole-3-carboxaldehyde	Indoles and derivatives	C9H7NO	OLNJUISKUQQNIM-UHFFFAOYSA-N	C1=CC=C2C(=C1)C(=CN2)C=O	3a	PD-MetFrag	patRoon
HILIC	147.076	[M+H]+	10.6486	D-Glutamine	Carboxylic acids and derivatives	C5H10N2O3	ZDXPYRJPNDTMRX-GSVOUGTGSA-N	C(CC(=O)N)[C@H](C(=O)O)N	2a	PD-MetFrag	patRoon
HILIC	148.06	[M+H]+	11.5245	Glutamic acid	Carboxylic acids and derivatives	C5H9NO4	WHUUTDBJXJRKMK-VKHMYHEASA-N	C(CC(=O)O)[C@@H](C(=O)O)N	2a	PD-MetFrag	patRoon
HILIC	150.058	[M+H]+	6.28657	D-Methionine	Carboxylic acids and derivatives	C5H11NO2S	FFEARJCKVFRZRR-SCSAIBSYSA-N	CSCC[C@H](C(=O)O)N	3a	PD-MetFrag	patRoon
HILIC	150.112	[M+H]+	3.43081	Triethanolamine	Organonitrogen compounds	C6H15NO3	GSEJCLTVZPLZKY-UHFFFAOYSA-N	C(CO)N(CCO)CCO	3a	PD-MetFrag	patRoon
HILIC	152.143	[M+H]+	7.07783	Amantadine	Organonitrogen compounds	C10H17N	DKNWSYNQZKUICI-UHFFFAOYSA-N	C1C2CC3CC1CC(C2)(C3)N	2a	PD-MetFrag	patRoon
HILIC	156.077	[M+H]+	10.0319	D-Histidine	Carboxylic acids and derivatives	C6H9N3O2	HNDVDQJCIGZPNO-RXMQYKEDSA-N	C1=C(NC=N1)C[C@H](C(=O)O)N	2a	PD-MetFrag	patRoon
HILIC	156.077	[M+H]+	11.4738	D-Histidine	Carboxylic acids and derivatives	C6H9N3O2	HNDVDQJCIGZPNO-RXMQYKEDSA-N	C1=C(NC=N1)C[C@H](C(=O)O)N	2a	PD-MetFrag	patRoon
HILIC	156.077	[M+H]+	6.04058	D-Histidine	Carboxylic acids and derivatives	C6H9N3O2	HNDVDQJCIGZPNO-RXMQYKEDSA-N	C1=C(NC=N1)C[C@H](C(=O)O)N	3b	PD-MetFrag	patRoon
HILIC	165.055	[M+H]+	8.48557	2-Hydroxycinnamic acid	Cinnamic acids and derivatives	C9H8O3	PMOWTIHVNWZYFI-AATRIKPKSA-N	C1=CC=C(C(=C1)/C=C/C(=O)O)O	3b	PD-MetFrag	patRoon
HILIC	166.086	[M+H]+	4.79666	D-Phenylalanine	Carboxylic acids and derivatives	C9H11NO2	COLNVLDHVKWLRT-MRVPVSSYSA-N	C1=CC=C(C=C1)C[C@H](C(=O)O)N	2a	PD-MetFrag	patRoon
HILIC	170.092	[M+H]+	9.07536	3-Methylhistidine	Carboxylic acids and derivatives	C7H11N3O2	JDHILDINMRGULE-LURJTMIESA-N	CN1C=NC=C1C[C@@H](C(=O)O)N	3a	PD-MetFrag	patRoon
HILIC	170.092	[M+H]+	1.73532	Gabapentin	Carboxylic acids and derivatives	C9H17NO2	UGJMXCAKCUNAIE-UHFFFAOYSA-N	C1CCC(CC1)(CC(=O)O)CN	3b	PD-MetFrag	patRoon
HILIC	175.119	[M+H]+	12.9897	D-Arginine	Carboxylic acids and derivatives	C6H14N4O2	ODKSFYDXXFIFQN-SCSAIBSYSA-N	C(C[C@H](C(=O)O)N)CN=C(N)N	3b	PD-MetFrag	patRoon
HILIC	176.103	[M+H]+	10.6684	Citrulline	Carboxylic acids and derivatives	C6H13N3O3	RHGKLRLOHDJJDR-BYPYZUCNSA-N	C(C[C@@H](C(=O)O)N)CNC(=O)N	3a	PD-MetFrag	patRoon
HILIC	180.086	[M+H]+	9.15031	d-Galac-tosamine	Organooxygen compounds	C6H13NO5	MSWZFWKMSRAUBD-UZJJNQGWSA-N	C(C1[C@@H](C([C@@H](C(O1)O)N)O)O)O	3a	PD-MetFrag	patRoon
HILIC	182.081	[M+H]+	8.48557	D-Tyrosine	Carboxylic acids and derivatives	C9H11NO3	OUYCCCASQSFEME-MRVPVSSYSA-N	C1=CC(=CC=C1C[C@H](C(=O)O)N)O	2a	PD-MetFrag	patRoon
HILIC	204.113	[M+H]+	1.82656	4-Aminoantipyrine	Azoles	C11H13N3O	RLFWWDJHLFCNIJ-UHFFFAOYSA-N	CC1=C(C(=O)N(N1C)C2=CC=CC=C2)N	2a	PD-MetFrag	patRoon
HILIC	205.097	[M+H]+	6.19846	D-Tryptophan	Indoles and derivatives	C11H12N2O2	QIVBCDIJIAJPQS-SECBINFHSA-N	C1=CC=C2C(=C1)C(=CN2)C[C@H](C(=O)O)N	2a	PD-MetFrag	patRoon
HILIC	241.031	[M+H]+	12.1322	D-Cystine	Carboxylic acids and derivatives	C6H12N2O4S2	LEVWYRKDKASIDU-QWWZWVQMSA-N	C([C@H](C(=O)O)N)SSC[C@H](C(=O)O)N	2a	PD-MetFrag	patRoon
HILIC	260.164	[M+H]+	2.37416	Propranolol	Naphthalenes	C16H21NO2	AQHHHDLHHXJYJD-UHFFFAOYSA-N	CC(C)NCC(COC1=CC=CC2=CC=CC=C21)O	2a	PD-MetFrag	patRoon
HILIC	286.143	[M+H]+	1.68556	Piperine		C17H19NO3	MXXWOMGUGJBKIW-YPCIICBESA-N	C1CCN(CC1)C(=O)/C=C/C=C/C2=CC3=C(C=C2)OCO3	3a	PD-MetFrag	patRoon
HILIC	307.111	[M+H]+	1.74527	Fluconazole	Benzene and substituted derivatives	C13H12F2N6O	RFHAOTPXVQNOHP-UHFFFAOYSA-N	C1=CC(=C(C=C1F)F)C(CN2C=NC=N2)(CN3C=NC=N3)O	2a	PD-MetFrag	patRoon
HILIC	76.0756	[M+H]+	4.21468	Trimethylamine N-oxide	Organonitrogen compounds	C3H9NO	UYPYRKYUKCHHIB-UHFFFAOYSA-N	C[N+](C)(C)[O-]	3b	PCL	patRoon
HILIC	86.0963	[M+H]+	7.23332	piperidine	Piperidines	C5H11N	NQRYJNQNLNOLGT-UHFFFAOYSA-N	C1CCNCC1	2a	PCL	patRoon
HILIC	86.0963	[M+H]+	4.89577	piperidine	Piperidines	C5H11N	NQRYJNQNLNOLGT-UHFFFAOYSA-N	C1CCNCC1	2a	PCL	patRoon
HILIC	102.055	[M+H]+	9.56875	1-aminocyclopropane-1-carboxylic acid	Carboxylic acids and derivatives	C4H7NO2	PAJPWUMXBYXFCZ-UHFFFAOYSA-N	C1CC1(C(=O)O)N	2a	PCL	patRoon
HILIC	102.055	[M+H]+	11.7581	1-aminocyclopropane-1-carboxylic acid	Carboxylic acids and derivatives	C4H7NO2	PAJPWUMXBYXFCZ-UHFFFAOYSA-N	C1CC1(C(=O)O)N	2a	PCL	patRoon
HILIC	104.071	[M+H]+	6.14288	N,N-dimethylglycine	Carboxylic acids and derivatives	C4H9NO2	FFDGPVCHZBVARC-UHFFFAOYSA-N	CN(C)CC(=O)O	2a	PCL	patRoon
HILIC	104.07	[M+H]+	8.99199	N,N-dimethylglycine	Carboxylic acids and derivatives	C4H9NO2	FFDGPVCHZBVARC-UHFFFAOYSA-N	CN(C)CC(=O)O	3a	PCL	patRoon
HILIC	104.071	[M+H]+	8.49987	N,N-dimethylglycine	Carboxylic acids and derivatives	C4H9NO2	FFDGPVCHZBVARC-UHFFFAOYSA-N	CN(C)CC(=O)O	2a	PCL	patRoon
HILIC	106.05	[M+H]+	10.6486	Serine	Carboxylic acids and derivatives	C3H7NO3	MTCFGRXMJLQNBG-REOHCLBHSA-N	C([C@@H](C(=O)O)N)O	3a	PCL	patRoon
HILIC	116.07	[M+H]+	6.89236	Proline	Carboxylic acids and derivatives	C5H9NO2	ONIBWKKTOPOVIA-BYPYZUCNSA-N	C1C[C@H](NC1)C(=O)O	2a	PCL	patRoon
HILIC	116.07	[M+H]+	12.9938	Proline	Carboxylic acids and derivatives	C5H9NO2	ONIBWKKTOPOVIA-BYPYZUCNSA-N	C1C[C@H](NC1)C(=O)O	2a	PCL	patRoon
HILIC	118.086	[M+H]+	6.86944	Valine	Carboxylic acids and derivatives	C5H11NO2	KZSNJWFQEVHDMF-BYPYZUCNSA-N	CC(C)[C@@H](C(=O)O)N	2a	PCL	patRoon
HILIC	120.065	[M+H]+	9.57637	l-Threonine	Carboxylic acids and derivatives	C4H9NO3	AYFVYJQAPQTCCC-GBXIJSLDSA-N	C[C@H]([C@@H](C(=O)O)N)O	3a	PCL	patRoon
HILIC	123.055	[M+H]+	2.45326	Nicotinamide	Pyridines and derivatives	C6H6N2O	DFPAKSUCGFBDDF-UHFFFAOYSA-N	C1=CC(=CN=C1)C(=O)N	2a	PCL	patRoon
HILIC	126.022	[M+H]+	10.0815	Taurine	Organic sulfonic acids and derivatives	C2H7NO3S	XOAAWQZATWQOTB-UHFFFAOYSA-N	C(CS(=O)(=O)O)N	3b	PCL	patRoon
HILIC	129.102	[M+H]+	12.8968	4-Piperidinecarboxamide	Piperidines	C6H12N2O	DPBWFNDFMCCGGJ-UHFFFAOYSA-N	C1CNCCC1C(=O)N	3b	PCL	patRoon
HILIC	130.05	[M+H]+	10.0915	L-Pyroglutamic acid	Carboxylic acids and derivatives	C5H7NO3	ODHCTXKNWHHXJC-VKHMYHEASA-N	C1CC(=O)N[C@@H]1C(=O)O	2a	PCL	patRoon
HILIC	130.05	[M+H]+	10.6486	L-Pyroglutamic acid	Carboxylic acids and derivatives	C5H7NO3	ODHCTXKNWHHXJC-VKHMYHEASA-N	C1CC(=O)N[C@@H]1C(=O)O	2a	PCL	patRoon
HILIC	130.05	[M+H]+	11.5278	L-Pyroglutamic acid	Carboxylic acids and derivatives	C5H7NO3	ODHCTXKNWHHXJC-VKHMYHEASA-N	C1CC(=O)N[C@@H]1C(=O)O	2a	PCL	patRoon
HILIC	130.086	[M+H]+	12.8968	Pipecolic acid	Carboxylic acids and derivatives	C6H11NO2	HXEACLLIILLPRG-UHFFFAOYSA-N	C1CCNC(C1)C(=O)O	3a	PCL	patRoon
HILIC	130.086	[M+H]+	4.54726	Pipecolic acid	Carboxylic acids and derivatives	C6H11NO2	HXEACLLIILLPRG-UHFFFAOYSA-N	C1CCNC(C1)C(=O)O	2a	PCL	patRoon
HILIC	130.086	[M+H]+	6.45862	Pipecolic acid	Carboxylic acids and derivatives	C6H11NO2	HXEACLLIILLPRG-UHFFFAOYSA-N	C1CCNC(C1)C(=O)O	2a	PCL	patRoon
HILIC	131.118	[M+H]+	7.31104	N-acetylputrescine	Carboximidic acids and derivatives	C6H14N2O	KLZGKIDSEJWEDW-UHFFFAOYSA-N	CC(=O)NCCCCN	3a	PCL	patRoon
HILIC	132.081	[M+H]+	6.21602	2-Methylindole	Indoles and derivatives	C9H9N	BHNHHSOHWZKFOX-UHFFFAOYSA-N	CC1=CC2=CC=CC=C2N1	3a	PCL	patRoon
HILIC	132.102	[M+H]+	4.8931	l-Isoleucine	Carboxylic acids and derivatives	C6H13NO2	AGPKZVBTJJNPAG-WHFBIAKZSA-N	CC[C@H](C)[C@@H](C(=O)O)N	2a	PCL	patRoon
HILIC	137.046	[M+H]+	4.07695	Allopurinol	Pyrazolopyrimidines	C5H4N4O	OFCNXPDARWKPPY-UHFFFAOYSA-N	C1=NNC2=C1C(=O)NC=N2	3a	PCL	patRoon
HILIC	138.055	[M+H]+	5.37935	3-Aminobenzoic acid	Benzene and substituted derivatives	C7H7NO2	XFDUHJPVQKIXHO-UHFFFAOYSA-N	C1=CC(=CC(=C1)N)C(=O)O	3a	PCL	patRoon
HILIC	146.06	[M+H]+	6.18528	Indole-3-carboxaldehyde	Indoles and derivatives	C9H7NO	OLNJUISKUQQNIM-UHFFFAOYSA-N	C1=CC=C2C(=C1)C(=CN2)C=O	3a	PCL	patRoon
HILIC	147.076	[M+H]+	10.6486	Glutamine	Carboxylic acids and derivatives	C5H10N2O3	ZDXPYRJPNDTMRX-VKHMYHEASA-N	C(CC(=O)N)[C@@H](C(=O)O)N	2a	PCL	patRoon
HILIC	148.06	[M+H]+	11.5245	Glutamic acid	Carboxylic acids and derivatives	C5H9NO4	WHUUTDBJXJRKMK-VKHMYHEASA-N	C(CC(=O)O)[C@@H](C(=O)O)N	2a	PCL	patRoon
HILIC	150.058	[M+H]+	6.28657	Methionine	Carboxylic acids and derivatives	C5H11NO2S	FFEARJCKVFRZRR-BYPYZUCNSA-N	CSCC[C@@H](C(=O)O)N	3a	PCL	patRoon
HILIC	150.112	[M+H]+	3.43081	Triethanolamine	Organonitrogen compounds	C6H15NO3	GSEJCLTVZPLZKY-UHFFFAOYSA-N	C(CO)N(CCO)CCO	3a	PCL	patRoon
HILIC	152.143	[M+H]+	7.07783	Amantadine	Organonitrogen compounds	C10H17N	DKNWSYNQZKUICI-UHFFFAOYSA-N	C1C2CC3CC1CC(C2)(C3)N	2a	PCL	patRoon
HILIC	156.077	[M+H]+	10.0319	Histidine	Carboxylic acids and derivatives	C6H9N3O2	HNDVDQJCIGZPNO-YFKPBYRVSA-N	C1=C(NC=N1)C[C@@H](C(=O)O)N	2a	PCL	patRoon
HILIC	156.077	[M+H]+	11.4738	Histidine	Carboxylic acids and derivatives	C6H9N3O2	HNDVDQJCIGZPNO-YFKPBYRVSA-N	C1=C(NC=N1)C[C@@H](C(=O)O)N	2a	PCL	patRoon
HILIC	156.077	[M+H]+	6.04058	Histidine	Carboxylic acids and derivatives	C6H9N3O2	HNDVDQJCIGZPNO-YFKPBYRVSA-N	C1=C(NC=N1)C[C@@H](C(=O)O)N	3b	PCL	patRoon
HILIC	161.128	[M+H]+	11.9189	(3S)-3,7-diaminoheptanoic acid	Carboxylic acids and derivatives	C7H16N2O2	PJDINCOFOROBQW-LURJTMIESA-N	C(CCN)C[C@@H](CC(=O)O)N	3a	PCL	patRoon
HILIC	165.055	[M+H]+	8.48557	2-Hydroxycinnamic acid	Cinnamic acids and derivatives	C9H8O3	PMOWTIHVNWZYFI-AATRIKPKSA-N	C1=CC=C(C(=C1)/C=C/C(=O)O)O	3b	PCL	patRoon
HILIC	166.086	[M+H]+	4.79666	Phenylalanine	Carboxylic acids and derivatives	C9H11NO2	COLNVLDHVKWLRT-QMMMGPOBSA-N	C1=CC=C(C=C1)C[C@@H](C(=O)O)N	2a	PCL	patRoon
HILIC	170.092	[M+H]+	7.43166	alpha-Methylhistidine	Carboxylic acids and derivatives	C7H11N3O2	HRRYYCWYCMJNGA-ZETCQYMHSA-N	C[C@](CC1=CN=CN1)(C(=O)O)N	2a	PCL	patRoon
HILIC	170.092	[M+H]+	9.07536	3-Methyl-L-histidine	Carboxylic acids and derivatives	C7H11N3O2	JDHILDINMRGULE-LURJTMIESA-N	CN1C=NC=C1C[C@@H](C(=O)O)N	3a	PCL	patRoon
HILIC	172.133	[M+H]+	1.73532	Gabapentin	Carboxylic acids and derivatives	C9H17NO2	UGJMXCAKCUNAIE-UHFFFAOYSA-N	C1CCC(CC1)(CC(=O)O)CN	3b	PCL	patRoon
HILIC	175.119	[M+H]+	12.9897	Arginine	Carboxylic acids and derivatives	C6H14N4O2	ODKSFYDXXFIFQN-BYPYZUCNSA-N	C(C[C@@H](C(=O)O)N)CN=C(N)N	3b	PCL	patRoon
HILIC	176.103	[M+H]+	10.6684	Citrulline	Carboxylic acids and derivatives	C6H13N3O3	RHGKLRLOHDJJDR-BYPYZUCNSA-N	C(C[C@@H](C(=O)O)N)CNC(=O)N	3a	PCL	patRoon
HILIC	180.086	[M+H]+	9.15031	D-Glucosamine	Organooxygen compounds	C6H13NO5	MSWZFWKMSRAUBD-IVMDWMLBSA-N	C([C@@H]1[C@H]([C@@H]([C@H](C(O1)O)N)O)O)O	3a	PCL	patRoon
HILIC	182.081	[M+H]+	8.48557	Tyrosine	Carboxylic acids and derivatives	C9H11NO3	OUYCCCASQSFEME-QMMMGPOBSA-N	C1=CC(=CC=C1C[C@@H](C(=O)O)N)O	2a	PCL	patRoon
HILIC	204.113	[M+H]+	1.82656	4-Aminoantipyrine	Azoles	C11H13N3O	RLFWWDJHLFCNIJ-UHFFFAOYSA-N	CC1=C(C(=O)N(N1C)C2=CC=CC=C2)N	2a	PCL	patRoon
HILIC	205.097	[M+H]+	6.19846	Tryptophan	Indoles and derivatives	C11H12N2O2	QIVBCDIJIAJPQS-VIFPVBQESA-N	C1=CC=C2C(=C1)C(=CN2)C[C@@H](C(=O)O)N	2a	PCL	patRoon
HILIC	232.108	[M+H]+	1.86633	4-Formylaminoantipyrine	Azoles	C12H13N3O2	WSJBSKRPKADYRQ-UHFFFAOYSA-N	CC1=C(C(=O)N(N1C)C2=CC=CC=C2)NC=O	2a	PCL	patRoon
HILIC	241.031	[M+H]+	12.1322	L-cystine	Carboxylic acids and derivatives	C6H12N2O4S2	LEVWYRKDKASIDU-IMJSIDKUSA-N	C([C@@H](C(=O)O)N)SSC[C@@H](C(=O)O)N	2a	PCL	patRoon
HILIC	260.164	[M+H]+	2.37416	Propranolol	Naphthalenes	C16H21NO2	AQHHHDLHHXJYJD-UHFFFAOYSA-N	CC(C)NCC(COC1=CC=CC2=CC=CC=C21)O	2a	PCL	patRoon
HILIC	268.154	[M+H]+	5.35534	Metoprolol acid	Phenol ethers	C14H21NO4	PUQIRTNPJRFRCZ-UHFFFAOYSA-N	CC(C)NCC(COC1=CC=C(C=C1)CC(=O)O)O	2a	PCL	patRoon
HILIC	268.154	[M+H]+	6.17128	Metoprolol acid	Phenol ethers	C14H21NO4	PUQIRTNPJRFRCZ-UHFFFAOYSA-N	CC(C)NCC(COC1=CC=C(C=C1)CC(=O)O)O	2a	PCL	patRoon
HILIC	286.143	[M+H]+	1.68556	Piperine		C17H19NO3	MXXWOMGUGJBKIW-YPCIICBESA-N	C1CCN(CC1)C(=O)/C=C/C=C/C2=CC3=C(C=C2)OCO3	3a	PCL	patRoon
HILIC	307.111	[M+H]+	1.74527	Fluconazole	Benzene and substituted derivatives	C13H12F2N6O	RFHAOTPXVQNOHP-UHFFFAOYSA-N	C1=CC(=C(C=C1F)F)C(CN2C=NC=N2)(CN3C=NC=N3)O	2a	PCL	patRoon
RP	89.0597	[M+H]+	14.6389	Butyric acid	Fatty Acyls	C4H8O2	FERIUCNNQQJTOY-UHFFFAOYSA-N	CCCC(=O)O	4b	D003863	patRoon
RP	198.076	[M+H]+	3.67196	Levodopa	Carboxylic acids and derivatives	C9H11NO4	WTDRDQBEARUVNC-LURJTMIESA-N	C1=CC(=C(C=C1C[C@@H](C(=O)O)N)O)O	2a	D003863	patRoon
RP	106.05	[M+H]+	3.55524	Serine	Carboxylic acids and derivatives	C3H7NO3	MTCFGRXMJLQNBG-REOHCLBHSA-N	C([C@@H](C(=O)O)N)O	4b	D003863	patRoon
RP	148.06	[M+H]+	3.53342	Glutamic acid	Carboxylic acids and derivatives	C5H9NO4	WHUUTDBJXJRKMK-VKHMYHEASA-N	C(CC(=O)O)[C@@H](C(=O)O)N	3a	D003863	patRoon
RP	126.022	[M+H]+	3.63108	Taurine	Organic sulfonic acids and derivatives	C2H7NO3S	XOAAWQZATWQOTB-UHFFFAOYSA-N	C(CS(=O)(=O)O)N	2a	D003863	patRoon
RP	138.066	[M+H]+	11.7608	Isoniazid	Pyridines and derivatives	C6H7N3O	QRXWMOHMRWLFEY-UHFFFAOYSA-N	C1=CN=CC=C1C(=O)NN	4b	D003863	patRoon
RP	299.149	[M+H]+	12.1928	Nialamide	Pyridines and derivatives	C16H18N4O2	NOIIUHRQUVNIDD-UHFFFAOYSA-N	C1=CC=C(C=C1)CNC(=O)CCNNC(=O)C2=CC=NC=C2	3c	D003863	patRoon
RP	361.2	[M+H]+	15.5297	Prednisolone	Steroids and steroid derivatives	C21H28O5	OIGNJSKKLXVSLS-VWUMJDOOSA-N	C[C@]12C[C@@H]([C@H]3[C@H]([C@@H]1CC[C@@]2(C(=O)CO)O)CCC4=CC(=O)C=C[C@]34C)O	3a	D003863	patRoon
RP	147.044	[M+H]+	4.01139	Coumarin	Coumarins and derivatives	C9H6O2	ZYGHJZDHTFUPRJ-UHFFFAOYSA-N	C1=CC=C2C(=C1)C=CC(=O)O2	3c	D003863	patRoon
RP	221.091	[M+H]+	10.2823	5-Hydroxytryptophan	Indoles and derivatives	C11H12N2O3	LDCYZAJDBXYCGN-UHFFFAOYSA-N	C1=CC2=C(C=C1O)C(=CN2)CC(C(=O)O)N	3c	D003863	patRoon
RP	363.215	[M+H]+	15.9282	Hydrocortisone	Steroids and steroid derivatives	C21H30O5	JYGXADMDTFJGBT-VWUMJDOOSA-N	C[C@]12CCC(=O)C=C1CC[C@@H]3[C@@H]2[C@H](C[C@]4([C@H]3CC[C@@]4(C(=O)CO)O)C)O	2a	D003863	patRoon
RP	286.143	[M+H]+	17.6866	Morphine	Morphinans	C17H19NO3	BQJCRHHNABKAKU-KBQPJGBKSA-N	CN1CC[C@]23[C@@H]4[C@H]1CC5=C2C(=C(C=C5)O)O[C@H]3[C@H](C=C4)O	3c	D003863	patRoon
RP	205.097	[M+H]+	13.7787	Tryptophan	Indoles and derivatives	C11H12N2O2	QIVBCDIJIAJPQS-VIFPVBQESA-N	C1=CC=C2C(=C1)C(=CN2)C[C@@H](C(=O)O)N	3c	D003863	patRoon
RP	232.108	[M+H]+	11.5928	Isocarboxazid	Benzene and substituted derivatives	C12H13N3O2	XKFPYPQQHFEXRZ-UHFFFAOYSA-N	CC1=CC(=NO1)C(=O)NNCC2=CC=CC=C2	3c	D003863	patRoon
RP	192.065	[M+H]+	4.75701	5-Hydroxyindole-3-acetic acid	Indoles and derivatives	C10H9NO3	DUUGKQCEGZLZNO-UHFFFAOYSA-N	C1=CC2=C(C=C1O)C(=CN2)CC(=O)O	3c	D003863	patRoon
RP	114.066	[M+H]+	3.49269	Creatinine	Carboxylic acids and derivatives	C4H7N3O	DDRJAANPRJIHGJ-UHFFFAOYSA-N	CN1CC(=O)N=C1N	2a	D003863	patRoon
RP	152.143	[M+H]+	12.719	Amantadine	Organonitrogen compounds	C10H17N	DKNWSYNQZKUICI-UHFFFAOYSA-N	C1C2CC3CC1CC(C2)(C3)N	2a	D003863	patRoon
RP	585.269	[M+H]+	16.2284	Bilirubin	Tetrapyrroles and derivatives	C33H36N4O6	BPYKTIZUTYGOLE-IFADSCNNSA-N	CC1=C(NC(=C1CCC(=O)O)CC2=C(C(=C(N2)/C=C\3/C(=C(C(=O)N3)C)C=C)C)CCC(=O)O)/C=C\4/C(=C(C(=O)N4)C=C)C	3c	D003863	patRoon
RP	104.07	[M+H]+	3.45659	gamma-Aminobutyric acid	Carboxylic acids and derivatives	C4H9NO2	BTCSSZJGUNDROE-UHFFFAOYSA-N	C(CC(=O)O)CN	4b	D003863	patRoon
RP	89.0244	[M-H]-	1.89559	Lactic acid	Hydroxy acids and derivatives	C3H6O3	JVTAAEKCZFNVCJ-UHFFFAOYSA-N	CC(C(=O)O)O	3c	D003863	patRoon
RP	206.082	[M-H]-	12.8801	Toloxatone	Benzene and substituted derivatives	C11H13NO3	MXUNKHLAEDCYJL-UHFFFAOYSA-N	CC1=CC(=CC=C1)N2CC(OC2=O)CO	3c	D003863	patRoon
RP	407.28	[M-H]-	18.7867	Bile acid	Steroids and steroid derivatives	C24H40O5	BHQCQFFYRZLCQQ-UMZBRFQRSA-N	CC(CCC(=O)O)C1CCC2C1([C@H](CC3C2[C@@H](C[C@H]4C3(CC[C@H](C4)O)C)O)O)C	3c	D003863	patRoon
RP	122.057	[M+H]+	3.45347						5	D003863	patRoon
RP	184.094	[M+H]+	3.51787						5	D003863	patRoon
RP	261.036	[M+H]+	3.6411						5	D003863	patRoon
RP	266.121	[M+H]+	11.7848						5	D003863	patRoon
RP	254.089	[M+H]+	11.5928						5	D003863	patRoon
RP	289.219	[M+H]+	15.2308						5	D003863	patRoon
RP	180.111	[M+H]+	11.4441						5	D003863	patRoon
RP	221.091	[M+H]+	4.49784						5	D003863	patRoon
RP	170.076	[M+H]+	13.3276						5	D003863	patRoon
RP	269.108	[M+H]+	11.6839						5	D003863	patRoon
RP	181.068	[M+H]+	11.4227						5	D003863	patRoon
RP	61.0307	[M+H]+	3.75717						5	D003863	patRoon
RP	260.167	[M+H]+	18.2533						5	D003863	patRoon
RP	136.039	[M+H]+	4.04424						5	D003863	patRoon
RP	209.117	[M+H]+	18.2252						5	D003863	patRoon
RP	218.086	[M+H]+	17.8962						5	D003863	patRoon
RP	118.065	[M+H]+	5.37137						5	D003863	patRoon
RP	183.084	[M+H]+	4.0017						5	D003863	patRoon
RP	136.047	[M+H]+	12.5278						5	D003863	patRoon
RP	298.129	[M-H]-	16.0301						5	D003863	patRoon
RP	382.159	[M-H]-	17.2587						5	D003863	patRoon
RP	196.056	[M-H]-	8.9984						5	D003863	patRoon
RP	347.09	[M-H]-	17.7168						5	D003863	patRoon
RP	221.091	[M+H]+	9.08383	5-Hydroxytryptophan	Indoles and derivatives	C11H12N2O3	LDCYZAJDBXYCGN-UHFFFAOYSA-N	C1=CC2=C(C=C1O)C(=CN2)CC(C(=O)O)N	3c	D020920	patRoon
RP	363.215	[M+H]+	15.6017	Hydrocortisone	Steroids and steroid derivatives	C21H30O5	JYGXADMDTFJGBT-VWUMJDOOSA-N	C[C@]12CCC(=O)C=C1CC[C@@H]3[C@@H]2[C@H](C[C@]4([C@H]3CC[C@@]4(C(=O)CO)O)C)O	2a	D020920	patRoon
RP	310.215	[M+H]+	12.7753	Methadone	Benzene and substituted derivatives	C21H27NO	USSIQXCVUWKGNF-UHFFFAOYSA-N	CCC(=O)C(CC(C)N(C)C)(C1=CC=CC=C1)C2=CC=CC=C2	3c	D020920	patRoon
RP	373.273	[M+H]+	18.758	Nabilone	Naphthopyrans	C24H36O3	GECBBEABIDMGGL-RTBURBONSA-N	CCCCCCC(C)(C)C1=CC(=C2[C@@H]3CC(=O)CC[C@H]3C(OC2=C1)(C)C)O	3c	D020920	patRoon
RP	184.094	[M+H]+	1.85604						5	D020920	patRoon
RP	221.091	[M+H]+	3.96201						5	D020920	patRoon
RP	181.068	[M+H]+	10.3175						5	D020920	patRoon
RP	105.054	[M+H]+	10.3175						5	D020920	patRoon
RP	136.039	[M+H]+	2.97895						5	D020920	patRoon
RP	181.072	[M+H]+	7.34188						5	D020920	patRoon
RP	94.0651	[M+H]+	3.71301	(1-~13~C)Aniline	Benzene and substituted derivatives	C6H7N	PAYRUJLWNCNPSJ-PTQBSOBMSA-N	C1=CC=[13C](C=C1)N	4b	LITMIN	patRoon
RP	107.07	[M+H]+	3.85702	DI(Hydroxyethyl)ether	Organooxygen compounds	C4H10O3	MTHSVFCYNBDYFN-UHFFFAOYSA-N	C(COCCO)O	4b	LITMIN	patRoon
RP	137.046	[M+H]+	3.75549	Allopurinol	Pyrazolopyrimidines	C5H4N4O	OFCNXPDARWKPPY-UHFFFAOYSA-N	C1=NNC2=C1C(=O)NC=N2	3a	LITMIN	patRoon
RP	142.086	[M+H]+	3.67196	Ethosuximide	Pyrrolidines	C7H11NO2	HAPOVYFOVVWLRS-UHFFFAOYSA-N	CCC1(CC(=O)NC1=O)C	3c	LITMIN	patRoon
RP	126.022	[M+H]+	3.63108	Taurine	Organic sulfonic acids and derivatives	C2H7NO3S	XOAAWQZATWQOTB-UHFFFAOYSA-N	C(CS(=O)(=O)O)N	2a	LITMIN	patRoon
RP	138.066	[M+H]+	11.7608	6-Aminonicotinamide	Pyridines and derivatives	C6H7N3O	ZLWYEPMDOUQDBW-UHFFFAOYSA-N	C1=CC(=NC=C1C(=O)N)N	4b	LITMIN	patRoon
RP	299.149	[M+H]+	12.1928	Nialamide	Pyridines and derivatives	C16H18N4O2	NOIIUHRQUVNIDD-UHFFFAOYSA-N	C1=CC=C(C=C1)CNC(=O)CCNNC(=O)C2=CC=NC=C2	3c	LITMIN	patRoon
RP	361.2	[M+H]+	15.5297	Prednisolone	Steroids and steroid derivatives	C21H28O5	OIGNJSKKLXVSLS-VWUMJDOOSA-N	C[C@]12C[C@@H]([C@H]3[C@H]([C@@H]1CC[C@@]2(C(=O)CO)O)CCC4=CC(=O)C=C[C@]34C)O	3a	LITMIN	patRoon
RP	268.105	[M+H]+	11.6788	Adenosine	Purine nucleosides	C10H13N5O4	OIRDTQYFTABQOQ-KQYNXXCUSA-N	C1=NC(=C2C(=N1)N(C=N2)[C@H]3[C@@H]([C@@H]([C@H](O3)CO)O)O)N	3a	LITMIN	patRoon
RP	130.108	[M+H]+	3.63577	Metformin	Organonitrogen compounds	C4H11N5	XZWYZXLIPXDOLR-UHFFFAOYSA-N	CN(C)C(=N)N=C(N)N	3c	LITMIN	patRoon
RP	286.143	[M+H]+	17.6866	Morphine	Morphinans	C17H19NO3	BQJCRHHNABKAKU-KBQPJGBKSA-N	CN1CC[C@]23[C@@H]4[C@H]1CC5=C2C(=C(C=C5)O)O[C@H]3[C@H](C=C4)O	3c	LITMIN	patRoon
RP	219.112	[M+H]+	13.6608	Primidone	Diazines	C12H14N2O2	DQMZLTXERSFNPB-UHFFFAOYSA-N	CCC1(C(=O)NCNC1=O)C2=CC=CC=C2	3a	LITMIN	patRoon
RP	232.108	[M+H]+	11.5928	Isocarboxazid	Benzene and substituted derivatives	C12H13N3O2	XKFPYPQQHFEXRZ-UHFFFAOYSA-N	CC1=CC(=NO1)C(=O)NNCC2=CC=CC=C2	3c	LITMIN	patRoon
RP	282.159	[M+H]+	15.2308	Phentolamine	Organonitrogen compounds	C17H19N3O	MRBDMNSDAVCSSF-UHFFFAOYSA-N	CC1=CC=C(C=C1)N(CC2=NCCN2)C3=CC(=CC=C3)O	3c	LITMIN	patRoon
RP	310.215	[M+H]+	13.683	Methadone	Benzene and substituted derivatives	C21H27NO	USSIQXCVUWKGNF-UHFFFAOYSA-N	CCC(=O)C(CC(C)N(C)C)(C1=CC=CC=C1)C2=CC=CC=C2	3c	LITMIN	patRoon
RP	307.11	[M+H]+	13.5402	Fluconazole	Benzene and substituted derivatives	C13H12F2N6O	RFHAOTPXVQNOHP-UHFFFAOYSA-N	C1=CC(=C(C=C1F)F)C(CN2C=NC=N2)(CN3C=NC=N3)O	2a	LITMIN	patRoon
RP	124.05	[M+H]+	10.3513	Pyrazinamide	Diazines	C5H5N3O	IPEHBUMCGVEMRF-UHFFFAOYSA-N	C1=CN=C(C=N1)C(=O)N	3c	LITMIN	patRoon
RP	146.093	[M+H]+	10.2773	1-Butyl-1-nitrosourea	Organic carbonic acids and derivatives	C5H11N3O2	LSWOCDLIYSKTRX-UHFFFAOYSA-N	CCCCN(C(=O)N)N=O	4b	LITMIN	patRoon
RP	281.116	[M+H]+	17.8704	Phenprocoumon	Coumarins and derivatives	C18H16O3	DQDAYGNAKTZFIW-UHFFFAOYSA-N	CCC(C1=CC=CC=C1)C2=C(C3=CC=CC=C3OC2=O)O	3c	LITMIN	patRoon
RP	202.086	[M+H]+	9.60606	Carbaryl	Naphthalenes	C12H11NO2	CVXBEEMKQHEXEN-UHFFFAOYSA-N	CNC(=O)OC1=CC=CC2=CC=CC=C21	3c	LITMIN	patRoon
RP	152.143	[M+H]+	12.719	Amantadine	Organonitrogen compounds	C10H17N	DKNWSYNQZKUICI-UHFFFAOYSA-N	C1C2CC3CC1CC(C2)(C3)N	2a	LITMIN	patRoon
RP	266.138	[M+H]+	11.4782	Anisomycin	Phenol ethers	C14H19NO4	YKJYKKNCCRKFSL-RDBSUJKOSA-N	CC(=O)O[C@@H]1[C@H](CN[C@@H]1CC2=CC=C(C=C2)OC)O	3c	LITMIN	patRoon
RP	95.0491	[M+H]+	3.97168	Phenol	Phenols	C6H6O	ISWSIDIOOBJBQZ-UHFFFAOYSA-N	C1=CC=C(C=C1)O	3c	LITMIN	patRoon
RP	123.055	[M+H]+	3.67562	Nicotinamide	Pyridines and derivatives	C6H6N2O	DFPAKSUCGFBDDF-UHFFFAOYSA-N	C1=CC(=CN=C1)C(=O)N	2a	LITMIN	patRoon
RP	139.039	[M+H]+	17.8991	Salicylic acid	Benzene and substituted derivatives	C7H6O3	YGSDEFSMJLZEOE-UHFFFAOYSA-N	C1=CC=C(C(=C1)C(=O)O)O	3a	LITMIN	patRoon
RP	305.097	[M-H]-	12.728	Fluconazole	Benzene and substituted derivatives	C13H12F2N6O	RFHAOTPXVQNOHP-UHFFFAOYSA-N	C1=CC(=C(C=C1F)F)C(CN2C=NC=N2)(CN3C=NC=N3)O	2a	LITMIN	patRoon
RP	279.103	[M-H]-	17.7168	Phenprocoumon	Coumarins and derivatives	C18H16O3	DQDAYGNAKTZFIW-UHFFFAOYSA-N	CCC(C1=CC=CC=C1)C2=C(C3=CC=CC=C3OC2=O)O	3c	LITMIN	patRoon
RP	296.101	[M-H]-	17.2767	Nelarabine	Purine nucleosides	C11H15N5O5	IXOXBSCIXZEQEQ-UHTZMRCNSA-N	COC1=NC(=NC2=C1N=CN2[C@H]3[C@H]([C@@H]([C@H](O3)CO)O)O)N	3c	LITMIN	patRoon
RP	152.035	[M-H]-	15.2433	Mesalamine	Benzene and substituted derivatives	C7H7NO3	KBOPZPXVLCULAV-UHFFFAOYSA-N	C1=CC(=C(C=C1N)C(=O)O)O	3c	LITMIN	patRoon
RP	93.0346	[M-H]-	13.1826	Phenol	Phenols	C6H6O	ISWSIDIOOBJBQZ-UHFFFAOYSA-N	C1=CC=C(C=C1)O	3c	LITMIN	patRoon
RP	279.103	[M-H]-	18.1978	Phenprocoumon	Coumarins and derivatives	C18H16O3	DQDAYGNAKTZFIW-UHFFFAOYSA-N	CCC(C1=CC=CC=C1)C2=C(C3=CC=CC=C3OC2=O)O	3c	LITMIN	patRoon
RP	107.05	[M-H]-	13.1826	Benzyl Alcohol	Benzene and substituted derivatives	C7H8O	WVDDGKGOMKODPV-UHFFFAOYSA-N	C1=CC=C(C=C1)CO	4a	LITMIN	patRoon
RP	463.087	[M+H]+	3.704						5	LITMIN	patRoon
RP	164.93	[M+H]+	3.58263						5	LITMIN	patRoon
RP	166.986	[M+H]+	3.51322						5	LITMIN	patRoon
RP	187.071	[M+H]+	25.3173						5	LITMIN	patRoon
RP	140.068	[M+H]+	3.60662						5	LITMIN	patRoon
RP	207.141	[M+H]+	14.8742						5	LITMIN	patRoon
RP	148.116	[M+H]+	3.50301						5	LITMIN	patRoon
RP	163.115	[M+H]+	3.58263						5	LITMIN	patRoon
RP	151.008	[M+H]+	3.49269						5	LITMIN	patRoon
RP	184.094	[M+H]+	3.51787						5	LITMIN	patRoon
RP	172.075	[M+H]+	15.0102						5	LITMIN	patRoon
RP	362.885	[M+H]+	3.49269						5	LITMIN	patRoon
RP	91.0542	[M+H]+	12.6625						5	LITMIN	patRoon
RP	387.252	[M+H]+	17.8243						5	LITMIN	patRoon
RP	261.036	[M+H]+	3.6411						5	LITMIN	patRoon
RP	144.134	[M+H]+	3.64129						5	LITMIN	patRoon
RP	297.111	[M+H]+	17.5096						5	LITMIN	patRoon
RP	91.0542	[M+H]+	4.0017						5	LITMIN	patRoon
RP	212.068	[M+H]+	15.0102						5	LITMIN	patRoon
RP	91.0542	[M+H]+	11.687						5	LITMIN	patRoon
RP	481.302	[M+H]+	14.7206						5	LITMIN	patRoon
RP	188.07	[M+H]+	13.6156						5	LITMIN	patRoon
RP	225.09	[M+H]+	15.7189						5	LITMIN	patRoon
RP	176.07	[M+H]+	14.2577						5	LITMIN	patRoon
RP	180.111	[M+H]+	11.4441						5	LITMIN	patRoon
RP	220.98	[M+H]+	3.49269						5	LITMIN	patRoon
RP	359.06	[M+H]+	14.5264						5	LITMIN	patRoon
RP	152.054	[M+H]+	3.78223						5	LITMIN	patRoon
RP	115.036	[M+H]+	3.59637						5	LITMIN	patRoon
RP	146.06	[M+H]+	12.7983						5	LITMIN	patRoon
RP	362.116	[M+H]+	15.0623						5	LITMIN	patRoon
RP	180.088	[M+H]+	8.73842						5	LITMIN	patRoon
RP	202.047	[M+H]+	11.4731						5	LITMIN	patRoon
RP	170.076	[M+H]+	13.3276						5	LITMIN	patRoon
RP	269.108	[M+H]+	11.6839						5	LITMIN	patRoon
RP	91.0542	[M+H]+	10.2878						5	LITMIN	patRoon
RP	298.11	[M+H]+	14.5213						5	LITMIN	patRoon
RP	290.141	[M+H]+	15.2256						5	LITMIN	patRoon
RP	243.083	[M+H]+	17.6559						5	LITMIN	patRoon
RP	151.111	[M+H]+	14.2333						5	LITMIN	patRoon
RP	212.099	[M+H]+	15.4767						5	LITMIN	patRoon
RP	269.157	[M+H]+	11.3867						5	LITMIN	patRoon
RP	165.091	[M+H]+	15.4628						5	LITMIN	patRoon
RP	181.068	[M+H]+	11.4227						5	LITMIN	patRoon
RP	197.066	[M+H]+	10.1828						5	LITMIN	patRoon
RP	189.102	[M+H]+	12.7881						5	LITMIN	patRoon
RP	181.076	[M+H]+	10.4438						5	LITMIN	patRoon
RP	166.122	[M+H]+	13.4995						5	LITMIN	patRoon
RP	61.0307	[M+H]+	3.75717						5	LITMIN	patRoon
RP	268.154	[M+H]+	11.3867						5	LITMIN	patRoon
RP	263.138	[M+H]+	12.5058						5	LITMIN	patRoon
RP	307.113	[M+H]+	3.8312						5	LITMIN	patRoon
RP	211.118	[M+H]+	9.7456						5	LITMIN	patRoon
RP	260.167	[M+H]+	18.2533						5	LITMIN	patRoon
RP	209.117	[M+H]+	18.2252						5	LITMIN	patRoon
RP	316.157	[M+H]+	14.9068						5	LITMIN	patRoon
RP	315.136	[M+H]+	14.8843						5	LITMIN	patRoon
RP	192.138	[M+H]+	16.4822						5	LITMIN	patRoon
RP	229.118	[M+H]+	3.51859						5	LITMIN	patRoon
RP	118.065	[M+H]+	5.37137						5	LITMIN	patRoon
RP	154.049	[M+H]+	3.90537						5	LITMIN	patRoon
RP	183.084	[M+H]+	4.0017						5	LITMIN	patRoon
RP	118.92	[M+H]+	3.47653						5	LITMIN	patRoon
RP	195.065	[M+H]+	4.45947						5	LITMIN	patRoon
RP	295.098	[M-H]-	17.2767						5	LITMIN	patRoon
RP	298.129	[M-H]-	16.0301						5	LITMIN	patRoon
RP	382.159	[M-H]-	17.2587						5	LITMIN	patRoon
RP	187.007	[M-H]-	11.649						5	LITMIN	patRoon
RP	356.073	[M-H]-	18.9682						5	LITMIN	patRoon
RP	210.085	[M-H]-	15.1474						5	LITMIN	patRoon
RP	205.123	[M-H]-	18.4994						5	LITMIN	patRoon
RP	244.061	[M-H]-	17.2587						5	LITMIN	patRoon
RP	212.002	[M-H]-	9.42041						5	LITMIN	patRoon
RP	99.0452	[M-H]-	9.50623						5	LITMIN	patRoon
RP	231.077	[M-H]-	13.7831						5	LITMIN	patRoon
RP	293.173	[M-H]-	18.8071						5	LITMIN	patRoon
RP	245.012	[M-H]-	13.2369						5	LITMIN	patRoon
RP	287.023	[M-H]-	10.2555						5	LITMIN	patRoon
RP	152.143	[M+H]+	11.7394	Amantadine	Organonitrogen compounds	C10H17N	DKNWSYNQZKUICI-UHFFFAOYSA-N	C1C2CC3CC1CC(C2)(C3)N	2a	PD-CTD	patRoon
RP	198.076	[M+H]+	2.38296	Levodopa	Carboxylic acids and derivatives	C9H11NO4	WTDRDQBEARUVNC-LURJTMIESA-N	C1=CC(=C(C=C1C[C@@H](C(=O)O)N)O)O	2a	PD-CTD	patRoon
RP	260.163	[M+H]+	14.0892	Propranolol	Naphthalenes	C16H21NO2	AQHHHDLHHXJYJD-UHFFFAOYSA-N	CC(C)NCC(COC1=CC=CC2=CC=CC=C21)O	2a	PD-CTD	patRoon
RP	95.0491	[M+H]+	2.82642	Phenol	Phenols	C6H6O	ISWSIDIOOBJBQZ-UHFFFAOYSA-N	C1=CC=C(C=C1)O	3c	PD-CTD	patRoon
RP	132.076	[M+H]+	1.95531	Creatine	Carboxylic acids and derivatives	C4H9N3O2	CVSVTCORWBXHQV-UHFFFAOYSA-N	CN(CC(=O)O)C(=N)N	3c	PD-CTD	patRoon
RP	142.086	[M+H]+	2.23323	Ethosuximide	Pyrrolidines	C7H11NO2	HAPOVYFOVVWLRS-UHFFFAOYSA-N	CCC1(CC(=O)NC1=O)C	3c	PD-CTD	patRoon
RP	156.102	[M+H]+	10.6851	Arecoline		C8H13NO2	HJJPJSXJAXAIPN-UHFFFAOYSA-N	CN1CCC=C(C1)C(=O)OC	3c	PD-CTD	patRoon
RP	212.091	[M+H]+	3.74597	Melevodopa	Carboxylic acids and derivatives	C10H13NO4	XBBDACCLCFWBSI-ZETCQYMHSA-N	COC(=O)[C@H](CC1=CC(=C(C=C1)O)O)N	3c	PD-CTD	patRoon
RP	294.22	[M+H]+	14.294	Budipine	Benzene and substituted derivatives	C21H27N	QIHLUZAFSSMXHQ-UHFFFAOYSA-N	CC(C)(C)N1CCC(CC1)(C2=CC=CC=C2)C3=CC=CC=C3	3c	PD-CTD	patRoon
RP	299.149	[M+H]+	11.1894	Piribedil	Diazinanes	C16H18N4O2	OQDPVLVUJFGPGQ-UHFFFAOYSA-N	C1CN(CCN1CC2=CC3=C(C=C2)OCO3)C4=NC=CC=N4	3c	PD-CTD	patRoon
RP	95.0491	[M+H]+	5.49493	Phenol	Phenols	C6H6O	ISWSIDIOOBJBQZ-UHFFFAOYSA-N	C1=CC=C(C=C1)O	4b	PD-CTD	patRoon
RP	210.077	[M-H]-	3.74685	Melevodopa	Carboxylic acids and derivatives	C10H13NO4	XBBDACCLCFWBSI-ZETCQYMHSA-N	COC(=O)[C@H](CC1=CC(=C(C=C1)O)O)N	3c	PD-CTD	patRoon
RP	463.087	[M+H]+	463.087						5	PD-CTD	patRoon
RP	132.073	[M+H]+	132.073						5	PD-CTD	patRoon
RP	103.054	[M+H]+	103.054						5	PD-CTD	patRoon
RP	289.219	[M+H]+	289.219						5	PD-CTD	patRoon
RP	268.105	[M+H]+	268.105						5	PD-CTD	patRoon
RP	132.081	[M+H]+	132.081						5	PD-CTD	patRoon
RP	165.091	[M+H]+	165.091						5	PD-CTD	patRoon
RP	115.054	[M+H]+	115.054						5	PD-CTD	patRoon
RP	241.094	[M+H]+	241.094						5	PD-CTD	patRoon
RP	255.062	[M+H]+	255.062						5	PD-CTD	patRoon
RP	260.167	[M+H]+	260.167						5	PD-CTD	patRoon
RP	136.039	[M+H]+	136.039						5	PD-CTD	patRoon
RP	296.169	[M+H]+	296.169						5	PD-CTD	patRoon
RP	336.114	[M+H]+	336.114						5	PD-CTD	patRoon
RP	239.085	[M-H]-	239.085						5	PD-CTD	patRoon
RP	298.129	[M-H]-	298.129						5	PD-CTD	patRoon
RP	382.159	[M-H]-	382.159						5	PD-CTD	patRoon
RP	356.073	[M-H]-	356.073						5	PD-CTD	patRoon
RP	93.0346	[M-H]-	93.0346						5	PD-CTD	patRoon
RP	196.056	[M-H]-	196.056						5	PD-CTD	patRoon
HILIC	86.0963	[M+H]+	7.2217	Piperidine	Piperidines	C5H11N	NQRYJNQNLNOLGT-UHFFFAOYSA-N	C1CCNCC1	2a	D003863	patRoon
HILIC	232.108	[M+H]+	1.86796	Isocarboxazid	Benzene and substituted derivatives	C12H13N3O2	XKFPYPQQHFEXRZ-UHFFFAOYSA-N	CC1=CC(=NO1)C(=O)NNCC2=CC=CC=C2	3c	D003863	patRoon
HILIC	148.06	[M+H]+	11.5324	DL-Glutamic acid	Carboxylic acids and derivatives	C5H9NO4	WHUUTDBJXJRKMK-UHFFFAOYSA-N	C(CC(=O)O)C(C(=O)O)N	3a	D003863	patRoon
HILIC	260.164	[M+H]+	2.37933	Propranolol	Naphthalenes	C16H21NO2	AQHHHDLHHXJYJD-UHFFFAOYSA-N	CC(C)NCC(COC1=CC=CC2=CC=CC=C21)O	2a	D003863	patRoon
HILIC	106.05	[M+H]+	10.6591	Serine	Carboxylic acids and derivatives	C3H7NO3	MTCFGRXMJLQNBG-REOHCLBHSA-N	C([C@@H](C(=O)O)N)O	3a	D003863	patRoon
HILIC	182.081	[M+H]+	8.46194	Tyrosine	Carboxylic acids and derivatives	C9H11NO3	OUYCCCASQSFEME-QMMMGPOBSA-N	C1=CC(=CC=C1C[C@@H](C(=O)O)N)O	2a	D003863	patRoon
HILIC	118.086	[M+H]+	4.35228	Valine	Carboxylic acids and derivatives	C5H11NO2	KZSNJWFQEVHDMF-BYPYZUCNSA-N	CC(C)[C@@H](C(=O)O)N	3c	D003863	patRoon
HILIC	209.092	[M+H]+	5.37082	Kynurenine	Organooxygen compounds	C10H12N2O3	YGPSJZOEDVAXAB-UHFFFAOYSA-N	C1=CC=C(C(=C1)C(=O)CC(C(=O)O)N)N	3c	D003863	patRoon
HILIC	104.071	[M+H]+	6.15921	gamma-Aminobutyric acid	Carboxylic acids and derivatives	C4H9NO2	BTCSSZJGUNDROE-UHFFFAOYSA-N	C(CC(=O)O)CN	3c	D003863	patRoon
HILIC	152.143	[M+H]+	7.08647	Amantadine	Organonitrogen compounds	C10H17N	DKNWSYNQZKUICI-UHFFFAOYSA-N	C1C2CC3CC1CC(C2)(C3)N	2a	D003863	patRoon
HILIC	122.06	[M+H]+	8.47506	3-Acetylpyridine	Organooxygen compounds	C7H7NO	WEGYGNROSJDEIW-UHFFFAOYSA-N	CC(=O)C1=CN=CC=C1	4b	D003863	patRoon
HILIC	126.022	[M+H]+	10.0907	Taurine	Organic sulfonic acids and derivatives	C2H7NO3S	XOAAWQZATWQOTB-UHFFFAOYSA-N	C(CS(=O)(=O)O)N	3a	D003863	patRoon
HILIC	86.0963	[M+H]+	4.89979	Piperidine	Piperidines	C5H11N	NQRYJNQNLNOLGT-UHFFFAOYSA-N	C1CCNCC1	2a	D003863	patRoon
HILIC	147.044	[M+H]+	8.45659	Coumarin	Coumarins and derivatives	C9H6O2	ZYGHJZDHTFUPRJ-UHFFFAOYSA-N	C1=CC=C2C(=C1)C=CC(=O)O2	4b	D003863	patRoon
HILIC	118.086	[M+H]+	6.86797	Valine	Carboxylic acids and derivatives	C5H11NO2	KZSNJWFQEVHDMF-BYPYZUCNSA-N	CC(C)[C@@H](C(=O)O)N	3a	D003863	patRoon
HILIC	133.061	[M+H]+	10.6194	Asparagine	Carboxylic acids and derivatives	C4H8N2O3	DCXYFEDJOCDNAF-REOHCLBHSA-N	C([C@@H](C(=O)O)N)C(=O)N	3c	D003863	patRoon
HILIC	86.0963	[M+H]+	5.35293	Piperidine	Piperidines	C5H11N	NQRYJNQNLNOLGT-UHFFFAOYSA-N	C1CCNCC1	2a	D003863	patRoon
HILIC	61.0397	[M+H]+	4.3012	Urea	Organic carbonic acids and derivatives	CH4N2O	XSQUKJJJFZCRTK-UHFFFAOYSA-N	C(=O)(N)N	4b	D003863	patRoon
HILIC	218.085	[M+H]+	11.709	Captopril	Carboxylic acids and derivatives	C9H15NO3S	FAKRSMQSSFJEIM-RQJHMYQMSA-N	C[C@H](CS)C(=O)N1CCC[C@H]1C(=O)O	3c	D003863	patRoon
HILIC	205.097	[M+H]+	6.21923	Tryptophan	Indoles and derivatives	C11H12N2O2	QIVBCDIJIAJPQS-VIFPVBQESA-N	C1=CC=C2C(=C1)C(=CN2)C[C@@H](C(=O)O)N	2a	D003863	patRoon
HILIC	118.086	[M+H]+	10.7678	Valine	Carboxylic acids and derivatives	C5H11NO2	KZSNJWFQEVHDMF-BYPYZUCNSA-N	CC(C)[C@@H](C(=O)O)N	3c	D003863	patRoon
HILIC	299.149	[M+H]+	1.72691	Nialamide	Pyridines and derivatives	C16H18N4O2	NOIIUHRQUVNIDD-UHFFFAOYSA-N	C1=CC=C(C=C1)CNC(=O)CCNNC(=O)C2=CC=NC=C2	3c	D003863	patRoon
HILIC	126.055	[M+H]+	9.39624	3-Aminobenzene-1,2-diol	Phenols	C6H7NO2	MGBKJKDRMRAZKC-UHFFFAOYSA-N	C1=CC(=C(C(=C1)O)O)N	4b	D003863	patRoon
HILIC	177.106	[M+H]+	10.679						5	D003863	patRoon
HILIC	162.132	[M+H]+	11.945						5	D003863	patRoon
HILIC	286.143	[M+H]+	1.68711						5	D003863	patRoon
HILIC	276.17	[M+H]+	1.74683						5	D003863	patRoon
HILIC	289.22	[M+H]+	1.85802						5	D003863	patRoon
HILIC	183.084	[M+H]+	8.45659						5	D003863	patRoon
HILIC	177.102	[M+H]+	1.82815						5	D003863	patRoon
HILIC	184.094	[M+H]+	7.62364						5	D003863	patRoon
HILIC	254.089	[M+H]+	1.87792						5	D003863	patRoon
HILIC	229.165	[M+H]+	3.49337						5	D003863	patRoon
HILIC	118.065	[M+H]+	4.81964						5	D003863	patRoon
HILIC	287.055	[M+H]+	11.8055						5	D003863	patRoon
HILIC	114.071	[M+H]+	3.59977						5	D003863	patRoon
HILIC	295.952	[M+H]+	9.72675						5	D003863	patRoon
HILIC	147.121	[M+H]+	7.79137						5	D003863	patRoon
HILIC	181.072	[M+H]+	2.07362						5	D003863	patRoon
HILIC	327.206	[M+H]+	23.206						5	D003863	patRoon
HILIC	182.079	[M+H]+	5.63102						5	D003863	patRoon
HILIC	240.11	[M+H]+	1.76847						5	D003863	patRoon
HILIC	214.059	[M+H]+	10.7261						5	D003863	patRoon
HILIC	192.065	[M+H]+	5.37082						5	D003863	patRoon
HILIC	161.081	[M+H]+	10.679						5	D003863	patRoon
HILIC	118.061	[M+H]+	10.0907						5	D003863	patRoon
HILIC	269.108	[M+H]+	1.83809						5	D003863	patRoon
HILIC	445.164	[M+H]+	9.179						5	D003863	patRoon
HILIC	170.071	[M+H]+	6.28415						5	D003863	patRoon
HILIC	227.117	[M+H]+	8.82323						5	D003863	patRoon
HILIC	249.157	[M+H]+	1.91773						5	D003863	patRoon
HILIC	189.087	[M+H]+	11.7371						5	D003863	patRoon
HILIC	132.081	[M+H]+	6.23895						5	D003863	patRoon
HILIC	126.055	[M+H]+	9.39624	3-Aminobenzene-1,2-diol	Phenols	C6H7NO2	MGBKJKDRMRAZKC-UHFFFAOYSA-N	C1=CC(=C(C(=C1)O)O)N	4b	D020920	patRoon
HILIC	177.106	[M+H]+	10.679						5	D020920	patRoon
HILIC	177.102	[M+H]+	1.82815						5	D020920	patRoon
HILIC	184.094	[M+H]+	7.62364						5	D020920	patRoon
HILIC	181.072	[M+H]+	2.07362						5	D020920	patRoon
HILIC	177.1	[M+H]+	10.679						5	D020920	patRoon
HILIC	232.108	[M+H]+	1.86796	Isocarboxazid	Benzene and substituted derivatives	C12H13N3O2	XKFPYPQQHFEXRZ-UHFFFAOYSA-N	CC1=CC(=NO1)C(=O)NNCC2=CC=CC=C2	3c	LITMIN	patRoon
HILIC	260.164	[M+H]+	2.37933	Propranolol	Naphthalenes	C16H21NO2	AQHHHDLHHXJYJD-UHFFFAOYSA-N	CC(C)NCC(COC1=CC=CC2=CC=CC=C21)O	2a	LITMIN	patRoon
HILIC	261.18	[M+H]+	4.26661	Carisoprodol	Carboxylic acids and derivatives	C12H24N2O4	OFZCIYFFPZCNJE-UHFFFAOYSA-N	CCCC(C)(COC(=O)N)COC(=O)NC(C)C	3c	LITMIN	patRoon
HILIC	142.086	[M+H]+	2.78445	Ethosuximide	Pyrrolidines	C7H11NO2	HAPOVYFOVVWLRS-UHFFFAOYSA-N	CCC1(CC(=O)NC1=O)C	3c	LITMIN	patRoon
HILIC	131.107	[M+H]+	1.63555	Pentyl acetate	Carboxylic acids and derivatives	C7H14O2	PGMYKACGEOXYJE-UHFFFAOYSA-N	CCCCCOC(=O)C	3c	LITMIN	patRoon
HILIC	282.16	[M+H]+	1.61555	Phentolamine	Organonitrogen compounds	C17H19N3O	MRBDMNSDAVCSSF-UHFFFAOYSA-N	CC1=CC=C(C=C1)N(CC2=NCCN2)C3=CC(=CC=C3)O	3c	LITMIN	patRoon
HILIC	152.143	[M+H]+	7.08647	Amantadine	Organonitrogen compounds	C10H17N	DKNWSYNQZKUICI-UHFFFAOYSA-N	C1C2CC3CC1CC(C2)(C3)N	2a	LITMIN	patRoon
HILIC	73.0647	[M+H]+	1.6455	Methyl ethyl ketone	Organooxygen compounds	C4H8O	ZWEHNKRNPOVVGH-UHFFFAOYSA-N	CCC(=O)C	4b	LITMIN	patRoon
HILIC	137.046	[M+H]+	4.11541	Allopurinol	Pyrazolopyrimidines	C5H4N4O	OFCNXPDARWKPPY-UHFFFAOYSA-N	C1=NNC2=C1C(=O)NC=N2	3a	LITMIN	patRoon
HILIC	130.109	[M+H]+	7.29045	Metformin	Organonitrogen compounds	C4H11N5	XZWYZXLIPXDOLR-UHFFFAOYSA-N	CN(C)C(=N)N=C(N)N	2a	LITMIN	patRoon
HILIC	310.216	[M+H]+	2.12702	Methadone	Benzene and substituted derivatives	C21H27NO	USSIQXCVUWKGNF-UHFFFAOYSA-N	CCC(=O)C(CC(C)N(C)C)(C1=CC=CC=C1)C2=CC=CC=C2	3c	LITMIN	patRoon
HILIC	146.092	[M+H]+	9.552	1-Butyl-1-nitrosourea	Organic carbonic acids and derivatives	C5H11N3O2	LSWOCDLIYSKTRX-UHFFFAOYSA-N	CCCCN(C(=O)N)N=O	3c	LITMIN	patRoon
HILIC	126.022	[M+H]+	10.0907	Taurine	Organic sulfonic acids and derivatives	C2H7NO3S	XOAAWQZATWQOTB-UHFFFAOYSA-N	C(CS(=O)(=O)O)N	3a	LITMIN	patRoon
HILIC	462.236	[M+H]+	1.95924	Pimozide	Benzene and substituted derivatives	C28H29F2N3O	YVUQSNJEYSNKRX-UHFFFAOYSA-N	C1CN(CCC1N2C3=CC=CC=C3NC2=O)CCCC(C4=CC=C(C=C4)F)C5=CC=C(C=C5)F	3c	LITMIN	patRoon
HILIC	123.055	[M+H]+	2.46973	Nicotinamide	Pyridines and derivatives	C6H6N2O	DFPAKSUCGFBDDF-UHFFFAOYSA-N	C1=CC(=CN=C1)C(=O)N	2a	LITMIN	patRoon
HILIC	133.061	[M+H]+	10.6194	(E)-acetyloxymethylimino-methyl-oxidoazanium	Allyl-type 1,3-dipolar organic compounds	C4H8N2O3	BELPJCDYWUCHKF-AATRIKPKSA-N	CC(=O)OC/N=[N+](\C)/[O-]	3c	LITMIN	patRoon
HILIC	95.0491	[M+H]+	8.45659	Phenol	Phenols	C6H6O	ISWSIDIOOBJBQZ-UHFFFAOYSA-N	C1=CC=C(C=C1)O	4b	LITMIN	patRoon
HILIC	61.0397	[M+H]+	4.3012	Urea	Organic carbonic acids and derivatives	CH4N2O	XSQUKJJJFZCRTK-UHFFFAOYSA-N	C(=O)(N)N	4b	LITMIN	patRoon
HILIC	102.055	[M+H]+	9.59073	N-(Hydroxymethyl)acrylamide	Carboxylic acids and derivatives	C4H7NO2	CNCOEDDPFOAUMB-UHFFFAOYSA-N	C=CC(=O)NCO	3c	LITMIN	patRoon
HILIC	299.149	[M+H]+	1.72691	Nialamide	Pyridines and derivatives	C16H18N4O2	NOIIUHRQUVNIDD-UHFFFAOYSA-N	C1=CC=C(C=C1)CNC(=O)CCNNC(=O)C2=CC=NC=C2	3c	LITMIN	patRoon
HILIC	176.067	[M+H]+	12.0482	N-amidinoaspartic acid	Carboxylic acids and derivatives	C5H9N3O4	VVHOUVWJCQOYGG-UHFFFAOYSA-N	C(C(C(=O)O)N=C(N)N)C(=O)O	3c	LITMIN	patRoon
HILIC	293.097	[M+H]+	11.8288	Edetic acid	Carboxylic acids and derivatives	C10H16N2O8	KCXVZYZYPLLWCC-UHFFFAOYSA-N	C(CN(CC(=O)O)CC(=O)O)N(CC(=O)O)CC(=O)O	3c	LITMIN	patRoon
HILIC	118.061	[M+H]+	10.0907	1-Ethyl-1-nitrosourea	Organic carbonic acids and derivatives	C3H7N3O2	FUSGACRLAFQQRL-UHFFFAOYSA-N	CCN(C(=O)N)N=O	4b	LITMIN	patRoon
HILIC	102.055	[M+H]+	11.7666	N-(Hydroxymethyl)acrylamide	Carboxylic acids and derivatives	C4H7NO2	CNCOEDDPFOAUMB-UHFFFAOYSA-N	C=CC(=O)NCO	3c	LITMIN	patRoon
HILIC	307.111	[M+H]+	1.75675	Fluconazole	Benzene and substituted derivatives	C13H12F2N6O	RFHAOTPXVQNOHP-UHFFFAOYSA-N	C1=CC(=C(C=C1F)F)C(CN2C=NC=N2)(CN3C=NC=N3)O	2a	LITMIN	patRoon
HILIC	124.087	[M+H]+	9.17394	3,3'-Iminodipropionitrile	Organonitrogen compounds	C6H9N3	SBAJRGRUGUQKAF-UHFFFAOYSA-N	C(CNCCC#N)C#N	3c	LITMIN	patRoon
HILIC	146.06	[M+H]+	6.20492	8-Hydroxyquinoline	Quinolines and derivatives	C9H7NO	MCJGNVYPOGVAJF-UHFFFAOYSA-N	C1=CC2=C(C(=C1)O)N=CC=C2	3c	LITMIN	patRoon
HILIC	180.086	[M+H]+	9.18893	beta-D-Glucosamine	Organooxygen compounds	C6H13NO5	MSWZFWKMSRAUBD-QZABAPFNSA-N	C([C@@H]1[C@H]([C@@H]([C@H]([C@@H](O1)O)N)O)O)O	3a	LITMIN	patRoon
HILIC	107.053	[M+H]+	10.6591						5	LITMIN	patRoon
HILIC	107.049	[M+H]+	8.46194						5	LITMIN	patRoon
HILIC	185.128	[M+H]+	1.86796						5	LITMIN	patRoon
HILIC	202.086	[M+H]+	2.16242						5	LITMIN	patRoon
HILIC	188.999	[M+H]+	10.2891						5	LITMIN	patRoon
HILIC	195.088	[M+H]+	1.84802						5	LITMIN	patRoon
HILIC	144.081	[M+H]+	4.81964						5	LITMIN	patRoon
HILIC	286.143	[M+H]+	1.68711						5	LITMIN	patRoon
HILIC	105.11	[M+H]+	3.84144						5	LITMIN	patRoon
HILIC	155.043	[M+H]+	10.6194						5	LITMIN	patRoon
HILIC	211.123	[M+H]+	6.57611						5	LITMIN	patRoon
HILIC	148.116	[M+H]+	12.939						5	LITMIN	patRoon
HILIC	276.17	[M+H]+	1.74683						5	LITMIN	patRoon
HILIC	134.064	[M+H]+	10.6194						5	LITMIN	patRoon
HILIC	202.086	[M+H]+	2.75175						5	LITMIN	patRoon
HILIC	129.066	[M+H]+	9.36687						5	LITMIN	patRoon
HILIC	131.118	[M+H]+	7.30544						5	LITMIN	patRoon
HILIC	229.118	[M+H]+	9.179						5	LITMIN	patRoon
HILIC	183.084	[M+H]+	8.45659						5	LITMIN	patRoon
HILIC	134.06	[M+H]+	5.09154						5	LITMIN	patRoon
HILIC	184.094	[M+H]+	7.62364						5	LITMIN	patRoon
HILIC	331.044	[M+H]+	11.8055						5	LITMIN	patRoon
HILIC	131.106	[M+H]+	7.29045						5	LITMIN	patRoon
HILIC	188.07	[M+H]+	3.03734						5	LITMIN	patRoon
HILIC	118.065	[M+H]+	4.81964						5	LITMIN	patRoon
HILIC	287.055	[M+H]+	11.8055						5	LITMIN	patRoon
HILIC	295.952	[M+H]+	9.72675						5	LITMIN	patRoon
HILIC	195.065	[M+H]+	6.9639						5	LITMIN	patRoon
HILIC	122.081	[M+H]+	7.90385						5	LITMIN	patRoon
HILIC	258.11	[M+H]+	9.25019						5	LITMIN	patRoon
HILIC	181.072	[M+H]+	2.07362						5	LITMIN	patRoon
HILIC	189.102	[M+H]+	1.80825						5	LITMIN	patRoon
HILIC	134.06	[M+H]+	8.44666						5	LITMIN	patRoon
HILIC	188.071	[M+H]+	6.22495						5	LITMIN	patRoon
HILIC	107.049	[M+H]+	4.82476						5	LITMIN	patRoon
HILIC	268.105	[M+H]+	1.83809						5	LITMIN	patRoon
HILIC	214.059	[M+H]+	10.7261						5	LITMIN	patRoon
HILIC	140.068	[M+H]+	4.82859						5	LITMIN	patRoon
HILIC	128.953	[M+H]+	10.1896						5	LITMIN	patRoon
HILIC	335.037	[M+H]+	11.8055						5	LITMIN	patRoon
HILIC	340.153	[M+H]+	9.44634						5	LITMIN	patRoon
HILIC	245.074	[M+H]+	10.1114						5	LITMIN	patRoon
HILIC	285.128	[M+H]+	9.28734						5	LITMIN	patRoon
HILIC	269.108	[M+H]+	1.83809						5	LITMIN	patRoon
HILIC	245.074	[M+H]+	8.66267						5	LITMIN	patRoon
HILIC	215.066	[M+H]+	11.699						5	LITMIN	patRoon
HILIC	249.157	[M+H]+	1.91773						5	LITMIN	patRoon
HILIC	134.1	[M+H]+	13.0377						5	LITMIN	patRoon
HILIC	140.068	[M+H]+	9.24769						5	LITMIN	patRoon
HILIC	226.095	[M+H]+	1.83123						5	LITMIN	patRoon
HILIC	154.05	[M+H]+	2.46304						5	LITMIN	patRoon
HILIC	139.095	[M+H]+	1.9642						5	LITMIN	patRoon
HILIC	205.082	[M+H]+	11.9115						5	LITMIN	patRoon
HILIC	286.107	[M+H]+	8.44666						5	LITMIN	patRoon
HILIC	150.038	[M+H]+	6.305						5	LITMIN	patRoon
HILIC	272.2	[M+H]+	1.67537						5	LITMIN	patRoon
HILIC	163.116	[M+H]+	7.05505						5	LITMIN	patRoon
HILIC	65.0192	[M+H]+	10.3385						5	LITMIN	patRoon
HILIC	356.009	[M+H]+	12.5238						5	LITMIN	patRoon
HILIC	124.047	[M+H]+	8.44666						5	LITMIN	patRoon
HILIC	225.048	[M+H]+	11.591						5	LITMIN	patRoon
HILIC	278.025	[M+H]+	10.7261						5	LITMIN	patRoon
HILIC	240.159	[M+H]+	1.65548						5	LITMIN	patRoon
HILIC	179.143	[M+H]+	1.6455						5	LITMIN	patRoon
HILIC	268.154	[M+H]+	6.17428						5	LITMIN	patRoon
HILIC	237.076	[M+H]+	9.09903						5	LITMIN	patRoon
HILIC	169.076	[M+H]+	6.18926						5	LITMIN	patRoon
HILIC	161.081	[M+H]+	10.679						5	LITMIN	patRoon
HILIC	391.091	[M+H]+	9.6349						5	LITMIN	patRoon
HILIC	253.104	[M+H]+	9.07582						5	LITMIN	patRoon
HILIC	258.15	[M+H]+	4.82586						5	LITMIN	patRoon
HILIC	142.938	[M+H]+	13.9095						5	LITMIN	patRoon
HILIC	176.066	[M+H]+	4.91613						5	LITMIN	patRoon
HILIC	152.054	[M+H]+	6.32161						5	LITMIN	patRoon
HILIC	201.066	[M+H]+	6.24658						5	LITMIN	patRoon
HILIC	356.014	[M+H]+	12.2917						5	LITMIN	patRoon
HILIC	171.028	[M+H]+	5.26998						5	LITMIN	patRoon
HILIC	170.071	[M+H]+	6.28415						5	LITMIN	patRoon
HILIC	193.095	[M+H]+	9.11803						5	LITMIN	patRoon
HILIC	257.128	[M+H]+	6.54294						5	LITMIN	patRoon
HILIC	276.155	[M+H]+	12.3667						5	LITMIN	patRoon
HILIC	219.109	[M+H]+	1.86796						5	LITMIN	patRoon
HILIC	148.114	[M+H]+	7.15983						5	LITMIN	patRoon
HILIC	177.142	[M+H]+	4.88497						5	LITMIN	patRoon
HILIC	136.039	[M+H]+	2.38						5	PD-CTD	patRoon
HILIC	170.084	[M+H]+	9.12751						5	PD-CTD	patRoon

## Sheet: S5 Feces annotations
Table S5. List of features annotated in feces samples by non-target and suspect screening.
LC mode	Mass of ion [m/z]	Adduct	Rt (min)	Name	Class	Molecular formula	InChlKey	SMILES	Level of confirmation of identification	Database/Library	Software
RP-POLAR	275.2	[M+H]+	17.56	Nandrolone	Steroids and steroid derivatives	C18H26O2	NPAGDVCDWIYMMC-IZPLOLCNSA-N	C[C@]12CC[C@H]3[C@@H](CCC4=CC(=O)CC[C@H]34)[C@@H]1CC[C@@H]2O	3b	MSPs	MS-DIAL
RP-POLAR	385.211	[M+H]+	16.066	Isorhynchophylline	Indolizidines	C22H28N2O4	DAXYUDFNWXHGBE-VKCGGMIFSA-N	O=C(OC)C(=COC)C1CC2N(CCC32C(=O)NC=4C=CC=CC43)CC1CC	3b	MSPs	MS-DIAL
RP-POLAR	176.102	[M+H]+	1.985	Citrulline	Carboxylic acids and derivatives	C6H13N3O3	RHGKLRLOHDJJDR-UHFFFAOYNA-N	NC(CCCNC(O)=N)C(O)=O	3a	MSPs	MS-DIAL
RP-POLAR	207.065	[M+H]+	12.077	Citropen	Coumarins and derivatives	C11H10O4	NXJCRELRQHZBQA-UHFFFAOYSA-N	O=C1OC2=CC(OC)=CC(OC)=C2C=C1	3b	MSPs	MS-DIAL
RP-POLAR	184.071	[M+Na]+	2.077	2-methyl-4-(pyridin-2-yl)but-3-yn-2-ol	Pyridines and derivatives	C10H11NO	YBUWIVMOMHEALF-UHFFFAOYSA-N	OC(C#CC1=NC=CC=C1)(C)C	3b	MSPs	MS-DIAL
RP-POLAR	160.133	[M+H]+	2.025	5-Aminovaleric acid betaine	Fatty Acyls	C8H17NO2	CDLVFVFTRQPQFU-UHFFFAOYSA-N	C[N+](C)(C)CCCCC(=O)[O-]	2a	MSPs	MS-DIAL
RP-POLAR	288.159	[M+H]+	17.608	galanthamine	Amaryllidaceae alkaloids	C17H21NO3	ASUTZQLVASHGKV-SUYBPPKGSA-N	OC1C=CC23C4=C(OC2C1)C(OC)=CC=C4CN(C)CC3	3b	MSPs	MS-DIAL
RP-POLAR	269.16	[M+Na]+	2.718	sophocarpine	Lupin alkaloids	C15H22N2O	AAGFPTSOPGCENQ-KYEXWDHISA-N	O=C1C=CCC2N1CC3CCCN4CCCC2C43	3b	MSPs	MS-DIAL
RP-POLAR	184.119	[M+H]+	2.456	Simazine-2-hydroxy	Triazines	C7H13N5O	YQIXRXMOJFQVBV-UHFFFAOYSA-N	CCN=C1NC(O)=NC(N1)=NCC	3b	MSPs	MS-DIAL
RP-POLAR	177.101	[M+H]+	3.352	SEROTONIN	Indoles and derivatives	C10H12N2O	QZAYGJVTTNCVMB-UHFFFAOYSA-N	OC=1C=CC=2NC=C(C2C1)CCN	3b	MSPs	MS-DIAL
RP-POLAR	128.035	[M-H]-	2.027	Pyroglutamic acid	Carboxylic acids and derivatives	C5H7NO3	ODHCTXKNWHHXJC-UHFFFAOYNA-N	O=C(O)C1N=C(O)CC1	3b	MSPs	MS-DIAL
RP-POLAR	136.112	[M+H]+	3.755	4-Isopropylaniline	Benzene and substituted derivatives	C9H13N	LRTFPLFDLJYEKT-UHFFFAOYSA-N	CC(C)C1=CC=C(N)C=C1	3b	MSPs	MS-DIAL
RP-POLAR	160.075	[M+H]+	3.332	3-Acetylindole	Indoles and derivatives	C10H9NO	VUIMBZIZZFSQEE-UHFFFAOYSA-N	CC(=O)C1=CNC2=CC=CC=C12	3b	MSPs	MS-DIAL
RP-POLAR	288.122	[M+H]+	15.439	lycorine	Amaryllidaceae alkaloids	C16H17NO4	XGVJWXAYKUHDOO-DANNLKNASA-N	OC1C=C2CCN3CC4=CC=5OCOC5C=C4C(C1O)C23	3b	MSPs	MS-DIAL
RP-POLAR	86.0963	[M+H]+	3.615	Piperidine	Piperidines	C5H11N	NQRYJNQNLNOLGT-UHFFFAOYSA-N	C1CCNCC1	3b	MSPs	MS-DIAL
RP-POLAR	325.2	[M+H]+	17.104	quinine	Cinchona alkaloids	C20H24N2O2	LOUPRKONTZGTKE-VOMFEXJBSA-N	OC(C=1C=CN=C2C=CC(OC)=CC21)C3N4CCC(C3)C(C=C)C4	3b	MSPs	MS-DIAL
RP-POLAR	311.16	[M+Na]+	10.426	(16alpha,17beta)-estra-1,3,5(10)-triene-3,16,17-triol	Steroids and steroid derivatives	C18H24O3	PROQIPRRNZUXQM-ZXXIGWHRSA-N	OC1=CC=C2C(=C1)CCC3C2CCC4(C)C(O)C(O)CC34	3b	MSPs	MS-DIAL
RP-POLAR	211.147	[M+H]+	14.268	Cyclo(proline-leucine)	Carboxylic acids and derivatives	C11H18N2O2	SZJNCZMRZAUNQT-UHFFFAOYNA-N	CC(C)CC1N=C(O)C2CCCN2C1=O	3b	MSPs	MS-DIAL
RP-POLAR	153.04	[M+H]+	2.628	Xanthine	Imidazopyrimidines	C5H4N4O2	LRFVTYWOQMYALW-UHFFFAOYSA-N	c1nc2c([nH]1)nc(nc2O)O	3b	MSPs	MS-DIAL
RP-POLAR	174.087	[M-H]-	2.018	Citrulline	Carboxylic acids and derivatives	C6H13N3O3	RHGKLRLOHDJJDR-BYPYZUCNSA-N	O=C(O)C(N)CCCNC(=N)O	3b	MSPs	MS-DIAL
RP-POLAR	277.138	[M+H]+	1.967	L-Saccharopine	Carboxylic acids and derivatives	C11H20N2O6	ZDGJAHTZVHVLOT-YUMQZZPRSA-N	N[C@@H](CCCCN[C@@H](CCC(O)=O)C(O)=O)C(O)=O	2a	MSPs	MS-DIAL
RP-POLAR	290.134	[M+H]+	2.156	Ophthalmic acid	Carboxylic acids and derivatives	C11H19N3O6	JCMUOFQHZLPHQP-BQBZGAKWSA-N	CC[C@@H](C(=NCC(=O)O)O)N=C(CC[C@@H](C(=O)O)N)O	3b	MSPs	MS-DIAL
RP-POLAR	134.06	[M+H]+	12.438	INDOXYL SULFATE	Organic sulfuric acids and derivatives	C8H7NO4S	BXFFHSIDQOFMLE-UHFFFAOYSA-N	O=S(=O)(O)OC1=CNC=2C=CC=CC12	2a	MSPs	MS-DIAL
RP-POLAR	147.044	[M+H]+	13.601	Coumarin	Coumarins and derivatives	C9H6O2	ZYGHJZDHTFUPRJ-UHFFFAOYSA-N	O=C1OC2=CC=CC=C2C=C1	3b	MSPs	MS-DIAL
RP-POLAR	807.571	[2M+Na]+	19.628	deoxycholic acid	Steroids and steroid derivatives	C24H40O4	KXGVEGMKQFWNSR-BKAWJTANSA-N	O=C(O)CCC(C)C1CCC2C3CCC4CC(O)CCC4(C)C3CC(O)C12C	3b	MSPs	MS-DIAL
RP-POLAR	96.0443	[M+H]+	2.236	3-Pyridinol	Pyridines and derivatives	C5H5NO	GRFNBEZIAWKNCO-UHFFFAOYSA-N	C1=CC(=CN=C1)O	3b	MSPs	MS-DIAL
RP-POLAR	152.056	[M+H]+	2.144	Guanine	Imidazopyrimidines	C5H5N5O	UYTPUPDQBNUYGX-UHFFFAOYSA-N	N=C1N=C(O)C=2N=CNC2N1	2a	MSPs	MS-DIAL
RP-POLAR	162.055	[M+H]+	10.699	2,8-Quinolinediol	Quinolines and derivatives	C9H7NO2	ZXZKYYHTWHJHFT-UHFFFAOYSA-N	OC=1N=C2C(O)=CC=CC2=CC1	3b	MSPs	MS-DIAL
RP-POLAR	398.341	[M+H]+	15.337	Solanidine (not validated); PlaSMA ID-2181	Steroids and steroid derivatives	C27H43NO	JVKYZPBMZPJNAJ-UHFFFAOYNA-N	OC6CC5=CCC4C(CCC3(C)(C4(CC2N1CC(C)CCC1C(C)C23)))C5(C)CC6	3b	MSPs	MS-DIAL
RP-POLAR	72.0807	[M+H]+	1.712	Pyrrolidine	Pyrrolidines	C4H9N	RWRDLPDLKQPQOW-UHFFFAOYSA-N	C1CCNC1	3b	MSPs	MS-DIAL
RP-POLAR	167.056	[M+H]+	2.653	3-Methylxanthine	Imidazopyrimidines	C6H6N4O2	GMSNIKWWOQHZGF-UHFFFAOYSA-N	Cn1c2c(c(nc1=O)O)nc[nH]2	3b	MSPs	MS-DIAL
RP-POLAR	167.056	[M+H]+	5.004	1-methylxanthine	Imidazopyrimidines	C6H6N4O2	MVOYJPOZRLFTCP-UHFFFAOYSA-N	O=C1C=2N=CNC2N=C(O)N1C	3b	MSPs	MS-DIAL
RP-POLAR	86.0963	[M+H]+	1.7	Piperidine	Piperidines	C5H11N	NQRYJNQNLNOLGT-UHFFFAOYSA-N	C1CCNCC1	3b	MSPs	MS-DIAL
RP-POLAR	132.102	[M+H]+	3.619	Leucine	Carboxylic acids and derivatives	C6H13NO2	ROHFNLRQFUQHCH-UHFFFAOYNA-N	CC(C)CC(N)C(O)=O	3b	MSPs	MS-DIAL
RP-POLAR	136.021	[M+H]+	14.579	Benzothiazole	Benzothiazoles	C7H5NS	IOJUPLGTWVMSFF-UHFFFAOYSA-N	N1=CSC=2C=CC=CC12	3b	MSPs	MS-DIAL
RP-POLAR	182.081	[M+H]+	2.242	6-isopropoxynicotinic acid	Pyridines and derivatives	C9H11NO3	OOIMOWCIYNEWCF-UHFFFAOYSA-N	O=C(O)C1=CN=C(OC(C)C)C=C1	3b	MSPs	MS-DIAL
RP-POLAR	230.117	[M+H]+	5.2	Sebuthylazine	Triazines	C9H16ClN5	BZRUVKZGXNSXMB-UHFFFAOYNA-N	CCN=C1NC(NC(Cl)=N1)=NC(C)CC	3b	MSPs	MS-DIAL
RP-POLAR	163.038	[M+H]+	11.038	Umbelliferone	Coumarins and derivatives	C9H6O3	ORHBXUUXSCNDEV-UHFFFAOYSA-N	O=C1OC=2C=C(O)C=CC2C=C1	3b	MSPs	MS-DIAL
RP-POLAR	175.119	[M+H]+	1.92	Arginine	Carboxylic acids and derivatives	C6H14N4O2	ODKSFYDXXFIFQN-UHFFFAOYNA-N	NC(CCCNC(N)=N)C(O)=O	3b	MSPs	MS-DIAL
RP-POLAR	136.062	[M+H]+	2.114	Adenine	Imidazopyrimidines	C5H5N5	GFFGJBXGBJISGV-UHFFFAOYSA-N	NC1=C2N=CN=C2NC=N1	3b	MSPs	MS-DIAL
RP-POLAR	300.289	[M+H]+	18.652	DErySphingosine	Organonitrogen compounds	C18H37NO2	WWUZIQQURGPMPG-KRWOKUGFSA-N	CCCCCCCCCCCCC\C=C\[C@@H](O)[C@@H](N)CO	3b	MSPs	MS-DIAL
RP-POLAR	371.257	[M+Na]+	20.097	NCGC00380552-01_C22H36O3_2(1H)-Naphthalenone, 8-[5-(acetyloxy)-3-methylpentyl]octahydro-4,4,8a-trimethyl-7-methylene-	Prenol lipids	C22H36O3	LZGVQJDYLAUCGI-UHFFFAOYSA-N	O=C(OCCC(C)CCC1C(=C)CCC2C(C)(C)CC(=O)CC12C)C	3b	MSPs	MS-DIAL
RP-POLAR	158.117	[M+H]+	9.643	Homostachydrine	Carboxylic acids and derivatives	C8H15NO2	XULZWQRXYTVUTE-ZETCQYMHSA-N	C[N+]1(C)CCCC[C@H]1C(=O)[O-]	3b	MSPs	MS-DIAL
RP-POLAR	104.07	[M+H]+	1.961	N,N-Dimethylglycine	Carboxylic acids and derivatives	C4H9NO2	FFDGPVCHZBVARC-UHFFFAOYSA-N	CN(C)CC(O)=O	3b	MSPs	MS-DIAL
RP-POLAR	268.103	[M+H]+	2.88	Adenosine	Purine nucleosides	C10H13N5O4	OIRDTQYFTABQOQ-KQYNXXCUSA-N	OCC1OC(N2C=NC=3C(=NC=NC32)N)C(O)C1O	3b	MSPs	MS-DIAL
RP-POLAR	206.08	[M+H]+	2.933	Methoxyindoleacetic acid	Indoles and derivatives	C11H11NO3	COCNDHOPIHDTHK-UHFFFAOYSA-N	COC1=CC2=C(NC=C2CC(O)=O)C=C1	3b	MSPs	MS-DIAL
RP-POLAR	220.119	[M+H]+	2.281	D-(+)-Pantothenic acid	Organooxygen compounds	C9H17NO5	GHOKWGTUZJEAQD-ZETCQYMHSA-N	CC(C)(CO)[C@@H](O)C(O)=NCCC(O)=O	3b	MSPs	MS-DIAL
RP-POLAR	146.117	[M+H]+	2.443	N-Methylisoleucine	Carboxylic acids and derivatives	C7H15NO2	KSPIYJQBLVDRRI-UHFFFAOYSA-N	O=C(O)C(NC)C(C)CC	3b	MSPs	MS-DIAL
RP-POLAR	130.05	[M+H]+	1.975	L-5-Oxoproline	Carboxylic acids and derivatives	C5H7NO3	ODHCTXKNWHHXJC-VKHMYHEASA-N	OC(=O)[C@@H]1CCC(O)=N1	3b	MSPs	MS-DIAL
RP-POLAR	182.067	[M+H]+	3.684	L-Tyrosine	Carboxylic acids and derivatives	C9H11NO3	OUYCCCASQSFEME-QMMMGPOBSA-N	N[C@@H](CC1=CC=C(O)C=C1)C(O)=O	3b	MSPs	MS-DIAL
RP-POLAR	198.075	[M+H]+	2.033	DOPA	Carboxylic acids and derivatives	C9H11NO4	WTDRDQBEARUVNC-LURJTMIESA-N	N[C@@H](CC1=CC(O)=C(O)C=C1)C(O)=O	3b	MSPs	MS-DIAL
RP-POLAR	90.0548	[M+H]+	1.945	Alanine	Carboxylic acids and derivatives	C3H7NO2	QNAYBMKLOCPYGJ-UHFFFAOYNA-N	CC(N)C(O)=O	3b	MSPs	MS-DIAL
RP-POLAR	132.101	[M+H]+	1.978	Alanine betaine	Carboxylic acids and derivatives	C6H13NO2	CJKONRHMUGBAQI-UHFFFAOYSA-N	CC(C(=O)[O-])[N+](C)(C)C	2a	MSPs	MS-DIAL
RP-POLAR	583.254	[M+H]+	22.915	Biliverdin	Tetrapyrroles and derivatives	C33H34N4O6	RCNSAJSGRJSBKK-NSQVQWHSSA-N	O=C1N=C(C=C2NC(=CC=3NC(C=C4N=C(O)C(=C4C=C)C)=C(C3CCC(=O)O)C)C(=C2C)CCC(=O)O)C(=C1C=C)C	3b	MSPs	MS-DIAL
RP-POLAR	225.109	[M+Na]+	15.492	(4S,5Z,6S)-4-(2-methoxy-2-oxoethyl)-5-[2-[(E)-3-phenylprop-2-enoyl]oxyethylidene]-6-[(2S,3R,4S,5S,6R)-3,4,5-trihydroxy-6-(hydroxymethyl)oxan-2-yl]oxy-4H-pyran-3-carboxylic acid	Oxolanes	C10H18O4	IVOODSRSVJPWLY-UHFFFAOYSA-N	O=C(O)C(C)C1OC(CC1)CC(O)C	3b	MSPs	MS-DIAL
RP-POLAR	364.149	[M+Na]+	11.522	Isocorydine	Aporphines	C20H23NO4	QELDJEKNFOQJOY-ZDUSSCGKSA-N	OC=1C(OC)=CC=C2C1C=3C(OC)=C(OC)C=C4C3C(N(C)CC4)C2	3b	MSPs	MS-DIAL
RP-POLAR	147.112	[M+H]+	1.751	Lysine	Carboxylic acids and derivatives	C6H14N2O2	KDXKERNSBIXSRK-UHFFFAOYNA-N	NCCCCC(N)C(O)=O	3b	MSPs	MS-DIAL
RP-POLAR	118.086	[M+H]+	2.011	Valine	Carboxylic acids and derivatives	C5H11NO2	KZSNJWFQEVHDMF-UHFFFAOYNA-N	CC(C)C(N)C(O)=O	3b	MSPs	MS-DIAL
RP-POLAR	195.064	[M+H]+	8.971	Metameconine	Isocoumarans	C10H10O4	UKFAWRZYFYOXEG-UHFFFAOYSA-N	O=C1OCC2=CC(OC)=C(OC)C=C12	3b	MSPs	MS-DIAL
RP-POLAR	224.128	[M]+	4.296	4-Hydroxybenzoylcholine	Benzene and substituted derivatives	C12H18NO3	BAPAICNRGIBFJT-UHFFFAOYSA-O	C[N+](C)(C)CCOC(O)=C1C=CC(=O)C=C1	3b	MSPs	MS-DIAL
RP-POLAR	134.045	[M+H]+	1.976	Aspartic acid	Carboxylic acids and derivatives	C4H7NO4	CKLJMWTZIZZHCS-REOHCLBHSA-N	O=C(O)CC(N)C(=O)O	2a	MSPs	MS-DIAL
RP-POLAR	159.076	[M+H]+	1.969	(S)-1-carbamoylpyrrolidine-2-carboxylic acid	Carboxylic acids and derivatives	C6H10N2O3	RTNFBJXLYMERBB-BYPYZUCNSA-N	O=C(N)N1CCCC1C(=O)O	3b	MSPs	MS-DIAL
RP-POLAR	365.104	[M+Na]+	1.969	Melibiose	Organooxygen compounds	C12H22O11	DLRVVLDZNNYCBX-ABXHMFFYSA-N	OCC1OC(OCC2OC(O)C(O)C(O)C2O)C(O)C(O)C1O	3b	MSPs	MS-DIAL
RP-POLAR	152.07	[M+H]+	9.185	Paracetamol	Phenols	C8H9NO2	RZVAJINKPMORJF-UHFFFAOYSA-N	CC(O)=NC1=CC=C(O)C=C1	3b	MSPs	MS-DIAL
RP-POLAR	140.07	[M+H]+	1.985	3-hydroxy-1,2-dimethylpyridin-4(1H)-one	Pyridines and derivatives	C7H9NO2	TZXKOCQBRNJULO-UHFFFAOYSA-N	O=C1C=CN(C(=C1O)C)C	3b	MSPs	MS-DIAL
RP-POLAR	153.04	[M+H]+	2.81	Oxypurinol	Imidazopyrimidines	C5H4N4O2	HXNFUBHNUDHIGC-UHFFFAOYSA-N	OC1=NC(=O)N=C2NNC=C12	2a	MSPs	MS-DIAL
RP-POLAR	148.06	[M+H]+	1.972	L-Glutamic acid	Carboxylic acids and derivatives	C5H9NO4	WHUUTDBJXJRKMK-VKHMYHEASA-N	N[C@@H](CCC(O)=O)C(O)=O	3b	MSPs	MS-DIAL
RP-POLAR	181.072	[M+H]+	9.158	Theophylline	Imidazopyrimidines	C7H8N4O2	ZFXYFBGIUFBOJW-UHFFFAOYSA-N	O=C1C=2NC=NC2N(C(=O)N1C)C	3b	MSPs	MS-DIAL
RP-POLAR	448.305	[M-H]-	19.05	glycoursodeoxycholic acid	Steroids and steroid derivatives	C26H43NO5	GHCZAUBVMUEKKP-WTFVBUONSA-N	O=C(O)CN=C(O)CCC(C)C1CCC2C3C(O)CC4CC(O)CCC4(C)C3CCC12C	3b	MSPs	MS-DIAL
RP-POLAR	211.082	[M+H]+	10.02	1,3,7-Trimethyluric acid	Imidazopyrimidines	C8H10N4O3	BYXCFUMGEBZDDI-UHFFFAOYSA-N	O=C1C2=C(N=C(O)N2C)N(C(=O)N1C)C	2a	MSPs	MS-DIAL
RP-POLAR	132.03	[M-H]-	2.026	Aspartate	Carboxylic acids and derivatives	C4H7NO4	CKLJMWTZIZZHCS-UHFFFAOYNA-N	NC(CC(O)=O)C(O)=O	2a	MSPs	MS-DIAL
RP-POLAR	168.102	[M+H]+	1.891	(R)-(-)-Phenylephrine	Phenols	C9H13NO2	SONNWYBIRXJNDC-VIFPVBQESA-N	CNC[C@H](O)C1=CC(O)=CC=C1	3b	MSPs	MS-DIAL
RP-POLAR	169.035	[M+H]+	2.34	Uric acid	Imidazopyrimidines	C5H4N4O3	LEHOTFFKMJEONL-UHFFFAOYSA-N	c12c([nH]c(n2)O)nc(nc1O)O	3b	MSPs	MS-DIAL
RP-POLAR	181.071	[M+H]+	2.32	Theobromine	Imidazopyrimidines	C7H8N4O2	YAPQBXQYLJRXSA-UHFFFAOYSA-N	O=C1NC(=O)N(C=2N=CN(C12)C)C	3b	MSPs	MS-DIAL
RP-POLAR	137.07	[M+H]+	2.136	N-Methylnicotinamide	Pyridines and derivatives	C7H8N2O	ZYVXHFWBYUDDBM-UHFFFAOYSA-N	CN=C(c1cccnc1)O	3b	MSPs	MS-DIAL
RP-POLAR	102.056	[M-H]-	2.028	DL-3-Aminoisobutyric acid	Carboxylic acids and derivatives	C4H9NO2	QCHPKSFMDHPSNR-UHFFFAOYNA-N	CC(CN)C(O)=O	3b	MSPs	MS-DIAL
RP-POLAR	189.123	[M+H]+	3.056	N6-Acetyl-L-lysine	Carboxylic acids and derivatives	C8H16N2O3	DTERQYGMUDWYAZ-ZETCQYMHSA-N	CC(=NCCCC[C@@H](C(=O)O)N)O	3b	MSPs	MS-DIAL
RP-POLAR	147.044	[M+H]+	2.825	Cumarin	Coumarins and derivatives	C9H6O2	ZYGHJZDHTFUPRJ-UHFFFAOYSA-N	C1=CC=C2C(=C1)C=CC(=O)O2	3b	MSPs	MS-DIAL
RP-POLAR	228.101	[M+H]+	14.885	NPE_228.1019_12.4	Phenylpropanoic acids	C14H13NO2	XTQOUVPIWQGVEJ-UHFFFAOYNA-N	C1=CC=C(C=C1)C(CC(=O)O)C2=CC=CC=N2	3b	MSPs	MS-DIAL
RP-POLAR	146.063	[M+H]+	2.868	2-hydroxyquinoline	Quinolines and derivatives	C9H7NO	LISFMEBWQUVKPJ-UHFFFAOYSA-N	OC=1N=C2C=CC=CC2=CC1	3b	MSPs	MS-DIAL
RP-POLAR	209.127	[M]+	1.822	Nicotinoylcholine	Pyridines and derivatives	C11H17N2O2	ZMPGJEYFRZCHQC-UHFFFAOYSA-N	C[N+](C)(C)CCOC(=O)C1=CN=CC=C1	3b	MSPs	MS-DIAL
RP-POLAR	165.054	[M+H]+	10.535	3-Hydroxycinnamic acid	Cinnamic acids and derivatives	C9H8O3	KKSDGJDHHZEWEP-SNAWJCMRSA-N	OC(=O)\C=C\C1=CC(O)=CC=C1	3b	MSPs	MS-DIAL
RP-POLAR	208.132	[M+H]+	4.547	N,N-Diethyl-4-methoxybenzamide	Benzene and substituted derivatives	C12H17NO2	HCJXEOFLVIFFDG-UHFFFAOYSA-N	CCN(CC)C(=O)C1=CC=C(OC)C=C1	3b	MSPs	MS-DIAL
RP-POLAR	117.019	[M-H]-	3.217	Succinic acid	Carboxylic acids and derivatives	C4H6O4	KDYFGRWQOYBRFD-UHFFFAOYSA-N	OC(=O)CCC(O)=O	3b	MSPs	MS-DIAL
RP-POLAR	135.031	[M-H]-	2.613	Hypoxanthine	Imidazopyrimidines	C5H4N4O	FDGQSTZJBFJUBT-UHFFFAOYSA-N	OC1=NC=NC=2NC=NC12	3b	MSPs	MS-DIAL
RP-POLAR	310.216	[M+H]+	12.905	Methadone	Benzene and substituted derivatives	C21H27NO	USSIQXCVUWKGNF-UHFFFAOYNA-N	CCC(=O)C(CC(C)N(C)C)(C1=CC=CC=C1)C1=CC=CC=C1	3b	MSPs	MS-DIAL
RP-POLAR	136.075	[M+H]+	14.071	3`-Aminoacetophenone	Organooxygen compounds	C8H9NO	CKQHAYFOPRIUOM-UHFFFAOYSA-N	CC(C=1C=CC=C(C1)N)=O	3b	MSPs	MS-DIAL
RP-POLAR	115.05	[M+H]+	2.314	piperazine-2,5-dione	Carboxylic acids and derivatives	C4H6N2O2	BXRNXXXXHLBUKK-UHFFFAOYSA-N	O=C1NCC(=O)NC1	3b	MSPs	MS-DIAL
RP-POLAR	124.007	[M-H]-	2.021	Taurine	Organic sulfonic acids and derivatives	C2H7NO3S	XOAAWQZATWQOTB-UHFFFAOYSA-N	NCCS(O)(=O)=O	3b	MSPs	MS-DIAL
RP-POLAR	585.27	[M+H]+	22.919	Bilirubin	Tetrapyrroles and derivatives	C33H36N4O6	BPYKTIZUTYGOLE-IFADSCNNSA-N	O=C(O)CCC1=C(NC(C=C2N=C(O)C(=C2C=C)C)=C1C)CC=3NC(C=C4N=C(O)C(C=C)=C4C)=C(C3CCC(=O)O)C	3b	MSPs	MS-DIAL
RP-POLAR	110.06	[M+H]+	1.986	2-Aminophenol	Benzene and substituted derivatives	C6H7NO	CDAWCLOXVUBKRW-UHFFFAOYSA-N	C1=CC=C(C(=C1)N)O	2a	MSPs	MS-DIAL
RP-POLAR	195.087	[M+H]+	10.78	Caffeine	Imidazopyrimidines	C8H10N4O2	RYYVLZVUVIJVGH-UHFFFAOYSA-N	CN1C=NC2=C1C(=O)N(C)C(=O)N2C	3b	MSPs	MS-DIAL
RP-POLAR	86.0963	[M+H]+	3.352	2-Methylpyrrolidine	Pyrrolidines	C5H11N	RGHPCLZJAFCTIK-UHFFFAOYSA-N	CC1CCCN1	4	MSPs	MS-DIAL
RP-POLAR	198.075	[M+H]+	2.981	DOPA	Carboxylic acids and derivatives	C9H11NO4	WTDRDQBEARUVNC-LURJTMIESA-N	N[C@@H](CC1=CC(O)=C(O)C=C1)C(O)=O	3b	MSPs	MS-DIAL
RP-POLAR	182.081	[M+H]+	2.824	Tyrosine	Carboxylic acids and derivatives	C9H11NO3	OUYCCCASQSFEME-UHFFFAOYNA-N	NC(CC1=CC=C(O)C=C1)C(O)=O	2a	MSPs	MS-DIAL
RP-POLAR	148.075	[M+H]+	13.576	Indole-3-carbinol	Indoles and derivatives	C9H9NO	IVYPNXXAYMYVSP-UHFFFAOYSA-N	OCC1=CNC=2C=CC=CC21	2a	MSPs	MS-DIAL
RP-POLAR	205.097	[M+H]+	9.175	TRYPTOPHAN	Indoles and derivatives	C11H12N2O2	QIVBCDIJIAJPQS-VIFPVBQESA-N	O=C(O)C(N)CC1=CNC=2C=CC=CC21	2a	MSPs	MS-DIAL
RP-POLAR	130.108	[M+H]+	1.988	Metformin	Organonitrogen compounds	C4H11N5	XZWYZXLIPXDOLR-UHFFFAOYSA-N	CN(C)C(=N)NC(=N)N	2a	MSPs	MS-DIAL
RP-POLAR	144.102	[M+H]+	2.112	(2R)-6-methylpiperidine-2-carboxylic acid	Carboxylic acids and derivatives	C7H13NO2	IHLDCUQUFBWSJU-PRJDIBJQSA-N	O=C(O)C1NC(C)CCC1	3b	MSPs	MS-DIAL
RP-POLAR	400.342	[M+H]+	19.026	Palmitoylcarnitine	Fatty Acyls	C23H45NO4	XOMRRQXKHMYMOC-NRFANRHFSA-N	O=C([O-])CC(OC(=O)CCCCCCCCCCCCCCC)C[N+](C)(C)C	3b	MSPs	MS-DIAL
RP-POLAR	112.05	[M+H]+	2.101	Cytosine	Diazines	C4H5N3O	OPTASPLRGRRNAP-UHFFFAOYSA-N	N=C1C=CN=C(O)N1	3b	MSPs	MS-DIAL
RP-POLAR	155.081	[M+H]+	2.118	Cyclo-prolylglycine	Carboxylic acids and derivatives	C7H10N2O2	OWOHLURDBZHNGG-YFKPBYRVSA-N	OC1=NCC(=O)N2CCC[C@@H]12	3b	MSPs	MS-DIAL
RP-POLAR	158.117	[M+H]+	2.264	Homostachydrine	Carboxylic acids and derivatives	C8H15NO2	XULZWQRXYTVUTE-ZETCQYMHSA-N	C[N+]1(C)CCCC[C@H]1C(=O)[O-]	3b	MSPs	MS-DIAL
RP-POLAR	158.117	[M+H]+	11.754	Homostachydrine	Carboxylic acids and derivatives	C8H15NO2	XULZWQRXYTVUTE-ZETCQYMHSA-N	C[N+]1(C)CCCC[C@H]1C(=O)[O-]	3b	MSPs	MS-DIAL
RP-POLAR	166.086	[M+H]+	5.552	Phenylalanine	Carboxylic acids and derivatives	C9H11NO2	COLNVLDHVKWLRT-UHFFFAOYNA-N	NC(CC1=CC=CC=C1)C(O)=O	3b	MSPs	MS-DIAL
RP-POLAR	209.128	[M]+	9.316	Nicotinoylcholine	Pyridines and derivatives	C11H17N2O2	ZMPGJEYFRZCHQC-UHFFFAOYSA-N	C[N+](C)(C)CCOC(=O)C1=CN=CC=C1	3b	MSPs	MS-DIAL
RP-POLAR	251.069	[M+Na]+	13.589	Xanthyletin	Coumarins and derivatives	C14H12O3	QOTBQNVNUBKJMS-UHFFFAOYSA-N	O=C1OC=2C=C3OC(C=CC3=CC2C=C1)(C)C	3b	MSPs	MS-DIAL
RP-POLAR	301.069	[M+H]+	12.61	Scutellarein 4'-methyl ether	Flavonoids	C16H12O6	XVMMEYCPXZYLAI-UHFFFAOYSA-N	O=C1C=C(OC2=CC(O)=C(O)C(O)=C12)C=3C=CC(OC)=CC3	3b	MSPs	MS-DIAL
RP-POLAR	415.32	[M+H]+	19.842	(2'R,4R,5'R,6aR,6bS,8aS,8bR,9S,11aS,12aR,12bS)-5',6a,8a,9-tetramethyl-1,3,3',4,4',5,5',6,6a,6b,6',7,8,8a,8b,9,11a,12,12a,12b-icosahydrospiro[naphtho[2',1':4,5]indeno[2,1-b]furan-10,2'-pyran]-4-ol	Prenol lipids	C27H42O3	WQLVFSAGQJTQCK-VPCISJBQSA-N	OC1CC2=CCC3C(CCC4(C)C3CC5OC6(OCC(C)CC6)C(C)C54)C2(C)CC1	3b	MSPs	MS-DIAL
RP-POLAR	73.0288	[M-H]-	3.261	Propionic acid	Carboxylic acids and derivatives	C3H6O2	XBDQKXXYIPTUBI-UHFFFAOYSA-N	O=C(O)CC	3b	MSPs	MS-DIAL
RP-POLAR	138.019	[M-H]-	2.779	6-Hydroxynicotinic acid	Pyridines and derivatives	C6H5NO3	BLHCMGRVFXRYRN-UHFFFAOYSA-N	OC(=O)C1=CN=C(O)C=C1	3b	MSPs	MS-DIAL
RP-POLAR	241.216	[M-H]-	21.551	Pentadecanoic acid	Fatty Acyls	C15H30O2	WQEPLUUGTLDZJY-UHFFFAOYSA-N	CCCCCCCCCCCCCCC(O)=O	3b	MSPs	MS-DIAL
RP-POLAR	108.081	[M+H]+	2.023	N-Methylaniline	Organonitrogen compounds	C7H9N	AFBPFSWMIHJQDM-UHFFFAOYSA-N	CNC1=CC=CC=C1	3b	MSPs	MS-DIAL
RP-POLAR	146.117	[M]+	1.919	Acetylcholine	Organonitrogen compounds	C7H16NO2	OIPILFWXSMYKGL-UHFFFAOYSA-N	CC(=O)OCC[N+](C)(C)C	3b	MSPs	MS-DIAL
RP-POLAR	235.118	[M+H]+	2.395	Mepirizole	Organooxygen compounds	C11H14N4O2	RHAXSHUQNIEUEY-UHFFFAOYSA-N	N=1C(=NC(=CC1OC)C)N2N=C(C=C2OC)C	3b	MSPs	MS-DIAL
RP-POLAR	94.065	[M+H]+	1.897	Aniline	Benzene and substituted derivatives	C6H7N	PAYRUJLWNCNPSJ-UHFFFAOYSA-N	NC1=CC=CC=C1	3b	MSPs	MS-DIAL
RP-POLAR	116.07	[M+H]+	2.006	Proline	Carboxylic acids and derivatives	C5H9NO2	ONIBWKKTOPOVIA-UHFFFAOYNA-N	O=C(O)C1NCCC1	3b	MSPs	MS-DIAL
RP-POLAR	130.086	[M+H]+	2.223	DL-Pipecolinic acid	Carboxylic acids and derivatives	C6H11NO2	HXEACLLIILLPRG-UHFFFAOYNA-N	OC(=O)C1CCCCN1	3b	MSPs	MS-DIAL
RP-POLAR	166.086	[M+H]+	3.182	L-(-)-Phenylalanine	Carboxylic acids and derivatives	C9H11NO2	COLNVLDHVKWLRT-QMMMGPOBSA-N	N[C@@H](CC1=CC=CC=C1)C(O)=O	3b	MSPs	MS-DIAL
RP-POLAR	188.106	[M+H]+	2.71	4-(1H-indol-3-yl)butan-2-one	Indoles and derivatives	C12H13NO	ZJCUUXGLZWBCIL-UHFFFAOYSA-N	O=C(C)CCC1=CNC=2C=CC=CC21	3b	MSPs	MS-DIAL
RP-POLAR	163.038	[M+H]+	12.647	Umbelliferone	Coumarins and derivatives	C9H6O3	ORHBXUUXSCNDEV-UHFFFAOYSA-N	O=C1OC=2C=C(O)C=CC2C=C1	3b	MSPs	MS-DIAL
RP-POLAR	303.086	[M+H]+	15.399	5,7-dihydroxy-2-(3-hydroxy-4-methoxyphenyl)-2,3-dihydrochromen-4-one	Flavonoids	C16H14O6	AIONOLUJZLIMTK-UHFFFAOYSA-N	O=C1C=2C(O)=CC(O)=CC2OC(C3=CC=C(OC)C(O)=C3)C1	3b	MSPs	MS-DIAL
RP-POLAR	219.133	[M+H]+	5.77	Isoleucylserine; PlaSMA ID-818	Carboxylic acids and derivatives	C9H18N2O4	TWVKGYNQQAUNRN-UHFFFAOYNA-N	O=C(O)C(NC(=O)C(N)C(C)CC)CO	3b	MSPs	MS-DIAL
RP-POLAR	225.09	[M+H]+	13.659	2-Hydroxychalcone	Linear 1,3-diarylpropanoids	C15H12O2	UDOOPSJCRMKSGL-ZHACJKMWSA-N	O=C(C=CC=1C=CC=CC1O)C=2C=CC=CC2	2a	MSPs	MS-DIAL
RP-POLAR	137.046	[M+H]+	2.454	Hypoxanthine	Imidazopyrimidines	C5H4N4O	FDGQSTZJBFJUBT-UHFFFAOYSA-N	OC1=NC=NC=2NC=NC12	2a	MSPs	MS-DIAL
RP-POLAR	123.055	[M+H]+	2.445	Nicotinamide	Pyridines and derivatives	C6H6N2O	DFPAKSUCGFBDDF-UHFFFAOYSA-N	N=C(O)C=1C=NC=CC1	2a	MSPs	MS-DIAL
RP-POLAR	229.117	[M+H]+	2.007	Proline-hydroxyproline	Carboxylic acids and derivatives	C10H16N2O4	ONPXCLZMBSJLSP-UHFFFAOYNA-N	O=C(O)C1N(C(=O)C2NCCC2)CC(O)C1	3b	MSPs	MS-DIAL
RP-POLAR	307.11	[M+H]+	12.757	Fluconazole	Benzene and substituted derivatives	C13H12F2N6O	RFHAOTPXVQNOHP-UHFFFAOYSA-N	OC(CN1C=NC=N1)(CN1C=NC=N1)C1=C(F)C=C(F)C=C1	3b	MSPs	MS-DIAL
RP-POLAR	127.05	[M+H]+	4.928	Thymine	Diazines	C5H6N2O2	RWQNBRDOKXIBIV-UHFFFAOYSA-N	CC1=CN=C(O)N=C1O	2a	MSPs	MS-DIAL
RP-POLAR	220.117	[M+H]+	7.035	Pantothenate	Organooxygen compounds	C9H17NO5	GHOKWGTUZJEAQD-ZETCQYMHSA-N	CC(C)(CO)[C@@H](O)C(O)=NCCC(O)=O	4	MSPs	MS-DIAL
RP-POLAR	369.132	[M+H]+	17.22	(1E,4Z,6E)-5-hydroxy-1,7-bis(4-hydroxy-3-methoxyphenyl)hepta-1,4,6-trien-3-one	Diarylheptanoids	C21H20O6	ZIUSSTSXXLLKKK-KOBPDPAPSA-N	O=C(C=CC1=CC=C(O)C(OC)=C1)C=C(O)C=CC2=CC=C(O)C(OC)=C2	4	MSPs	MS-DIAL
RP-POLAR	197.067	[M+H]+	9.022	1,7-dimethyluric acid	Imidazopyrimidines	C7H8N4O3	NOFNCLGCUJJPKU-UHFFFAOYSA-N	O=C1C2=C(N=C(O)N1C)N=C(O)N2C	2a	MSPs	MS-DIAL
RP-POLAR	232.108	[M+H]+	10.518	4-Formylaminoantipyrine	Azoles	C12H13N3O2	WSJBSKRPKADYRQ-UHFFFAOYSA-N	CN1N(C(=O)C(N=CO)=C1C)C1=CC=CC=C1	2a	MSPs	MS-DIAL
RP-POLAR	243.21	[M+H]+	19.633	Unknown (carbon number 18); PlaSMA ID-1009		C18H26			4	MSPs	MS-DIAL
RP-POLAR	377.144	[M+H]+	11.728	(-)-Riboflavin	Pteridines and derivatives	C17H20N4O6	AUNGANRZJHBGPY-SCRDCRAPSA-N		2a	MSPs	MS-DIAL
RP-POLAR	174.04	[M-H]-	2.532	N-Acetyl-DL-aspartic acid	Carboxylic acids and derivatives	C6H9NO5	OTCCIMWXFLJLIA-UHFFFAOYNA-N		2a	MSPs	MS-DIAL
RP-POLAR	429.239	[M+H]+	16.504	Irbesartan	Benzene and substituted derivatives	C25H28N6O	YOSHYTLCDANDAN-UHFFFAOYSA-N		3b	MSPs	MS-DIAL
RP-POLAR	150.058	[M+H]+	2.508	Methionine	Carboxylic acids and derivatives	C5H11NO2S	FFEARJCKVFRZRR-UHFFFAOYNA-N		2a	MSPs	MS-DIAL
RP-POLAR	138.054	[M+H]+	1.98	Trigonelline		C7H7NO2	WWNNZCOKKKDOPX-UHFFFAOYSA-N		2a	MSPs	MS-DIAL
RP-POLAR	286.143	[M+H]+	17.531	PIPERINE		C17H19NO3	MXXWOMGUGJBKIW-YPCIICBESA-N		2a	MSPs	MS-DIAL
RP-POLAR	146.06	[M+H]+	11.95	4-Hydroxyquinoline	Quinolines and derivatives	C9H7NO	PMZDQRJGMBOQBF-UHFFFAOYSA-N		3b	MSPs	MS-DIAL
RP-POLAR	162.112	[M+H]+	1.943	Carnitine	Organonitrogen compounds	C7H15NO3	PHIQHXFUZVPYII-UHFFFAOYNA-N		2a	MSPs	MS-DIAL
RP-POLAR	146.045	[M-H]-	2.032	L-Glutamic acid	Carboxylic acids and derivatives	C5H9NO4	WHUUTDBJXJRKMK-VKHMYHEASA-N		3b	MSPs	MS-DIAL
RP-POLAR	139.05	[M+H]+	2.179	Urocanic acid	Azoles	C6H6N2O2	LOIYMIARKYCTBW-OWOJBTEDSA-N		2a	MSPs	MS-DIAL
RP-POLAR	120.065	[M+H]+	1.967	Threonine	Carboxylic acids and derivatives	C4H9NO3	AYFVYJQAPQTCCC-UHFFFAOYNA-N		3a	MSPs	MS-DIAL
RP-POLAR	184.06	[M+H]+	3.51	4-PYRIDOXATE	Pyridines and derivatives	C8H9NO4	HXACOUQIXZGNBF-UHFFFAOYSA-N		3b	MSPs	MS-DIAL
RP-POLAR	122.096	[M+H]+	2.382	2,6-Xylidine	Benzene and substituted derivatives	C8H11N	UFFBMTHBGFGIHF-UHFFFAOYSA-N		3b	MSPs	MS-DIAL
RP-POLAR	120.081	[M+H]+	5.553	Indoline	Indoles and derivatives	C8H9N	LPAGFVYQRIESJQ-UHFFFAOYSA-N		3a	MSPs	MS-DIAL
RP-POLAR	199.086	[M+H]+	12.28	Harmol Hydrochloride	Harmala alkaloids	C12H10N2O	LBBJNGFCXDOYMQ-UHFFFAOYSA-N		3b	MSPs	MS-DIAL
RP-POLAR	180.102	[M+H]+	14.035	C10H13NO2; PlaSMA ID-493		C10H13NO2			4	MSPs	MS-DIAL
RP-POLAR	180.102	[M+H]+	15.887	C10H13NO2; PlaSMA ID-493		C10H13NO2			4	MSPs	MS-DIAL
RP-POLAR	220.119	[M+H]+	2.564	Zeatin	Imidazopyrimidines	C10H13N5O	UZKQTCBAMSWPJD-FARCUNLSSA-N		3b	MSPs	MS-DIAL
RP-POLAR	441.167	[M+H]+	16.388	Candesartan	Benzene and substituted derivatives	C24H20N6O3	HTQMVQVXFRQIKW-UHFFFAOYSA-N		2a	MSPs	MS-DIAL
RP-POLAR	310.164	[M]+	10.102	Sinapine	Cinnamic acids and derivatives	C16H24NO5	HUJXHFRXWWGYQH-UHFFFAOYSA-O		3b	MSPs	MS-DIAL
RP-POLAR	133.014	[M-H]-	2.326	D-(+)-Malic acid	Hydroxy acids and derivatives	C4H6O5	BJEPYKJPYRNKOW-UWTATZPHSA-N		2a	MSPs	MS-DIAL
RP-POLAR	114.066	[M+H]+	1.925	Creatinine	Carboxylic acids and derivatives	C4H7N3O	DDRJAANPRJIHGJ-UHFFFAOYSA-N		2a	MSPs	MS-DIAL
RP-POLAR	148.075	[M+H]+	14.092	3-Methyloxyindole	Indoles and derivatives	C9H9NO	BBZCPUCZKLTAJQ-UHFFFAOYNA-N		4	MSPs	MS-DIAL
RP-POLAR	124.039	[M+H]+	2.448	Isonicotinic acid	Pyridines and derivatives	C6H5NO2	TWBYWOBDOCUKOW-UHFFFAOYSA-N		2a	MSPs	MS-DIAL
RP-POLAR	189.159	[M+H]+	1.83	NEPSILON,NEPSILON,NEPSILON-TRIMETHYLLYSINE	Carboxylic acids and derivatives	C9H20N2O2	MXNRLFUSFKVQSK-UHFFFAOYSA-N		2a	MSPs	MS-DIAL
RP-POLAR	104.107	[M]+	1.876	Choline	Organonitrogen compounds	C5H14NO	OEYIOHPDSNJKLS-UHFFFAOYSA-N		2a	MSPs	MS-DIAL
RP-POLAR	132.065	[M+H]+	1.922	trans-4-Hydroxy-L-proline	Carboxylic acids and derivatives	C5H9NO3	PMMYEEVYMWASQN-DMTCNVIQSA-N		2a	MSPs	MS-DIAL
RP-POLAR	113.034	[M+H]+	2.324	Uracil	Diazines	C4H4N2O2	ISAKRJDGNUQOIC-UHFFFAOYSA-N		2a	MSPs	MS-DIAL
RP-POLAR	436.234	[M+H]+	17.201	Valsartan	Carboxylic acids and derivatives	C24H29N5O3	ACWBQPMHZXGDFX-QFIPXVFZSA-N		4	MSPs	MS-DIAL
RP-POLAR	180.066	[M-H]-	3.047	L-Tyrosine	Carboxylic acids and derivatives	C9H11NO3	OUYCCCASQSFEME-QMMMGPOBSA-N		2a	MSPs	MS-DIAL
RP-POLAR	188.055	[M-H]-	2.883	N-Acetylglutamic acid	Carboxylic acids and derivatives	C7H11NO5	RFMMMVDNIPUKGG-UHFFFAOYNA-N		2a	MSPs	MS-DIAL
RP-POLAR	153.127	[M+H]+	20.156	Unknown (carbon number 10); PlaSMA ID-247		C10H16O			3c	MSPs	MS-DIAL
RP-POLAR	261.22	[M+H-H2O]+	20.885	Unknown (carbon number 18); PlaSMA ID-1150		C18H30O2			2b	MSPs	MS-DIAL
RP-POLAR	119.049	[M+H]+	2.834	Unknown (carbon number 8); PlaSMA ID-53		C8H6O			3c	MSPs	MS-DIAL
RP-POLAR	123.044	[M+H]+	3.187	Unknown (carbon number 7); PlaSMA ID-63		C7H6O2			3c	MSPs	MS-DIAL
RP-POLAR	123.044	[M+H]+	10.542	Unknown (carbon number 7); PlaSMA ID-63		C7H6O2			3c	MSPs	MS-DIAL
RP-POLAR	275.2	[M+H]+	18.301	C18H26O2; PlaSMA ID-1283		C18H26O2			3c	MSPs	MS-DIAL
RP-POLAR	165.127	[M+H]+	20.085	Unknown (carbon number 11); PlaSMA ID-343		C11H16O			3c	MSPs	MS-DIAL
RP-POLAR	216.122	[M+H]+	2.406	Unknown (carbon number 10); PlaSMA ID-802		C10H17NO4			3c	MSPs	MS-DIAL
RP-POLAR	138.091	[M+H]+	2.762	Unknown (carbon number 8); PlaSMA ID-136		C8H11NO			3c	MSPs	MS-DIAL
RP-POLAR	144.08	[M+H]+	9.442	Unknown (carbon number 10); PlaSMA ID-169		C10H9N			3c	MSPs	MS-DIAL
RP-POLAR	295.226	[M+H]+	19.45	Unknown (carbon number 18); PlaSMA ID-1516		C18H30O3			3c	MSPs	MS-DIAL
RP-POLAR	137.06	[M+H]+	12.431	Unknown (carbon number 8); PlaSMA ID-123		C8H8O2			3c	MSPs	MS-DIAL
RP-POLAR	138.054	[M+H]+	12.024	Unknown (carbon number 7); PlaSMA ID-130		C7H7NO2			3c	MSPs	MS-DIAL
RP-POLAR	137.06	[M+H]+	13.27	Unknown (carbon number 8); PlaSMA ID-123		C8H8O2			3c	MSPs	MS-DIAL
RP-POLAR	243.21	[M+H]+	19.574	Unknown (carbon number 18); PlaSMA ID-1009		C18H26			2b	MSPs	MS-DIAL
RP-POLAR	138.091	[M+H]+	1.941	Unknown (carbon number 8); PlaSMA ID-136		C8H11NO			3c	MSPs	MS-DIAL
RP-POLAR	177.054	[M+H]+	9.746	C10H8O3; PlaSMA ID-436		C10H8O3			3c	MSPs	MS-DIAL
RP-POLAR	163.039	[M+H-H2O]+	10.395	Unknown (carbon number 9); PlaSMA ID-305		C9H8O4			3c	MSPs	MS-DIAL
RP-POLAR	165.054	[M+H-NH3]+	2.833	Unknown (carbon number 9); PlaSMA ID-339		C9H11NO3			2b	MSPs	MS-DIAL
RP-POLAR	219.174	[M+H]+	19.052	Unknown (carbon number 15); PlaSMA ID-826		C15H22O			3c	MSPs	MS-DIAL
RP-POLAR	180.102	[M+H]+	17.935	C10H13NO2; PlaSMA ID-493		C10H13NO2			3c	MSPs	MS-DIAL
RP-POLAR	152.056	[M+H]+	3.392	Unknown (carbon number 5); PlaSMA ID-235		C5H5N5O			3c	MSPs	MS-DIAL
RP-POLAR	123.044	[M+H]+	2.842	Unknown (carbon number 7); PlaSMA ID-62		C7H6O2			3c	MSPs	MS-DIAL
RP-POLAR	121.065	[M+H-NH3]+	2.786	Unknown (carbon number 8); PlaSMA ID-58		C8H11NO			3c	MSPs	MS-DIAL
RP-POLAR	235.107	[M+H]+	13.224	Unknown (carbon number 12); PlaSMA ID-941		C12H14N2O3			3c	MSPs	MS-DIAL
RP-POLAR	124.076	[M+H]+	2.203	Unknown (carbon number 7); PlaSMA ID-68		C7H9NO			3c	MSPs	MS-DIAL
RP-POLAR	166.086	[M+H]+	16.984	Unknown (carbon number 9); PlaSMA ID-355		C9H11NO2			3c	MSPs	MS-DIAL
RP-NON-POLAR	61.0398	[M+H]+	1.993	Urea	Organic carbonic acids and derivatives	CH4N2O	XSQUKJJJFZCRTK-UHFFFAOYSA-N	N=C(O)N	3b	MSPs	MS-DIAL
RP-NON-POLAR	72.0807	[M+H]+	2.321	Pyrrolidine	Pyrrolidines	C4H9N	RWRDLPDLKQPQOW-UHFFFAOYSA-N	C1CCNC1	3b	MSPs	MS-DIAL
RP-NON-POLAR	72.0807	[M+H]+	1.657	Pyrrolidine	Pyrrolidines	C4H9N	RWRDLPDLKQPQOW-UHFFFAOYSA-N	C1CCNC1	3b	MSPs	MS-DIAL
RP-NON-POLAR	79.0211	[M+H]+	2.254	Dimethyl sulfoxide	Sulfoxides	C2H6OS	IAZDPXIOMUYVGZ-UHFFFAOYSA-N	O=S(C)C	2a	MSPs	MS-DIAL
RP-NON-POLAR	86.0962	[M+H]+	1.658	Piperidine	Piperidines	C5H11N	NQRYJNQNLNOLGT-UHFFFAOYSA-N	C1CCNCC1	3b	MSPs	MS-DIAL
RP-NON-POLAR	86.0962	[M+H]+	2.196	Piperidine	Piperidines	C5H11N	NQRYJNQNLNOLGT-UHFFFAOYSA-N	C1CCNCC1	3b	MSPs	MS-DIAL
RP-NON-POLAR	86.0963	[M+H]+	3.698	Piperidine	Piperidines	C5H11N	NQRYJNQNLNOLGT-UHFFFAOYSA-N	C1CCNCC1	3b	MSPs	MS-DIAL
RP-NON-POLAR	94.065	[M+H]+	1.849	Aniline	Benzene and substituted derivatives	C6H7N	PAYRUJLWNCNPSJ-UHFFFAOYSA-N	NC1=CC=CC=C1	3b	MSPs	MS-DIAL
RP-NON-POLAR	104.107	[M]+	1.819	Choline	Organonitrogen compounds	C5H14NO	OEYIOHPDSNJKLS-UHFFFAOYSA-N	C[N+](C)(C)CCO	2a	MSPs	MS-DIAL
RP-NON-POLAR	110.06	[M+H]+	1.959	2-Aminophenol	Benzene and substituted derivatives	C6H7NO	CDAWCLOXVUBKRW-UHFFFAOYSA-N	c1ccc(c(c1)N)O	3b	MSPs	MS-DIAL
RP-NON-POLAR	112.087	[M+H]+	1.67	Histamine	Organonitrogen compounds	C5H9N3	NTYJJOPFIAHURM-UHFFFAOYSA-N	N1=CNC(=C1)CCN	2a	MSPs	MS-DIAL
RP-NON-POLAR	113.034	[M+H]+	2.343	Uracil	Diazines	C4H4N2O2	ISAKRJDGNUQOIC-UHFFFAOYSA-N	c1cnc(nc1O)O	3b	MSPs	MS-DIAL
RP-NON-POLAR	114.066	[M+H]+	1.877	Creatinine	Carboxylic acids and derivatives	C4H7N3O	DDRJAANPRJIHGJ-UHFFFAOYSA-N	N=C1N=C(O)CN1C	3b	MSPs	MS-DIAL
RP-NON-POLAR	116.07	[M+H]+	2.006	Proline	Carboxylic acids and derivatives	C5H9NO2	ONIBWKKTOPOVIA-UHFFFAOYNA-N	O=C(O)C1NCCC1	3b	MSPs	MS-DIAL
RP-NON-POLAR	118.086	[M+H]+	2.322	Valine	Carboxylic acids and derivatives	C5H11NO2	KZSNJWFQEVHDMF-UHFFFAOYNA-N	CC(C)C(N)C(O)=O	3b	MSPs	MS-DIAL
RP-NON-POLAR	122.096	[M+H]+	2.381	N,N-Dimethylaniline	Organonitrogen compounds	C8H11N	JLTDJTHDQAWBAV-UHFFFAOYSA-N	CN(C)C1=CC=CC=C1	3b	MSPs	MS-DIAL
RP-NON-POLAR	123.044	[M+H]+	10.627	4-Hydroxybenzaldehyde	Organooxygen compounds	C7H6O2	RGHHSNMVTDWUBI-UHFFFAOYSA-N	O=CC1=CC=C(O)C=C1	3b	MSPs	MS-DIAL
RP-NON-POLAR	123.044	[M+H]+	10.056	4-Hydroxybenzaldehyde	Organooxygen compounds	C7H6O2	RGHHSNMVTDWUBI-UHFFFAOYSA-N	O=CC1=CC=C(O)C=C1	3b	MSPs	MS-DIAL
RP-NON-POLAR	123.055	[M+H]+	2.428	Nicotinamide	Pyridines and derivatives	C6H6N2O	DFPAKSUCGFBDDF-UHFFFAOYSA-N	N=C(O)C=1C=NC=CC1	3b	MSPs	MS-DIAL
RP-NON-POLAR	124.039	[M+H]+	2.469	Isonicotinic acid	Pyridines and derivatives	C6H5NO2	TWBYWOBDOCUKOW-UHFFFAOYSA-N	OC(=O)C1=CC=NC=C1	2a	MSPs	MS-DIAL
RP-NON-POLAR	130.05	[M+H]+	2.777	L-5-Oxoproline	Carboxylic acids and derivatives	C5H7NO3	ODHCTXKNWHHXJC-VKHMYHEASA-N	OC(=O)[C@@H]1CCC(O)=N1	3b	MSPs	MS-DIAL
RP-NON-POLAR	130.05	[M+H]+	1.933	L-5-Oxoproline	Carboxylic acids and derivatives	C5H7NO3	ODHCTXKNWHHXJC-VKHMYHEASA-N	OC(=O)[C@@H]1CCC(O)=N1	3b	MSPs	MS-DIAL
RP-NON-POLAR	130.065	[M+H]+	13.704	Isoquinoline	Isoquinolines and derivatives	C9H7N	AWJUIBRHMBBTKR-UHFFFAOYSA-N	C1=CC=C2C=NC=CC2=C1	3b	MSPs	MS-DIAL
RP-NON-POLAR	130.086	[M+H]+	2.24	L-Pipecolic acid	Carboxylic acids and derivatives	C6H11NO2	HXEACLLIILLPRG-YFKPBYRVSA-N	C1CCN[C@@H](C1)C(=O)O	3b	MSPs	MS-DIAL
RP-NON-POLAR	130.108	[M+H]+	1.91	Metformin	Organonitrogen compounds	C4H11N5	XZWYZXLIPXDOLR-UHFFFAOYSA-N	CN(C)C(=N)NC(=N)N	2a	MSPs	MS-DIAL
RP-NON-POLAR	132.081	[M+H]+	16.397	2-Methylindole	Indoles and derivatives	C9H9N	BHNHHSOHWZKFOX-UHFFFAOYSA-N	CC1=CC2=CC=CC=C2N1	3b	MSPs	MS-DIAL
RP-NON-POLAR	132.102	[M+H]+	3.412	Leucine	Carboxylic acids and derivatives	C6H13NO2	ROHFNLRQFUQHCH-UHFFFAOYNA-N	CC(C)CC(N)C(O)=O	3b	MSPs	MS-DIAL
RP-NON-POLAR	132.102	[M+H]+	1.991	Alanine betaine	Carboxylic acids and derivatives	C6H13NO2	CJKONRHMUGBAQI-UHFFFAOYSA-N	CC(C(=O)[O-])[N+](C)(C)C	3b	MSPs	MS-DIAL
RP-NON-POLAR	132.102	[M+H]+	3.698	Leucine	Carboxylic acids and derivatives	C6H13NO2	ROHFNLRQFUQHCH-UHFFFAOYNA-N	CC(C)CC(N)C(O)=O	3b	MSPs	MS-DIAL
RP-NON-POLAR	134.06	[M+H]+	12.533	INDOXYL SULFATE	Organic sulfuric acids and derivatives	C8H7NO4S	BXFFHSIDQOFMLE-UHFFFAOYSA-N	O=S(=O)(O)OC1=CNC=2C=CC=CC12	2a	MSPs	MS-DIAL
RP-NON-POLAR	136.062	[M+H]+	2.096	Adenine	Imidazopyrimidines	C5H5N5	GFFGJBXGBJISGV-UHFFFAOYSA-N	NC1=C2N=CN=C2NC=N1	3b	MSPs	MS-DIAL
RP-NON-POLAR	136.075	[M+H]+	2.886	Adenine	Imidazopyrimidines	C5H5N5	GFFGJBXGBJISGV-UHFFFAOYSA-N	NC1=C2N=CN=C2NC=N1	3b	MSPs	MS-DIAL
RP-NON-POLAR	137.046	[M+H]+	3.168	Hypoxanthine	Imidazopyrimidines	C5H4N4O	FDGQSTZJBFJUBT-UHFFFAOYSA-N	OC1=NC=NC=2NC=NC12	3b	MSPs	MS-DIAL
RP-NON-POLAR	137.046	[M+H]+	2.48	Hypoxanthine	Imidazopyrimidines	C5H4N4O	FDGQSTZJBFJUBT-UHFFFAOYSA-N	OC1=NC=NC=2NC=NC12	2a	MSPs	MS-DIAL
RP-NON-POLAR	137.071	[M+H]+	2.114	N-Methylnicotinamide	Pyridines and derivatives	C7H8N2O	ZYVXHFWBYUDDBM-UHFFFAOYSA-N	CN=C(c1cccnc1)O	3b	MSPs	MS-DIAL
RP-NON-POLAR	138.055	[M+H]+	1.965	Trigonelline		C7H7NO2	WWNNZCOKKKDOPX-UHFFFAOYSA-N	O=C([O-])C1=CC=C[N+](=C1)C	2a	MSPs	MS-DIAL
RP-NON-POLAR	144.102	[M+H]+	2.047	(2R)-6-methylpiperidine-2-carboxylic acid	Carboxylic acids and derivatives	C7H13NO2	IHLDCUQUFBWSJU-PRJDIBJQSA-N	O=C(O)C1NC(C)CCC1	3b	MSPs	MS-DIAL
RP-NON-POLAR	146.06	[M+H]+	13.243	Indole-3-carboxaldehyde	Indoles and derivatives	C9H7NO	OLNJUISKUQQNIM-UHFFFAOYSA-N	O=CC1=CNC=2C=CC=CC12	2a	MSPs	MS-DIAL
RP-NON-POLAR	146.06	[M+H]+	12.023	2-hydroxyquinoline	Quinolines and derivatives	C9H7NO	LISFMEBWQUVKPJ-UHFFFAOYSA-N	OC=1N=C2C=CC=CC2=CC1	3b	MSPs	MS-DIAL
RP-NON-POLAR	146.117	[M]+	1.881	Acetylcholine	Organonitrogen compounds	C7H16NO2	OIPILFWXSMYKGL-UHFFFAOYSA-N	CC(=O)OCC[N+](C)(C)C	3b	MSPs	MS-DIAL
RP-NON-POLAR	147.044	[M+H]+	15.06	Coumarin	Coumarins and derivatives	C9H6O2	ZYGHJZDHTFUPRJ-UHFFFAOYSA-N	O=C1OC2=CC=CC=C2C=C1	3b	MSPs	MS-DIAL
RP-NON-POLAR	148.06	[M+H]+	1.935	L-Glutamic acid	Carboxylic acids and derivatives	C5H9NO4	WHUUTDBJXJRKMK-VKHMYHEASA-N	N[C@@H](CCC(O)=O)C(O)=O	2a	MSPs	MS-DIAL
RP-NON-POLAR	148.075	[M+H]+	14.187	3-Methyloxyindole	Indoles and derivatives	C9H9NO	BBZCPUCZKLTAJQ-UHFFFAOYNA-N	OC1=NC=2C=CC=CC2C1C	2a	MSPs	MS-DIAL
RP-NON-POLAR	148.075	[M+H]+	13.667	Indole-3-carbinol	Indoles and derivatives	C9H9NO	IVYPNXXAYMYVSP-UHFFFAOYSA-N	OCC1=CNC=2C=CC=CC21	2a	MSPs	MS-DIAL
RP-NON-POLAR	152.143	[M+H]+	11.893	Amantadine	Organonitrogen compounds	C10H17N	DKNWSYNQZKUICI-UHFFFAOYSA-N	NC12CC3CC(CC(C3)C1)C2	3b	MSPs	MS-DIAL
RP-NON-POLAR	153.04	[M+H]+	2.873	Oxypurinol	Imidazopyrimidines	C5H4N4O2	HXNFUBHNUDHIGC-UHFFFAOYSA-N	OC1=NC(=O)N=C2NNC=C12	3b	MSPs	MS-DIAL
RP-NON-POLAR	155.081	[M+H]+	2.117	Cyclo-prolylglycine	Carboxylic acids and derivatives	C7H10N2O2	OWOHLURDBZHNGG-YFKPBYRVSA-N	OC1=NCC(=O)N2CCC[C@@H]12	3b	MSPs	MS-DIAL
RP-NON-POLAR	160.075	[M+H]+	3.346	3-Acetylindole	Indoles and derivatives	C10H9NO	VUIMBZIZZFSQEE-UHFFFAOYSA-N	CC(=O)C1=CNC2=CC=CC=C12	3b	MSPs	MS-DIAL
RP-NON-POLAR	160.133	[M+H]+	1.996	5-Aminovaleric acid betaine	Fatty Acyls	C8H17NO2	CDLVFVFTRQPQFU-UHFFFAOYSA-N	C[N+](C)(C)CCCCC(=O)[O-]	2a	MSPs	MS-DIAL
RP-NON-POLAR	166.086	[M+H]+	2.514	L-(-)-Phenylalanine	Carboxylic acids and derivatives	C9H11NO2	COLNVLDHVKWLRT-QMMMGPOBSA-N	N[C@@H](CC1=CC=CC=C1)C(O)=O	3b	MSPs	MS-DIAL
RP-NON-POLAR	166.086	[M+H]+	5.677	Phenylalanine	Carboxylic acids and derivatives	C9H11NO2	COLNVLDHVKWLRT-UHFFFAOYNA-N	NC(CC1=CC=CC=C1)C(O)=O	3b	MSPs	MS-DIAL
RP-NON-POLAR	166.086	[M+H]+	3.249	L-(-)-Phenylalanine	Carboxylic acids and derivatives	C9H11NO2	COLNVLDHVKWLRT-QMMMGPOBSA-N	N[C@@H](CC1=CC=CC=C1)C(O)=O	3b	MSPs	MS-DIAL
RP-NON-POLAR	167.056	[M+H]+	5.143	1-methylxanthine	Imidazopyrimidines	C6H6N4O2	MVOYJPOZRLFTCP-UHFFFAOYSA-N	O=C1C=2N=CNC2N=C(O)N1C	3b	MSPs	MS-DIAL
RP-NON-POLAR	175.119	[M+H]+	1.765	Arginine	Carboxylic acids and derivatives	C6H14N4O2	ODKSFYDXXFIFQN-UHFFFAOYNA-N	NC(CCCNC(N)=N)C(O)=O	3b	MSPs	MS-DIAL
RP-NON-POLAR	176.102	[M+H]+	1.923	L-citrulline	Carboxylic acids and derivatives	C6H13N3O3	RHGKLRLOHDJJDR-BYPYZUCNSA-N	O=C(O)C(N)CCCNC(=N)O	4	MSPs	MS-DIAL
RP-NON-POLAR	181.071	[M+H]+	9.239	Glucose	Organooxygen compounds	C6H12O6	GZCGUPFRVQAUEE-UHFFFAOYNA-N	O=CC(O)C(O)C(O)C(O)CO	3b	MSPs	MS-DIAL
RP-NON-POLAR	182.081	[M+H]+	2.875	L-Tyrosine	Carboxylic acids and derivatives	C9H11NO3	OUYCCCASQSFEME-QMMMGPOBSA-N	N[C@@H](CC1=CC=C(O)C=C1)C(O)=O	3b	MSPs	MS-DIAL
RP-NON-POLAR	195.065	[M+H]+	13.983	trans-Ferulic acid	Cinnamic acids and derivatives	C10H10O4	KSEBMYQBYZTDHS-HWKANZROSA-N	COC1=C(O)C=CC(\C=C\C(O)=O)=C1	3b	MSPs	MS-DIAL
RP-NON-POLAR	195.087	[M+H]+	10.844	Caffeine	Imidazopyrimidines	C8H10N4O2	RYYVLZVUVIJVGH-UHFFFAOYSA-N	CN1C=NC2=C1C(=O)N(C)C(=O)N2C	3b	MSPs	MS-DIAL
RP-NON-POLAR	220.118	[M+H]+	2.286	Zeatin	Imidazopyrimidines	C10H13N5O	UZKQTCBAMSWPJD-FARCUNLSSA-N	OCC(=CCNC=1N=CNC2=NC=NC21)C	3b	MSPs	MS-DIAL
RP-NON-POLAR	220.119	[M+H]+	2.561	Zeatin	Imidazopyrimidines	C10H13N5O	UZKQTCBAMSWPJD-FARCUNLSSA-N	OCC(=CCNC=1N=CNC2=NC=NC21)C	3b	MSPs	MS-DIAL
RP-NON-POLAR	226.133	[M+H]+	17.589	Cyprodinil	Benzene and substituted derivatives	C14H15N3	HAORKNGNJCEJBX-UHFFFAOYSA-N	CC1=CC(=NC(NC2=CC=CC=C2)=N1)C1CC1	3b	MSPs	MS-DIAL
RP-NON-POLAR	255.065	[M+H]+	14.774	1,8-dihydroxy-3-methylanthra-9,10-quinone	Anthracenes	C15H10O4	LQGUBLBATBMXHT-UHFFFAOYSA-N	O=C1C=2C=CC=C(O)C2C(=O)C3=C(O)C=C(C=C13)C	3b	MSPs	MS-DIAL
RP-NON-POLAR	268.103	[M+H]+	2.876	Adenosine	Purine nucleosides	C10H13N5O4	OIRDTQYFTABQOQ-KQYNXXCUSA-N	OCC1OC(N2C=NC=3C(=NC=NC32)N)C(O)C1O	3b	MSPs	MS-DIAL
RP-NON-POLAR	286.143	[M+H]+	17.607	PIPERINE		C17H19NO3	MXXWOMGUGJBKIW-YPCIICBESA-N	O=C(C=CC=CC1=CC=C2OCOC2=C1)N3CCCCC3	2a	MSPs	MS-DIAL
RP-NON-POLAR	288.159	[M+H]+	17.682	galanthamine	Amaryllidaceae alkaloids	C17H21NO3	ASUTZQLVASHGKV-SUYBPPKGSA-N	OC1C=CC23C4=C(OC2C1)C(OC)=CC=C4CN(C)CC3	3b	MSPs	MS-DIAL
RP-NON-POLAR	302.174	[M+H]+	16.386	Isoxsuprine	Benzene and substituted derivatives	C18H23NO3	BMUKKTUHUDJSNZ-UHFFFAOYNA-N	CC(COC1=CC=CC=C1)NC(C)C(O)C1=CC=C(O)C=C1	3b	MSPs	MS-DIAL
RP-NON-POLAR	303.086	[M+H]+	15.482	5,7-dihydroxy-2-(3-hydroxy-4-methoxyphenyl)-2,3-dihydrochromen-4-one	Flavonoids	C16H14O6	AIONOLUJZLIMTK-UHFFFAOYSA-N	O=C1C=2C(O)=CC(O)=CC2OC(C3=CC=C(OC)C(O)=C3)C1	3b	MSPs	MS-DIAL
RP-NON-POLAR	340.211	[M+H]+	12.632	N-(((1S,9aR)-octahydro-1H-quinolizin-1-yl)methyl)-5-(pyridin-3-yl)-1H-pyrazole-3-carboxamide	Pyridines and derivatives	C19H25N5O	VSIAVKJNOAFUKA-MAUKXSAKSA-N	O=C(NCC1CCCN2CCCCC21)C3=NNC(=C3)C=4C=NC=CC4	3b	MSPs	MS-DIAL
RP-NON-POLAR	389.122	[M+H]+	16.671	5-Demethylnobiletin	Flavonoids	C20H20O8	DOFJNFPSMUCECH-UHFFFAOYSA-N	O=C1C=C(OC2=C(OC)C(OC)=C(OC)C(O)=C12)C=3C=CC(OC)=C(OC)C3	4	MSPs	MS-DIAL
RP-NON-POLAR	429.239	[M+H]+	16.569	Irbesartan	Benzene and substituted derivatives	C25H28N6O	YOSHYTLCDANDAN-UHFFFAOYSA-N	CCCCC1=NC2(CCCC2)C(=O)N1CC1=CC=C(C=C1)C1=CC=CC=C1C1=NNN=N1	3b	MSPs	MS-DIAL
RP-NON-POLAR	430.331	[M+H]+	15.22	peiminine	Steroids and steroid derivatives	C27H43NO3	IQDIERHFZVCNRZ-YUYPDVIUSA-N	O=C1CC2C3CCC4C(CN5CC(C)CCC5C4(O)C)C3CC2C6(C)CCC(O)CC16	3b	MSPs	MS-DIAL
RP-NON-POLAR	117.019	[M-H]-	3.332	SUCCINIC ACID	Carboxylic acids and derivatives	C4H6O4	KDYFGRWQOYBRFD-UHFFFAOYSA-N	OC(=O)CCC(O)=O	3b	MSPs	MS-DIAL
RP-NON-POLAR	132.029	[M-H]-	2.041	Aspartate	Carboxylic acids and derivatives	C4H7NO4	CKLJMWTZIZZHCS-UHFFFAOYNA-N	NC(CC(O)=O)C(O)=O	3b	MSPs	MS-DIAL
RP-NON-POLAR	151.025	[M-H]-	3.109	Xanthine	Imidazopyrimidines	C5H4N4O2	LRFVTYWOQMYALW-UHFFFAOYSA-N	OC1=NC2=C(N=CN2)C(O)=N1	3b	MSPs	MS-DIAL
RP-NON-POLAR	165.055	[M-H]-	13.14	3-(3-Hydroxyphenyl)propionic acid	Phenylpropanoic acids	C9H10O3	QVWAEZJXDYOKEH-UHFFFAOYSA-N	O=C(O)CCC=1C=CC=C(O)C1	2a	MSPs	MS-DIAL
RP-NON-POLAR	165.055	[M-H]-	10.436	Ethylparaben	Benzene and substituted derivatives	C9H10O3	NUVBSKCKDOMJSU-UHFFFAOYSA-N	CCOC(C1=CC=C(C=C1)O)=O	3b	MSPs	MS-DIAL
RP-NON-POLAR	165.978	[M-H]-	15.247	2-Mercaptobenzothiazole	Benzothiazoles	C7H5NS2	YXIWHUQXZSMYRE-UHFFFAOYSA-N	C1=CC=C2C(=C1)N=C(S)S2	3b	MSPs	MS-DIAL
RP-NON-POLAR	178.053	[M-H]-	10.441	Cyclamate	Sulfamic acid derivatives	C6H13NO3S	HCAJEUSONLESMK-UHFFFAOYSA-N	OS(=O)(=O)NC1CCCCC1	3b	MSPs	MS-DIAL
RP-NON-POLAR	203.081	[M-H]-	9.734	TRYPTOPHAN	Indoles and derivatives	C11H12N2O2	QIVBCDIJIAJPQS-VIFPVBQESA-N	O=C(O)C(N)CC1=CNC=2C=CC=CC21	2a	MSPs	MS-DIAL
RP-NON-POLAR	207.01	[M-H]-	13.365	2-Naphthalenesulfonic acid	Naphthalenes	C10H8O3S	KVBGVZZKJNLNJU-UHFFFAOYSA-N	OS(=O)(=O)C1=CC2=CC=CC=C2C=C1	3b	MSPs	MS-DIAL
RP-NON-POLAR	227.2	[M-H]-	21.32	Myristic acid	Fatty Acyls	C14H28O2	TUNFSRHWOTWDNC-UHFFFAOYSA-N	CCCCCCCCCCCCCC(O)=O	3b	MSPs	MS-DIAL
RP-NON-POLAR	255.232	[M-H]-	22.24	Palmitic Acid	Fatty Acyls	C16H32O2	IPCSVZSSVZVIGE-UHFFFAOYSA-N	O=C(O)CCCCCCCCCCCCCCC	3b	MSPs	MS-DIAL
RP-NON-POLAR	279.231	[M-H]-	21.701	Linoleic acid	Fatty Acyls	C18H32O2	OYHQOLUKZRVURQ-UHFFFAOYSA-N	O=C(O)CCCCCCCC=CCC=CCCCCC	3b	MSPs	MS-DIAL
RP-NON-POLAR	281.247	[M-H]-	22.358	Oleic acid	Fatty Acyls	C18H34O2	ZQPPMHVWECSIRJ-KTKRTIGZSA-N	CCCCCCCC\C=C/CCCCCCCC(O)=O	3b	MSPs	MS-DIAL
RP-NON-POLAR	297.147	[M-H]-	17.145	aurapten	Prenol lipids	C19H22O3	RSDDHGSKLOSQFK-RVDMUPIBSA-N	O=C1OC=2C=C(OCC=C(C)CCC=C(C)C)C=CC2C=C1	3b	MSPs	MS-DIAL
RP-NON-POLAR	297.242	[M-H]-	20.377	Lichesterylic acid	Fatty Acyls	C18H34O3	FYKXUGIGKHKTDH-UHFFFAOYSA-N	O=C(CCCCCCCCCCCCC)CC(C(=O)O)C	3b	MSPs	MS-DIAL
RP-NON-POLAR	319.19	[M-H]-	16.137	3-HYDROXY-4-(SUCCIN-2-YL)-CARYOLANE delta-LACTONE	Lactones	C19H28O4	QKVNMVAISCKGFO-NYWNYWLFSA-N	O=C1OC23CC(C)(CCC2C(C(=O)O)C1)CCC4C3CC4(C)C	3b	MSPs	MS-DIAL
RP-NON-POLAR	319.19	[M-H]-	15.038	3-HYDROXY-4-(SUCCIN-2-YL)-CARYOLANE delta-LACTONE	Lactones	C19H28O4	QKVNMVAISCKGFO-NYWNYWLFSA-N	O=C1OC23CC(C)(CCC2C(C(=O)O)C1)CCC4C3CC4(C)C	3b	MSPs	MS-DIAL
RP-NON-POLAR	375.288	[M-H]-	20.631	Lithocholic Acid	Steroids and steroid derivatives	C24H40O3	SMEROWZSTRWXGI-HVATVPOCSA-N	O=C(O)CCC(C)C1CCC2C3CCC4CC(O)CCC4(C)C3CCC12C	3b	MSPs	MS-DIAL
RP-NON-POLAR	391.283	[M-H]-	19.074	Deoxycholic acid	Steroids and steroid derivatives	C24H40O4	KXGVEGMKQFWNSR-LLQZFEROSA-N	C[C@H](CCC(O)=O)[C@H]1CC[C@H]2[C@@H]3CC[C@@H]4C[C@H](O)CC[C@]4(C)[C@H]3C[C@H](O)[C@]12C	3b	MSPs	MS-DIAL
RP-NON-POLAR	391.284	[M-H]-	19.937	Deoxycholic acid	Steroids and steroid derivatives	C24H40O4	KXGVEGMKQFWNSR-LLQZFEROSA-N	C[C@H](CCC(O)=O)[C@H]1CC[C@H]2[C@@H]3CC[C@@H]4C[C@H](O)CC[C@]4(C)[C@H]3C[C@H](O)[C@]12C	3b	MSPs	MS-DIAL
RP-NON-POLAR	407.278	[M-H]-	18.15	Cholic Acid	Steroids and steroid derivatives	C24H40O5	BHQCQFFYRZLCQQ-OELDTZBJSA-N	O=C(O)CCC(C)C1CCC2C3C(O)CC4CC(O)CCC4(C)C3CC(O)C12C	3b	MSPs	MS-DIAL
RP-NON-POLAR	407.278	[M-H]-	19.122	Cholic Acid	Steroids and steroid derivatives	C24H40O5	BHQCQFFYRZLCQQ-OELDTZBJSA-N	O=C(O)CCC(C)C1CCC2C3C(O)CC4CC(O)CCC4(C)C3CC(O)C12C	3b	MSPs	MS-DIAL
RP-NON-POLAR	427.222	[M-H]-	16.81	Irbesartan	Benzene and substituted derivatives	C25H28N6O	YOSHYTLCDANDAN-UHFFFAOYSA-N	CCCCC1=NC2(CCCC2)C(=O)N1CC1=CC=C(C=C1)C1=CC=CC=C1C1=NNN=N1	3b	MSPs	MS-DIAL
RP-NON-POLAR	123.044	[M+H]+	11.062	Unknown (carbon number 7); PlaSMA ID-63		C7H6O2			3c	MSPs	MS-DIAL
RP-NON-POLAR	137.059	[M+H]+	17.007	Unknown (carbon number 8); PlaSMA ID-123		C8H8O2			3c	MSPs	MS-DIAL
RP-NON-POLAR	144.08	[M+H]+	9.461	Unknown (carbon number 10); PlaSMA ID-169		C10H9N			2b	MSPs	MS-DIAL
RP-NON-POLAR	275.2	[M+H]+	18.342	C18H26O2; PlaSMA ID-1283		C18H26O2			3c	MSPs	MS-DIAL
HILIC	62.0601	[M+H]+	8.787	Ethanolamine	Organonitrogen compounds	C2H7NO	HZAXFHJVJLSVMW-UHFFFAOYSA-N	OCCN	3b	MSPs	MS-DIAL
HILIC	76.0755	[M+H]+	7.634	Trimethylamine N-oxide	Organonitrogen compounds	C3H9NO	UYPYRKYUKCHHIB-UHFFFAOYSA-N	CN(=O)(C)C	3b	MSPs	MS-DIAL
HILIC	86.0962	[M+H]+	7.437	Piperidine	Piperidines	C5H11N	NQRYJNQNLNOLGT-UHFFFAOYSA-N	C1CCNCC1	3b	MSPs	MS-DIAL
HILIC	90.0548	[M+H]+	9.728	Alanine	Carboxylic acids and derivatives	C3H7NO2	QNAYBMKLOCPYGJ-UHFFFAOYNA-N	CC(N)C(O)=O	3b	MSPs	MS-DIAL
HILIC	104.107	[M]+	7.362	Choline	Organonitrogen compounds	C5H14NO	OEYIOHPDSNJKLS-UHFFFAOYSA-N	C[N+](C)(C)CCO	2a	MSPs	MS-DIAL
HILIC	104.107	[M]+	4.064	Choline	Organonitrogen compounds	C5H14NO	OEYIOHPDSNJKLS-UHFFFAOYSA-N	C[N+](C)(C)CCO	2a	MSPs	MS-DIAL
HILIC	106.05	[M+H]+	10.814	Serine	Carboxylic acids and derivatives	C3H7NO3	MTCFGRXMJLQNBG-REOHCLBHSA-N	O=C(O)C(N)CO	2a	MSPs	MS-DIAL
HILIC	106.086	[M+H]+	7.615	DIETHANOLAMINE	Organonitrogen compounds	C4H11NO2	ZBCBWPMODOFKDW-UHFFFAOYSA-N	OCCNCCO	2a	MSPs	MS-DIAL
HILIC	114.066	[M+H]+	3.696	Creatinine	Carboxylic acids and derivatives	C4H7N3O	DDRJAANPRJIHGJ-UHFFFAOYSA-N	N=C1N=C(O)CN1C	3b	MSPs	MS-DIAL
HILIC	116.07	[M+H]+	7.023	Proline	Carboxylic acids and derivatives	C5H9NO2	ONIBWKKTOPOVIA-UHFFFAOYNA-N	O=C(O)C1NCCC1	3b	MSPs	MS-DIAL
HILIC	116.07	[M+H]+	3.09	Proline	Carboxylic acids and derivatives	C5H9NO2	ONIBWKKTOPOVIA-UHFFFAOYNA-N	OC(=O)C1CCCN1	3b	MSPs	MS-DIAL
HILIC	118.086	[M+H]+	5.061	Valine	Carboxylic acids and derivatives	C5H11NO2	KZSNJWFQEVHDMF-UHFFFAOYNA-N	CC(C)C(N)C(O)=O	3b	MSPs	MS-DIAL
HILIC	120.065	[M+H]+	9.844	L-(-)-Threonine	Carboxylic acids and derivatives	C4H9NO3	AYFVYJQAPQTCCC-GBXIJSLDSA-N	C[C@@H](O)[C@H](N)C(O)=O	2a	MSPs	MS-DIAL
HILIC	122.096	[M+H]+	2.907	N,N-Dimethylaniline	Organonitrogen compounds	C8H11N	JLTDJTHDQAWBAV-UHFFFAOYSA-N	CN(C)C1=CC=CC=C1	3b	MSPs	MS-DIAL
HILIC	123.055	[M+H]+	8.528	Niacinamide	Pyridines and derivatives	C6H6N2O	DFPAKSUCGFBDDF-UHFFFAOYSA-N	OC(=N)C1=CN=CC=C1	2a	MSPs	MS-DIAL
HILIC	124.039	[M+H]+	8.35	Isonicotinic acid	Pyridines and derivatives	C6H5NO2	TWBYWOBDOCUKOW-UHFFFAOYSA-N	OC(=O)C1=CC=NC=C1	2a	MSPs	MS-DIAL
HILIC	126.022	[M+H]+	10.398	Taurine	Organic sulfonic acids and derivatives	C2H7NO3S	XOAAWQZATWQOTB-UHFFFAOYSA-N	NCCS(O)(=O)=O	3b	MSPs	MS-DIAL
HILIC	130.049	[M+H]+	11.668	L-5-Oxoproline	Carboxylic acids and derivatives	C5H7NO3	ODHCTXKNWHHXJC-VKHMYHEASA-N	OC(=O)[C@@H]1CCC(O)=N1	3b	MSPs	MS-DIAL
HILIC	130.086	[M+H]+	13.232	L-Pipecolic acid	Carboxylic acids and derivatives	C6H11NO2	HXEACLLIILLPRG-YFKPBYRVSA-N	C1CCN[C@@H](C1)C(=O)O	3b	MSPs	MS-DIAL
HILIC	130.086	[M+H]+	4.714	DL-Pipecolinic acid	Carboxylic acids and derivatives	C6H11NO2	HXEACLLIILLPRG-UHFFFAOYNA-N	OC(=O)C1CCCCN1	3b	MSPs	MS-DIAL
HILIC	130.108	[M+H]+	4.847	Metformin	Organonitrogen compounds	C4H11N5	XZWYZXLIPXDOLR-UHFFFAOYSA-N	CN(C)C(=N)NC(=N)N	2a	MSPs	MS-DIAL
HILIC	132.102	[M+H]+	4.355	Alanine betaine	Carboxylic acids and derivatives	C6H13NO2	CJKONRHMUGBAQI-UHFFFAOYSA-N	CC(C(=O)[O-])[N+](C)(C)C	2a	MSPs	MS-DIAL
HILIC	133.097	[M+H]+	13.227	Ornithine	Carboxylic acids and derivatives	C5H12N2O2	AHLPHDHHMVZTML-UHFFFAOYSA-N	O=C(O)C(N)CCCN	3b	MSPs	MS-DIAL
HILIC	134.044	[M+H]+	11.897	Aspartic acid	Carboxylic acids and derivatives	C4H7NO4	CKLJMWTZIZZHCS-UHFFFAOYNA-N	NC(CC(O)=O)C(O)=O	3b	MSPs	MS-DIAL
HILIC	136.021	[M+H]+	1.991	Benzothiazole	Benzothiazoles	C7H5NS	IOJUPLGTWVMSFF-UHFFFAOYSA-N	C1=CC=C2C(=C1)N=CS2	3b	MSPs	MS-DIAL
HILIC	136.061	[M+H]+	3.534	Adenine	Imidazopyrimidines	C5H5N5	GFFGJBXGBJISGV-UHFFFAOYSA-N	NC1=C2N=CN=C2NC=N1	3b	MSPs	MS-DIAL
HILIC	136.075	[M+H]+	8.75	2-Phenylacetamide	Benzene and substituted derivatives	C8H9NO	LSBDFXRDZJMBSC-UHFFFAOYSA-N	N=C(O)CC=1C=CC=CC1	2a	MSPs	MS-DIAL
HILIC	136.112	[M+H]+	2.632	4-Isopropylaniline	Benzene and substituted derivatives	C9H13N	LRTFPLFDLJYEKT-UHFFFAOYSA-N	CC(C)C1=CC=C(N)C=C1	3b	MSPs	MS-DIAL
HILIC	137.046	[M+H]+	4.253	Hypoxanthine	Imidazopyrimidines	C5H4N4O	FDGQSTZJBFJUBT-UHFFFAOYSA-N	OC1=NC=NC=2NC=NC12	2a	MSPs	MS-DIAL
HILIC	139.05	[M+H]+	9.036	Urocanic acid	Azoles	C6H6N2O2	LOIYMIARKYCTBW-OWOJBTEDSA-N	OC(=O)\C=C\C1=CN=CN1	2a	MSPs	MS-DIAL
HILIC	140.07	[M+H]+	4.508	3-hydroxy-1,2-dimethylpyridin-4(1H)-one	Pyridines and derivatives	C7H9NO2	TZXKOCQBRNJULO-UHFFFAOYSA-N	O=C1C=CN(C(=C1O)C)C	3b	MSPs	MS-DIAL
HILIC	144.047	[M+H]+	7.461	4-Methyl-5-thiazoleethanol	Azoles	C6H9NOS	BKAWJIRCKVUVED-UHFFFAOYSA-N	OCCC=1SC=NC1C	2a	MSPs	MS-DIAL
HILIC	146.063	[M+H]+	3.541	3-Formylindole	Indoles and derivatives	C9H7NO	OLNJUISKUQQNIM-UHFFFAOYSA-N	O=CC1=CNC2=CC=CC=C12	3b	MSPs	MS-DIAL
HILIC	146.117	[M]+	8.102	Acetylcholine	Organonitrogen compounds	C7H16NO2	OIPILFWXSMYKGL-UHFFFAOYSA-N	CC(=O)OCC[N+](C)(C)C	3b	MSPs	MS-DIAL
HILIC	147.076	[M+H]+	10.514	L-Glutamine	Carboxylic acids and derivatives	C5H10N2O3	ZDXPYRJPNDTMRX-VKHMYHEASA-N	N[C@@H](CCC(O)=N)C(O)=O	3b	MSPs	MS-DIAL
HILIC	147.112	[M+H]+	13.233	Lysine	Carboxylic acids and derivatives	C6H14N2O2	KDXKERNSBIXSRK-UHFFFAOYNA-N	NCCCCC(N)C(O)=O	3b	MSPs	MS-DIAL
HILIC	148.06	[M+H]+	11.665	L-Glutamic acid	Carboxylic acids and derivatives	C5H9NO4	WHUUTDBJXJRKMK-VKHMYHEASA-N	N[C@@H](CCC(O)=O)C(O)=O	3b	MSPs	MS-DIAL
HILIC	150.127	[M+H]+	2.53	Unknown (carbon number 10); PlaSMA ID-220		C10H15N			3b	MSPs	MS-DIAL
HILIC	152.143	[M+H]+	7.274	Amantadine hydrochloride (Symmetrel)	Organonitrogen compounds	C10H18ClN	WOLHOYHSEKDWQH-UHFFFAOYSA-N	Cl.NC12CC3CC(CC(C3)C1)C2	4	MSPs	MS-DIAL
HILIC	153.102	[M+H]+	7.296	Pyrimidinol	Diazines	C8H12N2O	AJPIUNPJBFBUKK-UHFFFAOYSA-N	CC(C)C1=NC(C)=CC(O)=N1	3b	MSPs	MS-DIAL
HILIC	155.081	[M+H]+	5.174	Cyclo-prolylglycine	Carboxylic acids and derivatives	C7H10N2O2	OWOHLURDBZHNGG-YFKPBYRVSA-N	OC1=NCC(=O)N2CCC[C@@H]12	3b	MSPs	MS-DIAL
HILIC	156.076	[M+H]+	9.925	His	Carboxylic acids and derivatives	C6H9N3O2	HNDVDQJCIGZPNO-YFKPBYRVSA-N	N[C@@H](CC1=CN=CN1)C(O)=O	2a	MSPs	MS-DIAL
HILIC	158.117	[M+H]+	1.87	Homostachydrine	Carboxylic acids and derivatives	C8H15NO2	XULZWQRXYTVUTE-ZETCQYMHSA-N	C[N+]1(C)CCCC[C@H]1C(=O)[O-]	3b	MSPs	MS-DIAL
HILIC	158.117	[M+H]+	7.552	Homostachydrine	Carboxylic acids and derivatives	C8H15NO2	XULZWQRXYTVUTE-ZETCQYMHSA-N	C[N+]1(C)CCCC[C@H]1C(=O)[O-]	3b	MSPs	MS-DIAL
HILIC	159.027	[M+Na]+	4.249	Hypoxanthine	Imidazopyrimidines	C5H4N4O	FDGQSTZJBFJUBT-UHFFFAOYSA-N	OC1=NC=NC=2NC=NC12	3b	MSPs	MS-DIAL
HILIC	159.076	[M+H]+	10.765	(S)-1-carbamoylpyrrolidine-2-carboxylic acid	Carboxylic acids and derivatives	C6H10N2O3	RTNFBJXLYMERBB-BYPYZUCNSA-N	O=C(N)N1CCCC1C(=O)O	3b	MSPs	MS-DIAL
HILIC	160.133	[M+H]+	3.146	Valine betaine	Carboxylic acids and derivatives	C8H17NO2	REWYJJRDEOKNBQ-UHFFFAOYSA-N	CC(C)C(C(=O)[O-])[N+](C)(C)C	2a	MSPs	MS-DIAL
HILIC	160.133	[M+H]+	7.953	5-Aminovaleric acid betaine	Fatty Acyls	C8H17NO2	CDLVFVFTRQPQFU-UHFFFAOYSA-N	C[N+](C)(C)CCCCC(=O)[O-]	2a	MSPs	MS-DIAL
HILIC	161.092	[M+H]+	8.746	D-Ala-D-ala	Carboxylic acids and derivatives	C6H12N2O3	DEFJQIDDEAULHB-QWWZWVQMSA-N	C[C@@H](N)C(O)=N[C@H](C)C(O)=O	3b	MSPs	MS-DIAL
HILIC	162.054	[M+H]+	9.685	2,8-Quinolinediol	Quinolines and derivatives	C9H7NO2	ZXZKYYHTWHJHFT-UHFFFAOYSA-N	OC=1N=C2C(O)=CC=CC2=CC1	3b	MSPs	MS-DIAL
HILIC	162.076	[M+H]+	11.806	D-2-Aminoadipic acid	Carboxylic acids and derivatives	C6H11NO4	OYIFNHCXNCRBQI-SCSAIBSYSA-N	N[C@H](CCCC(O)=O)C(O)=O	2a	MSPs	MS-DIAL
HILIC	163.122	[M+H]+	2.744	N'-(2,4-Dimethylphenyl)-N-methylformamidine	Benzene and substituted derivatives	C10H14N2	JIIOLEGNERQDIP-UHFFFAOYSA-N	CN=CNC1=C(C)C=C(C)C=C1	3b	MSPs	MS-DIAL
HILIC	166.086	[M+H]+	9.659	L-(-)-Phenylalanine	Carboxylic acids and derivatives	C9H11NO2	COLNVLDHVKWLRT-QMMMGPOBSA-N	N[C@@H](CC1=CC=CC=C1)C(O)=O	3b	MSPs	MS-DIAL
HILIC	166.086	[M+H]+	5.008	Phenylalanine	Carboxylic acids and derivatives	C9H11NO2	COLNVLDHVKWLRT-UHFFFAOYNA-N	NC(CC1=CC=CC=C1)C(O)=O	2a	MSPs	MS-DIAL
HILIC	166.122	[M+H]+	3.112	Hordenine	Benzene and substituted derivatives	C10H15NO	KUBCEEMXQZUPDQ-UHFFFAOYSA-N	OC1=CC=C(C=C1)CCN(C)C	3b	MSPs	MS-DIAL
HILIC	168.101	[M+H]+	7.512	(R)-(-)-Phenylephrine	Phenols	C9H13NO2	SONNWYBIRXJNDC-VIFPVBQESA-N	CNC[C@H](O)C1=CC(O)=CC=C1	3b	MSPs	MS-DIAL
HILIC	170.092	[M+H]+	9.299	3-Methylhistidine	Carboxylic acids and derivatives	C7H11N3O2	JDHILDINMRGULE-UHFFFAOYNA-N	O=C(O)C(N)CC1=CN=CN1C	4	MSPs	MS-DIAL
HILIC	175.118	[M+H]+	13.352	Arginine	Carboxylic acids and derivatives	C6H14N4O2	ODKSFYDXXFIFQN-UHFFFAOYNA-N	NC(CCCNC(N)=N)C(O)=O	3b	MSPs	MS-DIAL
HILIC	177.138	[M+H]+	2.545	1-Benzylpiperazine	Benzene and substituted derivatives	C11H16N2	IQXXEPZFOOTTBA-UHFFFAOYSA-N	C(N1CCNCC1)C1=CC=CC=C1	3b	MSPs	MS-DIAL
HILIC	178.122	[M+H]+	2.767	Rebemide	Benzene and substituted derivatives	C11H15NO	JLNGEXDJAQASHD-UHFFFAOYSA-N	CCN(CC)C(=O)C1=CC=CC=C1	3b	MSPs	MS-DIAL
HILIC	180.101	[M+H]+	7.524	C10H13NO2; PlaSMA ID-493		C10H13NO2			4	MSPs	MS-DIAL
HILIC	180.101	[M+H]+	2.556	C10H13NO2; PlaSMA ID-493		C10H13NO2			4	MSPs	MS-DIAL
HILIC	180.102	[M+H]+	1.893	C10H13NO2; PlaSMA ID-493		C10H13NO2			4	MSPs	MS-DIAL
HILIC	181.071	[M+H]+	4.347	Theobromine	Imidazopyrimidines	C7H8N4O2	YAPQBXQYLJRXSA-UHFFFAOYSA-N	O=C1NC(=O)N(C=2N=CN(C12)C)C	3b	MSPs	MS-DIAL
HILIC	182.081	[M+H]+	7.182	6-isopropoxynicotinic acid	Pyridines and derivatives	C9H11NO3	OOIMOWCIYNEWCF-UHFFFAOYSA-N	O=C(O)C1=CN=C(OC(C)C)C=C1	3b	MSPs	MS-DIAL
HILIC	182.081	[M+H]+	8.778	Tyrosine	Carboxylic acids and derivatives	C9H11NO3	OUYCCCASQSFEME-UHFFFAOYNA-N	NC(CC1=CC=C(O)C=C1)C(O)=O	2a	MSPs	MS-DIAL
HILIC	182.081	[M+H]+	2.616	L-Tyrosine	Carboxylic acids and derivatives	C9H11NO3	OUYCCCASQSFEME-QMMMGPOBSA-N	N[C@@H](CC1=CC=C(O)C=C1)C(O)=O	3a	MSPs	MS-DIAL
HILIC	184.06	[M+H]+	2.719	4-PYRIDOXATE	Pyridines and derivatives	C8H9NO4	HXACOUQIXZGNBF-UHFFFAOYSA-N	O=C(O)C1=C(O)C(=NC=C1CO)C	3b	MSPs	MS-DIAL
HILIC	184.119	[M+H]+	2.547	Simazine-2-hydroxy	Triazines	C7H13N5O	YQIXRXMOJFQVBV-UHFFFAOYSA-N	CCN=C1NC(O)=NC(N1)=NCC	3b	MSPs	MS-DIAL
HILIC	188.106	[M+H]+	2.902	4-(1H-indol-3-yl)butan-2-one	Indoles and derivatives	C12H13NO	ZJCUUXGLZWBCIL-UHFFFAOYSA-N	O=C(C)CCC1=CNC=2C=CC=CC21	3b	MSPs	MS-DIAL
HILIC	188.106	[M+H]+	2.519	4-(1H-indol-3-yl)butan-2-one	Indoles and derivatives	C12H13NO	ZJCUUXGLZWBCIL-UHFFFAOYSA-N	O=C(C)CCC1=CNC=2C=CC=CC21	3b	MSPs	MS-DIAL
HILIC	189.159	[M+H]+	11.272	NEPSILON,NEPSILON,NEPSILON-TRIMETHYLLYSINE	Carboxylic acids and derivatives	C9H20N2O2	MXNRLFUSFKVQSK-UHFFFAOYSA-N	O=C([O-])C(N)CCCC[N+](C)(C)C	2a	MSPs	MS-DIAL
HILIC	191.154	[M+H]+	2.532	1,1-Dimethyl-4-phenylpiperazinium	Diazinanes	C12H18N2	WVHNHHJEHFWYHH-UHFFFAOYNA-N	C=1C=CC(=CC1)C2NC(C)C(NC2)C	3b	MSPs	MS-DIAL
HILIC	192.138	[M+H]+	2.557	DEET	Benzene and substituted derivatives	C12H17NO	MMOXZBCLCQITDF-UHFFFAOYSA-N	CCN(CC)C(=O)C1=CC=CC(C)=C1	3b	MSPs	MS-DIAL
HILIC	195.087	[M+H]+	1.855	Caffeine	Imidazopyrimidines	C8H10N4O2	RYYVLZVUVIJVGH-UHFFFAOYSA-N	CN1C=NC2=C1C(=O)N(C)C(=O)N2C	3b	MSPs	MS-DIAL
HILIC	198.076	[M+H]+	7.178	DOPA	Carboxylic acids and derivatives	C9H11NO4	WTDRDQBEARUVNC-LURJTMIESA-N	N[C@@H](CC1=CC(O)=C(O)C=C1)C(O)=O	3b	MSPs	MS-DIAL
HILIC	202.118	[M+H]+	7.641	1-Cinnamoylpyrrolidine	Cinnamic acids and derivatives	C13H15NO	JSIGICUAXLIURX-CMDGGOBGSA-N	O=C(C=CC=1C=CC=CC1)N2CCCC2	3b	MSPs	MS-DIAL
HILIC	202.122	[M+H]+	2.589	1-Cinnamoylpyrrolidine	Cinnamic acids and derivatives	C13H15NO	JSIGICUAXLIURX-CMDGGOBGSA-N	O=C(C=CC=1C=CC=CC1)N2CCCC2	3b	MSPs	MS-DIAL
HILIC	203.138	[M+H]+	4.373	Ala-Leu	Carboxylic acids and derivatives	C9H18N2O3	RDIKFPRVLJLMER-UHFFFAOYNA-N	O=C(O)C(N=C(O)C(N)C)CC(C)C	4	MSPs	MS-DIAL
HILIC	203.15	[M+H]+	10.602	N,N-Dimethylarginine	Carboxylic acids and derivatives	C8H18N4O2	NWGZOALPWZDXNG-UHFFFAOYNA-N	O=C(O)C(N(C)C)CCCNC(=N)N	4	MSPs	MS-DIAL
HILIC	204.101	[M+H]+	3.083	1h-indole-3-butanoic acid	Indoles and derivatives	C12H13NO2	JTEDVYBZBROSJT-UHFFFAOYSA-N	O=C(O)CCCC1=CNC=2C=CC=CC21	3b	MSPs	MS-DIAL
HILIC	204.113	[M+H]+	1.833	4-Aminoantipyrine	Azoles	C11H13N3O	RLFWWDJHLFCNIJ-UHFFFAOYSA-N	CN1N(C(=O)C(N)=C1C)C1=CC=CC=C1	4	MSPs	MS-DIAL
HILIC	208.132	[M+H]+	7.295	N,N-Diethyl-4-methoxybenzamide	Benzene and substituted derivatives	C12H17NO2	HCJXEOFLVIFFDG-UHFFFAOYSA-N	CCN(CC)C(=O)C1=CC=C(OC)C=C1	3b	MSPs	MS-DIAL
HILIC	209.128	[M]+	8.627	Nicotinoylcholine	Pyridines and derivatives	C11H17N2O2	ZMPGJEYFRZCHQC-UHFFFAOYSA-N	C[N+](C)(C)CCOC(=O)C1=CN=CC=C1	3b	MSPs	MS-DIAL
HILIC	209.128	[M]+	10.975	Nicotinoylcholine	Pyridines and derivatives	C11H17N2O2	ZMPGJEYFRZCHQC-UHFFFAOYSA-N	C[N+](C)(C)CCOC(=O)C1=CN=CC=C1	3b	MSPs	MS-DIAL
HILIC	220.119	[M+H]+	3.514	Zeatin	Imidazopyrimidines	C10H13N5O	UZKQTCBAMSWPJD-FARCUNLSSA-N	OCC(=CCNC=1N=CNC2=NC=NC21)C	3b	MSPs	MS-DIAL
HILIC	220.133	[M+H]+	2.545	Ritalinic acid	Organonitrogen compounds	C13H17NO2	INGSNVSERUZOAK-UHFFFAOYNA-N	OC(=O)C(C1CCCCN1)C1=CC=CC=C1	3b	MSPs	MS-DIAL
HILIC	224.128	[M]+	2.831	4-Hydroxybenzoylcholine	Benzene and substituted derivatives	C12H18NO3	BAPAICNRGIBFJT-UHFFFAOYSA-O	C[N+](C)(C)CCOC(O)=C1C=CC(=O)C=C1	3b	MSPs	MS-DIAL
HILIC	229.081	[M+Na]+	11.593	Isoeugenol acetate	Phenol esters	C12H14O3	IUSBVFZKQJGVEP-SNAWJCMRSA-N	O=C(OC1=CC=C(C=CC)C=C1OC)C	3b	MSPs	MS-DIAL
HILIC	229.118	[M+H]+	9.758	Proline-hydroxyproline	Carboxylic acids and derivatives	C10H16N2O4	ONPXCLZMBSJLSP-UHFFFAOYNA-N	O=C(O)C1N(C(=O)C2NCCC2)CC(O)C1	3b	MSPs	MS-DIAL
HILIC	230.117	[M+H]+	3.215	Sebuthylazine	Triazines	C9H16ClN5	BZRUVKZGXNSXMB-UHFFFAOYNA-N	CCN=C1NC(NC(Cl)=N1)=NC(C)CC	3b	MSPs	MS-DIAL
HILIC	231.11	[M+H]+	10.913	1-(3-(Trifluoromethyl)phenyl)piperazine	Diazinanes	C11H13F3N2	KKIMDKMETPPURN-UHFFFAOYSA-N	FC(F)(F)C1=CC(=CC=C1)N1CCNCC1	3b	MSPs	MS-DIAL
HILIC	243.149	[M+H]+	2.544	(13E)-1-amino-13-ethylidene-11-methyl-6-azatricyclo_]trideca-2(7),3,5,10-tetraen-5-ol	Quinolines and derivatives	C15H18N2O	ZRJBHWIHUMBLCN-JRYCNTDSSA-N	OC=1N=C2C(=CC1)C3(N)C(=CC)C(C=C(C)C3)C2	3b	MSPs	MS-DIAL
HILIC	245.185	[M+H]+	2.546	Leucylleucine	Carboxylic acids and derivatives	C12H24N2O3	LCPYQJIKPJDLLB-UHFFFAOYNA-N	O=C(O)C(NC(=O)C(N)CC(C)C)CC(C)C	4	MSPs	MS-DIAL
HILIC	245.185	[M+H]+	1.903	Leucylleucine	Carboxylic acids and derivatives	C12H24N2O3	LCPYQJIKPJDLLB-UHFFFAOYNA-N	O=C(O)C(NC(=O)C(N)CC(C)C)CC(C)C	2a	MSPs	MS-DIAL
HILIC	258.107	[M+H]+	11.635	haplamine	Quinolines and derivatives	C15H15NO3	IXRKDGGGFFCRIR-UHFFFAOYSA-N	O=C1NC=2C=CC(OC)=CC2C=3OC(C=CC13)(C)C	3b	MSPs	MS-DIAL
HILIC	258.109	[M+H]+	9.478	haplamine	Quinolines and derivatives	C15H15NO3	IXRKDGGGFFCRIR-UHFFFAOYSA-N	O=C1NC=2C=CC(OC)=CC2C=3OC(C=CC13)(C)C	3b	MSPs	MS-DIAL
HILIC	265.111	[M]+	7.459	Thiamine	Diazines	C12H17N4OS	JZRWCGZRTZMZEH-UHFFFAOYSA-N	CC1=C(CCO)SC=[N+]1CC1=CN=C(C)NC1=N	3b	MSPs	MS-DIAL
HILIC	271.143	[M+H]+	2.542	1-allyl-2-hydroxy-7,8,9,10-tetrahydroazepino[2,1-b]quinazolin-12(6H)-one	Diazanaphthalenes	C16H18N2O2	NYOGAOMLDBVPKF-UHFFFAOYSA-N	O=C1C2=C(N=C3N1CCCCC3)C=CC(O)=C2CC=C	3b	MSPs	MS-DIAL
HILIC	277.139	[M+H]+	12.076	L-Saccharopine	Carboxylic acids and derivatives	C11H20N2O6	ZDGJAHTZVHVLOT-YUMQZZPRSA-N	N[C@@H](CCCCN[C@@H](CCC(O)=O)C(O)=O)C(O)=O	2a	MSPs	MS-DIAL
HILIC	286.143	[M+H]+	1.689	Piperine		C17H19NO3	MXXWOMGUGJBKIW-YPCIICBESA-N	O=C(C=CC=CC1=CC=C2OCOC2=C1)N3CCCCC3	3b	MSPs	MS-DIAL
HILIC	288.159	[M+H]+	1.69	galanthamine	Amaryllidaceae alkaloids	C17H21NO3	ASUTZQLVASHGKV-SUYBPPKGSA-N	OC1C=CC23C4=C(OC2C1)C(OC)=CC=C4CN(C)CC3	3b	MSPs	MS-DIAL
HILIC	291.062	[M+Na]+	11.001	7-O-Methylchrysin	Flavonoids	C16H12O4	IRZVHDLBAYNPCT-UHFFFAOYSA-N	O=C1C=C(OC=2C=C(OC)C=C(O)C12)C=3C=CC=CC3	3b	MSPs	MS-DIAL
HILIC	293.21	[M+H]+	1.721	8-[3-oxo-2-[(E)-pent-2-enyl]cyclopenten-1-yl]octanoic acid	Fatty Acyls	C18H28O3	RHVWQVSLVMXMBR-XVNBXDOJSA-N	O=C(O)CCCCCCCC1=C(C(=O)CC1)CC=CCC	3b	MSPs	MS-DIAL
HILIC	295.226	[M+H]+	1.705	Unknown (carbon number 18); PlaSMA ID-1516		C18H30O3			3b	MSPs	MS-DIAL
HILIC	304.161	[M+H]+	12.254	scopolamine	Hydroxy acids and derivatives	C17H21NO4	STECJAGHUSJQJN-KXKVQDCLSA-N	O=C(OC1CC2N(C)C(C1)C3OC32)C(C=4C=CC=CC4)CO	3b	MSPs	MS-DIAL
HILIC	311.159	[M+Na]+	10.544	(16alpha,17beta)-estra-1,3,5(10)-triene-3,16,17-triol	Steroids and steroid derivatives	C18H24O3	PROQIPRRNZUXQM-ZXXIGWHRSA-N	OC1=CC=C2C(=C1)CCC3C2CCC4(C)C(O)C(O)CC34	3b	MSPs	MS-DIAL
HILIC	317.17	[M+Na]+	9.951	(S)-[6]gingerol	Phenols	C17H26O4	NLDDIKRKFXEWBK-CQSZACIVSA-N	O=C(CCC1=CC=C(O)C(OC)=C1)CC(O)CCCCC	3b	MSPs	MS-DIAL
HILIC	326.16	[M+H]+	2.555	Monocrotaline	Pyrrolizines	C16H23NO6	QVCMHGGNRFRMAD-XFGHUUIASA-N	O=C1OC2CCN3CC=C(COC(=O)C(O)(C)C(O)(C)C1C)C32	3b	MSPs	MS-DIAL
HILIC	355.201	[M+H]+	2.637	vincamine	Eburnan-type alkaloids	C21H26N2O3	RXPRRQLKFXBCSJ-HLAWJBBLSA-N	O=C(OC)C1(O)N2C=3C=CC=CC3C4=C2C5N(CC4)CCCC5(CC)C1	3b	MSPs	MS-DIAL
HILIC	365.104	[M+Na]+	9.914	Melibiose	Organooxygen compounds	C12H22O11	DLRVVLDZNNYCBX-ABXHMFFYSA-N	OCC1OC(OCC2OC(O)C(O)C(O)C2O)C(O)C(O)C1O	3b	MSPs	MS-DIAL
HILIC	369.212	[M+H]+	11.786	Hirsutine	Corynanthean-type alkaloids	C22H28N2O3	NMLUOJBSAYAYEM-CPHCKLLXSA-N	O=C(OC)C(=COC)C1CC2C=3NC=4C=CC=CC4C3CCN2CC1CC	3b	MSPs	MS-DIAL
HILIC	370.16	[M+H]+	12.019	Allocryptopine	Protopine alkaloids	C21H23NO5	HYBRYAPKQCZIAE-UHFFFAOYSA-N	O=C1C2=CC=3OCOC3C=C2CCN(C)CC4=C(OC)C(OC)=CC=C4C1	3b	MSPs	MS-DIAL
HILIC	373.272	[M+H-2H2O]+	1.893	Cholic acid	Steroids and steroid derivatives	C24H40O5	BHQCQFFYRZLCQQ-OELDTZBJSA-N	C[C@H](CCC(=O)O)[C@H]1CC[C@H]2[C@H]3[C@H](C[C@@H]([C@]12C)O)[C@@]1(C)CC[C@H](C[C@H]1C[C@H]3O)O	3b	MSPs	MS-DIAL
HILIC	383.228	[M+H]+	11.675	(3aR,3a1S,5S,5aS,10bS)-methyl 6-acetyl-3a-ethyl-2,3,3a,3a1,4,5,5a,6,11,12-decahydro-1H-indolizino[8,1-cd]carbazole-5-carboxylate	Aspidospermatan-type alkaloids	C23H30N2O3	DHHMVJWGDXKKSV-HFOUZCJZSA-N	O=C(OC)C1CC2(CC)CCCN3CCC4(C=5C=CC=CC5N(C(=O)C)C14)C32	3b	MSPs	MS-DIAL
HILIC	429.239	[M+H]+	1.708	Irbesartan	Benzene and substituted derivatives	C25H28N6O	YOSHYTLCDANDAN-UHFFFAOYSA-N	CCCCC1=NC2(CCCC2)C(=O)N1CC1=CC=C(C=C1)C1=CC=CC=C1C1=NNN=N1	2a	MSPs	MS-DIAL
HILIC	441.166	[M+H]+	3.351	Candesartan	Benzene and substituted derivatives	C24H20N6O3	HTQMVQVXFRQIKW-UHFFFAOYSA-N	CCOC1=NC2=CC=CC(C(O)=O)=C2N1CC1=CC=C(C=C1)C1=CC=CC=C1C1=NNN=N1	2a	MSPs	MS-DIAL
HILIC	496.339	[M+H]+	1.704	(6aR,8aS)-11-(3-acetamido-2-methylpropyl)-6a,8a,9-trimethyl-10-oxo-1,3,4,5,6,6a,6b,7,8,8a,8b,9,10,12,12a,12b-hexadecahydropentaleno[2,1-a]phenanthren-4-yl acetate	Steroids and steroid derivatives	C31H45NO4	KESBUZBXJMXUNA-SFXPRKOZSA-N	O=C(OC1CC2=CCC3C4CC5=C(C(=O)C(C)C5C4(C)CCC3C2(C)CC1)CC(C)CNC(=O)C)C	3b	MSPs	MS-DIAL
HILIC	585.269	[M+H]+	1.817	Bilirubin	Tetrapyrroles and derivatives	C33H36N4O6	BPYKTIZUTYGOLE-IFADSCNNSA-N	O=C(O)CCC1=C(NC(C=C2N=C(O)C(=C2C=C)C)=C1C)CC=3NC(C=C4N=C(O)C(C=C)=C4C)=C(C3CCC(=O)O)C	3b	MSPs	MS-DIAL
HILIC	73.0289	[M-H]-	4.786	Propionic acid	Carboxylic acids and derivatives	C3H6O2	XBDQKXXYIPTUBI-UHFFFAOYSA-N	O=C(O)CC	3b	MSPs	MS-DIAL
HILIC	94.0293	[M-H]-	9.924	3-Hydroxypyridine	Pyridines and derivatives	C5H5NO	GRFNBEZIAWKNCO-UHFFFAOYSA-N	OC1=CN=CC=C1	3b	MSPs	MS-DIAL
HILIC	102.056	[M-H]-	11.667	DL-3-Aminoisobutyric acid	Carboxylic acids and derivatives	C4H9NO2	QCHPKSFMDHPSNR-UHFFFAOYNA-N	CC(CN)C(O)=O	3b	MSPs	MS-DIAL
HILIC	109.029	[M-H]-	2.268	Catechol	Phenols	C6H6O2	YCIMNLLNPGFGHC-UHFFFAOYSA-N	OC1=CC=CC=C1O	3b	MSPs	MS-DIAL
HILIC	117.019	[M-H]-	12.3	Succinic acid	Carboxylic acids and derivatives	C4H6O4	KDYFGRWQOYBRFD-UHFFFAOYSA-N	OC(=O)CCC(O)=O	3b	MSPs	MS-DIAL
HILIC	121.029	[M-H]-	2.009	3-HYDROXYBENZALDEHYDE	Organooxygen compounds	C7H6O2	IAVREABSGIHHMO-UHFFFAOYSA-N	C1=CC(=CC(=C1)O)C=O	3b	MSPs	MS-DIAL
HILIC	128.035	[M-H]-	11.668	Pyroglutamic acid	Carboxylic acids and derivatives	C5H7NO3	ODHCTXKNWHHXJC-UHFFFAOYNA-N	O=C(O)C1N=C(O)CC1	3b	MSPs	MS-DIAL
HILIC	129.019	[M-H]-	12.648	Mesaconic acid	Fatty Acyls	C5H6O4	HNEGQIOMVPPMNR-NSCUHMNNSA-N	C\C(=C/C(O)=O)C(O)=O	3b	MSPs	MS-DIAL
HILIC	131.034	[M-H]-	11.143	Glutaric acid	Carboxylic acids and derivatives	C5H8O4	JFCQEDHGNNZCLN-UHFFFAOYSA-N	OC(=O)CCCC(O)=O	2a	MSPs	MS-DIAL
HILIC	131.071	[M-H]-	4.791	2-Hydroxy-4-methylpentanoic acid	Fatty Acyls	C6H12O3	LVRFTAZAXQPQHI-UHFFFAOYNA-N	O=C(O)C(O)CC(C)C	2a	MSPs	MS-DIAL
HILIC	132.03	[M-H]-	11.904	Aspartic acid	Carboxylic acids and derivatives	C4H7NO4	CKLJMWTZIZZHCS-UHFFFAOYNA-N	O=C(O)CC(N)C(=O)O	3b	MSPs	MS-DIAL
HILIC	134.046	[M-H]-	3.545	Adenine	Imidazopyrimidines	C5H5N5	GFFGJBXGBJISGV-UHFFFAOYSA-N	NC1=C2N=CN=C2NC=N1	3b	MSPs	MS-DIAL
HILIC	135.031	[M-H]-	4.238	Hypoxanthine	Imidazopyrimidines	C5H4N4O	FDGQSTZJBFJUBT-UHFFFAOYSA-N	OC1=NC=NC=2NC=NC12	3b	MSPs	MS-DIAL
HILIC	137.024	[M-H]-	2.967	Salicylic acid	Benzene and substituted derivatives	C7H6O3	YGSDEFSMJLZEOE-UHFFFAOYSA-N	O=C(O)C=1C=CC=CC1O	2a	MSPs	MS-DIAL
HILIC	144.048	[M-H]-	3.552	4-Hydroxyquinoline	Quinolines and derivatives	C9H7NO	PMZDQRJGMBOQBF-UHFFFAOYSA-N	O=C1C=CNC2=CC=CC=C12	3b	MSPs	MS-DIAL
HILIC	145.061	[M-H]-	10.415	Glutamine	Carboxylic acids and derivatives	C5H10N2O3	ZDXPYRJPNDTMRX-UHFFFAOYNA-N	O=C(O)C(N)CCC(=N)O	3b	MSPs	MS-DIAL
HILIC	146.045	[M-H]-	11.666	L-Glutamic acid	Carboxylic acids and derivatives	C5H9NO4	WHUUTDBJXJRKMK-VKHMYHEASA-N	N[C@@H](CCC(O)=O)C(O)=O	3b	MSPs	MS-DIAL
HILIC	151.025	[M-H]-	5.019	Xanthine	Imidazopyrimidines	C5H4N4O2	LRFVTYWOQMYALW-UHFFFAOYSA-N	OC1=NC2=C(N=CN2)C(O)=N1	3b	MSPs	MS-DIAL
HILIC	153.018	[M-H]-	10.981	3,4-DIHYDROXYBENZOIC ACID	Benzene and substituted derivatives	C7H6O4	YQUVCSBJEUQKSH-UHFFFAOYSA-N	OC(=O)C1=CC(O)=C(O)C=C1	2a	MSPs	MS-DIAL
HILIC	154.061	[M-H]-	9.966	L-Histidine	Carboxylic acids and derivatives	C6H9N3O2	HNDVDQJCIGZPNO-YFKPBYRVSA-N	N[C@@H](CC1=CN=CN1)C(O)=O	2a	MSPs	MS-DIAL
HILIC	159.065	[M-H]-	11.117	3-Methyladipic acid	Fatty Acyls	C7H12O4	SYEOWUNSTUDKGM-UHFFFAOYNA-N	O=C(O)CCC(C)CC(=O)O	2a	MSPs	MS-DIAL
HILIC	161.045	[M-H]-	11.702	Meglutol	Fatty Acyls	C6H10O5	NPOAOTPXWNWTSH-UHFFFAOYSA-N	O=C(O)CC(O)(C)CC(=O)O	2a	MSPs	MS-DIAL
HILIC	165.055	[M-H]-	4.513	3-(3-Hydroxyphenyl)propionic acid	Phenylpropanoic acids	C9H10O3	QVWAEZJXDYOKEH-UHFFFAOYSA-N	O=C(O)CCC=1C=CC=C(O)C1	2a	MSPs	MS-DIAL
HILIC	165.055	[M-H]-	1.963	Ethylparaben	Benzene and substituted derivatives	C9H10O3	NUVBSKCKDOMJSU-UHFFFAOYSA-N	CCOC(C1=CC=C(C=C1)O)=O	3b	MSPs	MS-DIAL
HILIC	165.978	[M-H]-	2.53	2-Mercaptobenzothiazole	Benzothiazoles	C7H5NS2	YXIWHUQXZSMYRE-UHFFFAOYSA-N	C1=CC=C2C(=C1)N=C(S)S2	3b	MSPs	MS-DIAL
HILIC	173.103	[M-H]-	13.343	L-(+)-Arginine	Carboxylic acids and derivatives	C6H14N4O2	ODKSFYDXXFIFQN-BYPYZUCNSA-N	N[C@@H](CCCNC(N)=N)C(O)=O	3b	MSPs	MS-DIAL
HILIC	174.04	[M-H]-	12.116	N-Acetylaspartate	Carboxylic acids and derivatives	C6H9NO5	OTCCIMWXFLJLIA-BYPYZUCNSA-N	CC(O)=N[C@@H](CC(O)=O)C(O)=O	2a	MSPs	MS-DIAL
HILIC	178.053	[M-H]-	3.075	Cyclamate	Sulfamic acid derivatives	C6H13NO3S	HCAJEUSONLESMK-UHFFFAOYSA-N	OS(=O)(=O)NC1CCCCC1	3b	MSPs	MS-DIAL
HILIC	181.991	[M-H]-	3.265	Saccharin	Benzothiazoles	C7H5NO3S	CVHZOJJKTDOEJC-UHFFFAOYSA-N	OC1=NS(=O)(=O)C2=CC=CC=C12	3b	MSPs	MS-DIAL
HILIC	182.045	[M-H]-	2.732	4-Pyridoxic acid	Pyridines and derivatives	C8H9NO4	HXACOUQIXZGNBF-UHFFFAOYSA-N	O=C(O)C1=C(O)C(=NC=C1CO)C	2a	MSPs	MS-DIAL
HILIC	188.055	[M-H]-	11.915	N-Acetyl-DL-glutamic acid	Carboxylic acids and derivatives	C7H11NO5	RFMMMVDNIPUKGG-UHFFFAOYNA-N	CC(O)=NC(CCC(O)=O)C(O)=O	2a	MSPs	MS-DIAL
HILIC	190.05	[M-H]-	5.143	(2-oxo-2,3-dihydro-1H-indol-3-yl)acetic acid	Indoles and derivatives	C10H9NO3	ILGMGHZPXRDCCS-UHFFFAOYNA-N	O=C(O)CC1C(O)=NC=2C=CC=CC21	2a	MSPs	MS-DIAL
HILIC	191.019	[M-H]-	14.036	Citric acid	Carboxylic acids and derivatives	C6H8O7	KRKNYBCHXYNGOX-UHFFFAOYSA-N	O=C(O)CC(O)(C(=O)O)CC(=O)O	4	MSPs	MS-DIAL
HILIC	191.055	[M-H]-	10.472	D-(-)-Quinic acid	Organooxygen compounds	C7H12O6	AAWZDTNXLSGCEK-WYWMIBKRSA-N	O[C@@H]1C[C@@](O)(C[C@@H](O)[C@H]1O)C(O)=O	2a	MSPs	MS-DIAL
HILIC	191.055	[M-H]-	11.317	D-(-)-Quinic acid	Organooxygen compounds	C7H12O6	AAWZDTNXLSGCEK-WYWMIBKRSA-N	O[C@@H]1C[C@@](O)(C[C@@H](O)[C@H]1O)C(O)=O	3b	MSPs	MS-DIAL
HILIC	195.05	[M-H]-	11.566	D-Gluconic acid	Hydroxy acids and derivatives	C6H12O7	RGHNJXZEOKUKBD-UHFFFAOYNA-N	OCC(O)C(O)C(O)C(O)C(O)=O	4	MSPs	MS-DIAL
HILIC	195.051	[M-H]-	5.299	1,3-Dimethylurate	Imidazopyrimidines	C7H8N4O3	OTSBKHHWSQYEHK-UHFFFAOYSA-N	CN1C2=C(N=C(O)N2)C(=O)N(C)C1=O	2a	MSPs	MS-DIAL
HILIC	213.185	[M-H]-	1.734	Tridecanoic acid	Fatty Acyls	C13H26O2	SZHOJFHSIKHZHA-UHFFFAOYSA-N	CCCCCCCCCCCCC(O)=O	3b	MSPs	MS-DIAL
HILIC	227.2	[M-H]-	1.699	Myristic acid	Fatty Acyls	C14H28O2	TUNFSRHWOTWDNC-UHFFFAOYSA-N	CCCCCCCCCCCCCC(O)=O	3b	MSPs	MS-DIAL
HILIC	241.216	[M-H]-	1.684	Pentadecanoic acid	Fatty Acyls	C15H30O2	WQEPLUUGTLDZJY-UHFFFAOYSA-N	CCCCCCCCCCCCCCC(O)=O	3b	MSPs	MS-DIAL
HILIC	243.17	[M-H]-	2.554	Isoleucylisoleucine	Carboxylic acids and derivatives	C12H24N2O3	BCVIOZZGJNOEQS-UHFFFAOYNA-N	O=C(O)C(NC(=O)C(N)C(C)CC)C(C)CC	4	MSPs	MS-DIAL
HILIC	243.17	[M-H]-	1.901	Isoleucylisoleucine	Carboxylic acids and derivatives	C12H24N2O3	BCVIOZZGJNOEQS-UHFFFAOYNA-N	O=C(O)C(NC(=O)C(N)C(C)CC)C(C)CC	4	MSPs	MS-DIAL
HILIC	253.216	[M-H]-	1.667	9-Trans-Palmitelaidic acid	Fatty Acyls	C16H30O2	SECPZKHBENQXJG-BQYQJAHWSA-N	CCCCCC\C=C\CCCCCCCC(O)=O	3b	MSPs	MS-DIAL
HILIC	255.232	[M-H]-	1.651	Palmitic Acid	Fatty Acyls	C16H32O2	IPCSVZSSVZVIGE-UHFFFAOYSA-N	O=C(O)CCCCCCCCCCCCCCC	3b	MSPs	MS-DIAL
HILIC	259.021	[M-H]-	13.129	D-GLUCOSE-6-PHOSPHATE	Organooxygen compounds	C6H13O9P	NBSCHQHZLSJFNQ-UHFFFAOYSA-N	O=P(O)(O)OCC1OC(O)C(O)C(O)C1O	3b	MSPs	MS-DIAL
HILIC	265.146	[M-H]-	1.63	C12-AS (TENTATIVE)	Organic sulfuric acids and derivatives	C12H26O4S	MOTZDAYCYVMXPC-UHFFFAOYSA-N	CCCCCCCCCCCCOS(O)(=O)=O	3b	MSPs	MS-DIAL
HILIC	269.247	[M-H]-	1.638	Heptadecanoic acid	Fatty Acyls	C17H34O2	KEMQGTRYUADPNZ-UHFFFAOYSA-N	CCCCCCCCCCCCCCCCC(O)=O	3b	MSPs	MS-DIAL
HILIC	277.216	[M-H]-	1.646	y-Linolenic acid	Fatty Acyls	C18H30O2	VZCCETWTMQHEPK-QNEBEIHSSA-N	CCCCC\C=C/C\C=C/C\C=C/CCCCC(O)=O	3b	MSPs	MS-DIAL
HILIC	279.232	[M-H]-	1.629	Linoleic acid	Fatty Acyls	C18H32O2	OYHQOLUKZRVURQ-UHFFFAOYSA-N	O=C(O)CCCCCCCC=CCC=CCCCCC	3b	MSPs	MS-DIAL
HILIC	281.247	[M-H]-	1.617	Oleic acid	Fatty Acyls	C18H34O2	ZQPPMHVWECSIRJ-KTKRTIGZSA-N	CCCCCCCC\C=C/CCCCCCCC(O)=O	3b	MSPs	MS-DIAL
HILIC	283.263	[M-H]-	1.609	Stearic acid	Fatty Acyls	C18H36O2	QIQXTHQIDYTFRH-UHFFFAOYSA-N	CCCCCCCCCCCCCCCCCC(O)=O	3b	MSPs	MS-DIAL
HILIC	291.195	[M-H]-	1.698	FA 18:4+1O; PlaSMA ID-539	Fatty Acyls	C18H28O3	IYEHRWJNUWAXAD-UHFFFAOYNA-N	O=C(O)CCCCCCCC1C(=O)C=CC1(CC=CCC)	3b	MSPs	MS-DIAL
HILIC	295.226	[M-H]-	1.693	FA 18:2+1O; PlaSMA ID-574	Fatty Acyls	C18H32O3	NPDSHTNEKLQQIJ-UHFFFAOYNA-N	O=C(O)CCCCCCCC(O)C=CC=CCCCCC	4	MSPs	MS-DIAL
HILIC	295.956	[M-H]-	2.57	Hydrochlorothiazide	Thiadiazines	C7H8ClN3O4S2	JZUFKLXOESDKRF-UHFFFAOYSA-N	NS(=O)(=O)C1=CC2=C(NCNS2(=O)=O)C=C1Cl	3b	MSPs	MS-DIAL
HILIC	297.242	[M-H]-	1.651	FA 18:1+1O; PlaSMA ID-584	Fatty Acyls	C18H34O3	WBHHMMIMDMUBKC-UHFFFAOYNA-N	O=C(O)CCCCCCCC=CCC(O)CCCCCC	3b	MSPs	MS-DIAL
HILIC	301.143	[M-H]-	1.846	Enterodiol	Dibenzylbutane lignans	C18H22O4	DWONJCNDULPHLV-UHFFFAOYNA-N	OCC(CC1=CC(O)=CC=C1)C(CO)CC1=CC(O)=CC=C1	3b	MSPs	MS-DIAL
HILIC	311.221	[M-H]-	1.747	FA 18:2+2O; PlaSMA ID-643	Fatty Acyls	C18H32O4	JGUNZIWGNMQSBM-UHFFFAOYNA-N	O=C(O)CCCCCCCC(OO)C=CC=CCCCCC	3b	MSPs	MS-DIAL
HILIC	311.294	[M-H]-	1.586	arachidic acid	Fatty Acyls	C20H40O2	VKOBVWXKNCXXDE-UHFFFAOYSA-N	O=C(O)CCCCCCCCCCCCCCCCCCC	3b	MSPs	MS-DIAL
HILIC	313.237	[M-H]-	1.767	FA 18:1+2O; PlaSMA ID-662	Fatty Acyls	C18H34O4	CQSLTKIXAJTQGA-UHFFFAOYNA-N	O=C(O)CCCCCCCC=CCC(O)C(O)CCCCC	4	MSPs	MS-DIAL
HILIC	329.231	[M-H]-	1.875	FA 18:1+3O; PlaSMA ID-741	Fatty Acyls	C18H34O5	MDIUMSLCYIJBQC-UHFFFAOYNA-N	O=C(O)CCCCCCCC(O)C=CC(O)C(O)CCCCC	3b	MSPs	MS-DIAL
HILIC	331.19	[M-H]-	1.725	5-[2-(furan-3-yl)ethyl]-8-hydroxy-5,6,8a-trimethyl-3,4,4a,6,7,8-hexahydronaphthalene-1-carboxylic acid	Prenol lipids	C20H28O4	XWKYXEIGWQYOCY-UHFFFAOYSA-N	O=C(O)C1=CCCC2C1(C)C(O)CC(C)C2(C)CCC3=COC=C3	3b	MSPs	MS-DIAL
HILIC	339.325	[M-H]-	1.566	Behenic acid	Fatty Acyls	C22H44O2	UKMSUNONTOPOIO-UHFFFAOYSA-N	CCCCCCCCCCCCCCCCCCCCCC(O)=O	3b	MSPs	MS-DIAL
HILIC	341.107	[M-H]-	9.958	isomaltulose	Organooxygen compounds	C12H22O11	PVXPPJIGRGXGCY-TZLCEDOOSA-N	OCC1OC(OCC2OC(O)(CO)C(O)C2O)C(O)C(O)C1O	2a	MSPs	MS-DIAL
HILIC	373.273	[M-H]-	1.825	LITHOCHOL-11-ENIC ACID	Steroids and steroid derivatives	C24H38O3	FEGCPHIPSRBREU-HVATVPOCSA-N	O=C(O)CCC(C)C1CCC2C3CCC4CC(O)CCC4(C)C3C=CC12C	3b	MSPs	MS-DIAL
HILIC	375.289	[M-H]-	1.854	Lithocholic Acid	Steroids and steroid derivatives	C24H40O3	SMEROWZSTRWXGI-HVATVPOCSA-N	O=C(O)CCC(C)C1CCC2C3CCC4CC(O)CCC4(C)C3CCC12C	3b	MSPs	MS-DIAL
HILIC	391.284	[M-H]-	2.539	CHENODIOL	Steroids and steroid derivatives	C24H40O4	RUDATBOHQWOJDD-BSWAIDMHSA-N	O=C(O)CCC(C)C1CCC2C3C(O)CC4CC(O)CCC4(C)C3CCC12C	3b	MSPs	MS-DIAL
HILIC	391.284	[M-H]-	1.897	URSODIOL	Steroids and steroid derivatives	C24H40O4	RUDATBOHQWOJDD-UZVSRGJWSA-N	O=C(O)CCC(C)C1CCC2C3C(O)CC4CC(O)CCC4(C)C3CCC12C	3b	MSPs	MS-DIAL
HILIC	407.278	[M-H]-	2.944	Cholic Acid	Steroids and steroid derivatives	C24H40O5	BHQCQFFYRZLCQQ-OELDTZBJSA-N	O=C(O)CCC(C)C1CCC2C3C(O)CC4CC(O)CCC4(C)C3CC(O)C12C	3b	MSPs	MS-DIAL
HILIC	427.223	[M-H]-	1.689	Irbesartan	Benzene and substituted derivatives	C25H28N6O	YOSHYTLCDANDAN-UHFFFAOYSA-N	CCCCC1=NC2(CCCC2)C(=O)N1CC1=CC=C(C=C1)C1=CC=CC=C1C1=NNN=N1	3b	MSPs	MS-DIAL
HILIC	434.218	[M-H]-	1.904	Valsartan	Carboxylic acids and derivatives	C24H29N5O3	ACWBQPMHZXGDFX-QFIPXVFZSA-N	CCCCC(=O)N(CC1=CC=C(C=C1)C1=CC=CC=C1C1=NNN=N1)[C@@H](C(C)C)C(O)=O	4	MSPs	MS-DIAL
HILIC	452.276	[M-H]-	1.776	LPE 16:0; PlaSMA ID-1224	Glycerophospholipids	C21H44NO7P	YVYMBNSKXOXSKW-UHFFFAOYNA-N	O=C(OCC(O)COP(=O)(O)OCCN)CCCCCCCCCCCCCCC	4	MSPs	MS-DIAL
HILIC	455.351	[M-H]-	1.75	Ursolic Acid	Prenol lipids	C30H48O3	WCGUUGGRBIKTOS-GPOJBZKASA-N	O=C(O)C12CCC(C)C(C)C2C3=CCC4C5(C)CCC(O)C(C)(C)C5CCC4(C)C3(C)CC1	3b	MSPs	MS-DIAL
HILIC	471.346	[M-H]-	1.783	Corosolic acid; PlaSMA ID-1295	Prenol lipids	C30H48O4	HFGSQOYIOKBQOW-UHFFFAOYNA-N	CC1CCC2(CCC3(C)C(=CCC4C5(C)CC(O)C(O)C(C)(C)C5CCC34C)C2C1C)C(O)=O	3b	MSPs	MS-DIAL
HILIC	114.091	[M+H]+	7.568	Unknown (carbon number 6); PlaSMA ID-45		C6H11NO			3c	MSPs	MS-DIAL
HILIC	121.064	[M+H-NH3]+	7.449	Unknown (carbon number 8); PlaSMA ID-58		C8H11NO			3c	MSPs	MS-DIAL
HILIC	124.075	[M+H]+	2.983	Unknown (carbon number 7); PlaSMA ID-68		C7H9NO			3c	MSPs	MS-DIAL
HILIC	138.055	[M+H]+	3.795	Unknown (carbon number 7); PlaSMA ID-130		C7H7NO2			3c	MSPs	MS-DIAL
HILIC	138.091	[M+H]+	7.285	Unknown (carbon number 8); PlaSMA ID-136		C8H11NO			3c	MSPs	MS-DIAL
HILIC	275.2	[M+H]+	1.74	Unknown (carbon number 18); PlaSMA ID-1282		C18H26O2			2b	MSPs	MS-DIAL
HILIC	173.081	[M-H]-	2.556	Unknown (carbon number 8); PlaSMA ID-173		C8H14O4			3c	MSPs	MS-DIAL
HILIC	201.123	[M-H]-	4.371	Unknown (carbon number 9); PlaSMA ID-261		C9H18N2O3			2b	MSPs	MS-DIAL
HILIC	229.143	[M-H]-	4.575	Unknown (carbon number 12); PlaSMA ID-342		C12H22O4			3c	MSPs	MS-DIAL
HILIC	229.154	[M-H]-	2.697	Unknown (carbon number 11); PlaSMA ID-343		C11H22N2O3			2b	MSPs	MS-DIAL
HILIC	261.006	[M-H]-	13.651	Unknown (carbon number 9); PlaSMA ID-430		C9H10O7S			3c	MSPs	MS-DIAL
HILIC	261.006	[M-H]-	15.093	Unknown (carbon number 9); PlaSMA ID-430		C9H10O7S			3c	MSPs	MS-DIAL
HILIC	293.211	[M-H]-	1.702	Unknown (carbon number 18); PlaSMA ID-562		C18H32O4			3c	MSPs	MS-DIAL
HILIC	309.205	[M-H]-	1.743	Unknown (carbon number 18); PlaSMA ID-630		C18H30O4			3c	MSPs	MS-DIAL
HILIC	327.216	[M-H]-	1.868	Unknown (carbon number 18); PlaSMA ID-722		C18H32O5			3c	MSPs	MS-DIAL
HILIC	104.07	[M+H]+	9.94262	4-aminobutanoic acid	Carboxylic acids and derivatives	C4H9NO2	BTCSSZJGUNDROE-UHFFFAOYSA-N	C(CC(=O)O)CN	2a	D00857	patRoon
HILIC	106.05	[M+H]+	10.7988	L-Serine	Carboxylic acids and derivatives	C3H7NO3	MTCFGRXMJLQNBG-REOHCLBHSA-N	C([C@@H](C(=O)O)N)O	2a	D00857	patRoon
HILIC	112.087	[M+H]+	8.39366	Histamine	Organonitrogen compounds	C5H9N3	NTYJJOPFIAHURM-UHFFFAOYSA-N	C1=C(NC=N1)CCN	2a	D00857	patRoon
HILIC	114.066	[M+H]+	3.70526	Creatinine Tautomer	Carboxylic acids and derivatives	C4H7N3O	DDRJAANPRJIHGJ-UHFFFAOYSA-N	CN1CC(=O)N=C1N	2a	D00857	patRoon
HILIC	116.07	[M+H]+	7.14516	L-Proline	Carboxylic acids and derivatives	C5H9NO2	ONIBWKKTOPOVIA-BYPYZUCNSA-N	C1C[C@H](NC1)C(=O)O	2a	D00857	patRoon
HILIC	116.07	[M+H]+	13.2267	L-Proline	Carboxylic acids and derivatives	C5H9NO2	ONIBWKKTOPOVIA-BYPYZUCNSA-N	C1C[C@H](NC1)C(=O)O	2a	D00857	patRoon
HILIC	116.07	[M+H]+	3.00624	L-Proline	Carboxylic acids and derivatives	C5H9NO2	ONIBWKKTOPOVIA-BYPYZUCNSA-N	C1C[C@H](NC1)C(=O)O	3b	D00857	patRoon
HILIC	118.086	[M+H]+	5.00014	L-Valine	Carboxylic acids and derivatives	C5H11NO2	KZSNJWFQEVHDMF-BYPYZUCNSA-N	CC(C)[C@@H](C(=O)O)N	2a	D00857	patRoon
HILIC	118.086	[M+H]+	7.15732	L-Valine	Carboxylic acids and derivatives	C5H11NO2	KZSNJWFQEVHDMF-BYPYZUCNSA-N	CC(C)[C@@H](C(=O)O)N	2a	D00857	patRoon
HILIC	118.086	[M+H]+	10.5699	L-Valine	Carboxylic acids and derivatives	C5H11NO2	KZSNJWFQEVHDMF-BYPYZUCNSA-N	CC(C)[C@@H](C(=O)O)N	3b	D00857	patRoon
HILIC	123.055	[M+H]+	2.47516	Nicotinamide	Pyridines and derivatives	C6H6N2O	DFPAKSUCGFBDDF-UHFFFAOYSA-N	C1=CC(=CN=C1)C(=O)N	2a	D00857	patRoon
HILIC	123.055	[M+H]+	8.50698	Nicotinamide	Pyridines and derivatives	C6H6N2O	DFPAKSUCGFBDDF-UHFFFAOYSA-N	C1=CC(=CN=C1)C(=O)N	3a	D00857	patRoon
HILIC	147.076	[M+H]+	10.4524	L-Glutamine	Carboxylic acids and derivatives	C5H10N2O3	ZDXPYRJPNDTMRX-VKHMYHEASA-N	C(CC(=O)N)[C@@H](C(=O)O)N	2a	D00857	patRoon
HILIC	148.06	[M+H]+	11.6358	L-Glutamic Acid	Carboxylic acids and derivatives	C5H9NO4	WHUUTDBJXJRKMK-VKHMYHEASA-N	C(CC(=O)O)[C@@H](C(=O)O)N	2a	D00857	patRoon
HILIC	150.058	[M+H]+	6.72002	L-Methionine	Carboxylic acids and derivatives	C5H11NO2S	FFEARJCKVFRZRR-BYPYZUCNSA-N	CSCC[C@@H](C(=O)O)N	3a	D00857	patRoon
HILIC	156.076	[M+H]+	9.89334	L-Histidine	Carboxylic acids and derivatives	C6H9N3O2	HNDVDQJCIGZPNO-YFKPBYRVSA-N	C1=C(NC=N1)C[C@@H](C(=O)O)N	2a	D00857	patRoon
HILIC	168.101	[M+H]+	7.49014	Phenylephrine	Phenols	C9H13NO2	SONNWYBIRXJNDC-VIFPVBQESA-N	CNC[C@@H](C1=CC(=CC=C1)O)O	3b	D00857	patRoon
HILIC	175.118	[M+H]+	14.3	L-Arginine	Carboxylic acids and derivatives	C6H14N4O2	ODKSFYDXXFIFQN-BYPYZUCNSA-N	C(C[C@@H](C(=O)O)N)CN=C(N)N	3a	D00857	patRoon
HILIC	175.118	[M+H]+	13.3356	L-Arginine	Carboxylic acids and derivatives	C6H14N4O2	ODKSFYDXXFIFQN-BYPYZUCNSA-N	C(C[C@@H](C(=O)O)N)CN=C(N)N	3a	D00857	patRoon
HILIC	268.103	[M+H]+	3.35354	Adenosine	Purine nucleosides	C10H13N5O4	OIRDTQYFTABQOQ-KQYNXXCUSA-N	C1=NC(=C2C(=N1)N(C=N2)[C@H]3[C@@H]([C@@H]([C@H](O3)CO)O)O)N	2a	D00857	patRoon
HILIC	268.19	[M+H]+	2.02716	Metoprolol	Phenols	C15H25NO3	IUBSYMUCCVWXPE-UHFFFAOYSA-N	CC(C)NCC(COC1=CC=C(C=C1)CCOC)O	2a	D00857	patRoon
HILIC	76.0755	[M+H]+	7.59405	N,N-dimethylmethanamine oxide	Organonitrogen compounds	C3H9NO	UYPYRKYUKCHHIB-UHFFFAOYSA-N	C[N+](C)(C)[O-]	2a	D001008	patRoon
HILIC	86.0962	[M+H]+	5.09789	piperidine	Piperidines	C5H11N	NQRYJNQNLNOLGT-UHFFFAOYSA-N	C1CCNCC1	2a	D001008	patRoon
HILIC	86.0962	[M+H]+	7.42101	piperidine	Piperidines	C5H11N	NQRYJNQNLNOLGT-UHFFFAOYSA-N	C1CCNCC1	2a	D001008	patRoon
HILIC	102.055	[M+H]+	11.639	1-aminocyclopropane-1-carboxylic acid	Carboxylic acids and derivatives	C4H7NO2	PAJPWUMXBYXFCZ-UHFFFAOYSA-N	C1CC1(C(=O)O)N	3b	D001008	patRoon
HILIC	102.055	[M+H]+	9.80296	1-aminocyclopropane-1-carboxylic acid	Carboxylic acids and derivatives	C4H7NO2	PAJPWUMXBYXFCZ-UHFFFAOYSA-N	C1CC1(C(=O)O)N	2a	D001008	patRoon
HILIC	104.07	[M+H]+	9.94262	4-aminobutanoic acid	Carboxylic acids and derivatives	C4H9NO2	BTCSSZJGUNDROE-UHFFFAOYSA-N	C(CC(=O)O)CN	2a	D001008	patRoon
HILIC	106.05	[M+H]+	10.7988	D-Serine	Carboxylic acids and derivatives	C3H7NO3	MTCFGRXMJLQNBG-UWTATZPHSA-N	C([C@H](C(=O)O)N)O	2a	D001008	patRoon
HILIC	112.05	[M+H]+	6.23953	Cytosine	Diazines	C4H5N3O	OPTASPLRGRRNAP-UHFFFAOYSA-N	C1=C(NC(=O)N=C1)N	2a	D001008	patRoon
HILIC	112.05	[M+H]+	4.51783	Cytosine	Diazines	C4H5N3O	OPTASPLRGRRNAP-UHFFFAOYSA-N	C1=C(NC(=O)N=C1)N	2a	D001008	patRoon
HILIC	112.087	[M+H]+	8.39366	Histamine	Organonitrogen compounds	C5H9N3	NTYJJOPFIAHURM-UHFFFAOYSA-N	C1=C(NC=N1)CCN	2a	D001008	patRoon
HILIC	114.066	[M+H]+	3.70526	Creatinine	Carboxylic acids and derivatives	C4H7N3O	DDRJAANPRJIHGJ-UHFFFAOYSA-N	CN1CC(=O)N=C1N	2a	D001008	patRoon
HILIC	116.07	[M+H]+	7.14516	L-Proline	Carboxylic acids and derivatives	C5H9NO2	ONIBWKKTOPOVIA-BYPYZUCNSA-N	C1C[C@H](NC1)C(=O)O	2a	D001008	patRoon
HILIC	116.07	[M+H]+	13.2267	L-Proline	Carboxylic acids and derivatives	C5H9NO2	ONIBWKKTOPOVIA-BYPYZUCNSA-N	C1C[C@H](NC1)C(=O)O	2a	D001008	patRoon
HILIC	116.07	[M+H]+	3.00624	L-Proline	Carboxylic acids and derivatives	C5H9NO2	ONIBWKKTOPOVIA-BYPYZUCNSA-N	C1C[C@H](NC1)C(=O)O	3b	D001008	patRoon
HILIC	118.086	[M+H]+	5.00014	L-Valine	Carboxylic acids and derivatives	C5H11NO2	KZSNJWFQEVHDMF-BYPYZUCNSA-N	CC(C)[C@@H](C(=O)O)N	2a	D001008	patRoon
HILIC	118.086	[M+H]+	10.0061	5-aminopentanoic acid	Carboxylic acids and derivatives	C5H11NO2	JJMDCOVWQOJGCB-UHFFFAOYSA-N	C(CCN)CC(=O)O	3a	D001008	patRoon
HILIC	118.086	[M+H]+	7.15732	L-Valine	Carboxylic acids and derivatives	C5H11NO2	KZSNJWFQEVHDMF-BYPYZUCNSA-N	CC(C)[C@@H](C(=O)O)N	2a	D001008	patRoon
HILIC	118.086	[M+H]+	10.5699	L-Valine	Carboxylic acids and derivatives	C5H11NO2	KZSNJWFQEVHDMF-BYPYZUCNSA-N	CC(C)[C@@H](C(=O)O)N	3b	D001008	patRoon
HILIC	119.06	[M+H]+	8.50784	1H-indazole	Benzopyrazoles	C7H6N2	BAXOFTOLAUCFNW-UHFFFAOYSA-N	C1=CC=C2C(=C1)C=NN2	3a	D001008	patRoon
HILIC	120.065	[M+H]+	9.80296	L-Allo-Threonine	Carboxylic acids and derivatives	C4H9NO3	AYFVYJQAPQTCCC-HRFVKAFMSA-N	C[C@@H]([C@@H](C(=O)O)N)O	3a	D001008	patRoon
HILIC	123.055	[M+H]+	2.47516	Nicotinamide	Pyridines and derivatives	C6H6N2O	DFPAKSUCGFBDDF-UHFFFAOYSA-N	C1=CC(=CN=C1)C(=O)N	2a	D001008	patRoon
HILIC	123.055	[M+H]+	8.50698	Nicotinamide	Pyridines and derivatives	C6H6N2O	DFPAKSUCGFBDDF-UHFFFAOYSA-N	C1=CC(=CN=C1)C(=O)N	3a	D001008	patRoon
HILIC	126.022	[M+H]+	10.3736	Taurine	Organic sulfonic acids and derivatives	C2H7NO3S	XOAAWQZATWQOTB-UHFFFAOYSA-N	C(CS(=O)(=O)O)N	2a	D001008	patRoon
HILIC	130.05	[M+H]+	11.6373	L-Pyroglutamic Acid	Carboxylic acids and derivatives	C5H7NO3	ODHCTXKNWHHXJC-VKHMYHEASA-N	C1CC(=O)N[C@@H]1C(=O)O	2a	D001008	patRoon
HILIC	130.086	[M+H]+	13.2124	Cycloleucine	Carboxylic acids and derivatives	C6H11NO2	NILQLFBWTXNUOE-UHFFFAOYSA-N	C1CCC(C1)(C(=O)O)N	2a	D001008	patRoon
HILIC	130.086	[M+H]+	4.68333	Cycloleucine	Carboxylic acids and derivatives	C6H11NO2	NILQLFBWTXNUOE-UHFFFAOYSA-N	C1CCC(C1)(C(=O)O)N	2a	D001008	patRoon
HILIC	130.086	[M+H]+	12.3752	Cycloleucine	Carboxylic acids and derivatives	C6H11NO2	NILQLFBWTXNUOE-UHFFFAOYSA-N	C1CCC(C1)(C(=O)O)N	3b	D001008	patRoon
HILIC	130.086	[M+H]+	6.80043	Cycloleucine	Carboxylic acids and derivatives	C6H11NO2	NILQLFBWTXNUOE-UHFFFAOYSA-N	C1CCC(C1)(C(=O)O)N	2a	D001008	patRoon
HILIC	132.065	[M+H]+	9.55575	(2S,4S)-4-hydroxypyrrolidine-2-carboxylic acid	Carboxylic acids and derivatives	C5H9NO3	PMMYEEVYMWASQN-IMJSIDKUSA-N	C1[C@@H](CN[C@@H]1C(=O)O)O	3b	D001008	patRoon
HILIC	132.102	[M+H]+	5.10055	L-Alloisoleucine	Carboxylic acids and derivatives	C6H13NO2	AGPKZVBTJJNPAG-UHNVWZDZSA-N	CC[C@@H](C)[C@@H](C(=O)O)N	2a	D001008	patRoon
HILIC	132.102	[M+H]+	5.6168	L-Alloisoleucine	Carboxylic acids and derivatives	C6H13NO2	AGPKZVBTJJNPAG-UHNVWZDZSA-N	CC[C@@H](C)[C@@H](C(=O)O)N	2a	D001008	patRoon
HILIC	136.061	[M+H]+	3.52713	Adenine	Imidazopyrimidines	C5H5N5	GFFGJBXGBJISGV-UHFFFAOYSA-N	C1=NC2=NC=NC(=C2N1)N	2a	D001008	patRoon
HILIC	137.045	[M+H]+	4.23616	Allopurinol	Pyrazolopyrimidines	C5H4N4O	OFCNXPDARWKPPY-UHFFFAOYSA-N	C1=NNC2=C1C(=O)NC=N2	3a	D001008	patRoon
HILIC	137.045	[M+H]+	5.21704	Allopurinol	Pyrazolopyrimidines	C5H4N4O	OFCNXPDARWKPPY-UHFFFAOYSA-N	C1=NNC2=C1C(=O)NC=N2	3b	D001008	patRoon
HILIC	139.05	[M+H]+	9.06163	Urocanic Acid	Azoles	C6H6N2O2	LOIYMIARKYCTBW-OWOJBTEDSA-N	C1=C(NC=N1)/C=C/C(=O)O	3a	D001008	patRoon
HILIC	147.076	[M+H]+	10.4524	L-Glutamine	Carboxylic acids and derivatives	C5H10N2O3	ZDXPYRJPNDTMRX-VKHMYHEASA-N	C(CC(=O)N)[C@@H](C(=O)O)N	2a	D001008	patRoon
HILIC	147.112	[M+H]+	12.4535	DL-Lysine	Carboxylic acids and derivatives	C6H14N2O2	KDXKERNSBIXSRK-UHFFFAOYSA-N	C(CCN)CC(C(=O)O)N	2a	D001008	patRoon
HILIC	148.06	[M+H]+	11.6358	L-Glutamic Acid	Carboxylic acids and derivatives	C5H9NO4	WHUUTDBJXJRKMK-VKHMYHEASA-N	C(CC(=O)O)[C@@H](C(=O)O)N	2a	D001008	patRoon
HILIC	150.058	[M+H]+	6.72002	D-Methionine	Carboxylic acids and derivatives	C5H11NO2S	FFEARJCKVFRZRR-SCSAIBSYSA-N	CSCC[C@H](C(=O)O)N	3a	D001008	patRoon
HILIC	152.107	[M+H]+	4.28414	Cathine	Benzene and substituted derivatives	C9H13NO	DLNKOYKMWOXYQA-IONNQARKSA-N	C[C@@H]([C@H](C1=CC=CC=C1)O)N	3b	D001008	patRoon
HILIC	152.143	[M+H]+	7.29602	Amantadine	Organonitrogen compounds	C10H17N	DKNWSYNQZKUICI-UHFFFAOYSA-N	C1C2CC3CC1CC(C2)(C3)N	2a	D001008	patRoon
HILIC	156.076	[M+H]+	9.89334	L-Histidine	Carboxylic acids and derivatives	C6H9N3O2	HNDVDQJCIGZPNO-YFKPBYRVSA-N	C1=C(NC=N1)C[C@@H](C(=O)O)N	2a	D001008	patRoon
HILIC	162.076	[M+H]+	11.755	L-2-Aminoadipic Acid	Carboxylic acids and derivatives	C6H11NO4	OYIFNHCXNCRBQI-BYPYZUCNSA-N	C(C[C@@H](C(=O)O)N)CC(=O)O	3a	D001008	patRoon
HILIC	166.086	[M+H]+	5.01006	D-Phenylalanine	Carboxylic acids and derivatives	C9H11NO2	COLNVLDHVKWLRT-MRVPVSSYSA-N	C1=CC=C(C=C1)C[C@H](C(=O)O)N	2a	D001008	patRoon
HILIC	168.101	[M+H]+	7.49014	Phenylephrine	Phenols	C9H13NO2	SONNWYBIRXJNDC-VIFPVBQESA-N	CNC[C@@H](C1=CC(=CC=C1)O)O	3b	D001008	patRoon
HILIC	170.092	[M+H]+	9.31332	(2S)-2-amino-3-(3-methylimidazol-4-yl)propanoic acid	Carboxylic acids and derivatives	C7H11N3O2	JDHILDINMRGULE-LURJTMIESA-N	CN1C=NC=C1C[C@@H](C(=O)O)N	3a	D001008	patRoon
HILIC	175.118	[M+H]+	14.3	D-Arginine	Carboxylic acids and derivatives	C6H14N4O2	ODKSFYDXXFIFQN-SCSAIBSYSA-N	C(C[C@H](C(=O)O)N)CN=C(N)N	3a	D001008	patRoon
HILIC	175.118	[M+H]+	13.3356	D-Arginine	Carboxylic acids and derivatives	C6H14N4O2	ODKSFYDXXFIFQN-SCSAIBSYSA-N	C(C[C@H](C(=O)O)N)CN=C(N)N	3a	D001008	patRoon
HILIC	176.055	[M+H]+	12.0653	N-Acetyl-L-Aspartic Acid	Carboxylic acids and derivatives	C6H9NO5	OTCCIMWXFLJLIA-BYPYZUCNSA-N	CC(=O)N[C@@H](CC(=O)O)C(=O)O	3a	D001008	patRoon
HILIC	176.102	[M+H]+	10.7938	L-Citrulline	Carboxylic acids and derivatives	C6H13N3O3	RHGKLRLOHDJJDR-BYPYZUCNSA-N	C(C[C@@H](C(=O)O)N)CNC(=O)N	3a	D001008	patRoon
HILIC	180.101	[M+H]+	3.45474	Fusaric Acid	Pyridines and derivatives	C10H13NO2	DGMPVYSXXIOGJY-UHFFFAOYSA-N	CCCCC1=CN=C(C=C1)C(=O)O	3b	D001008	patRoon
HILIC	182.081	[M+H]+	8.73754	D-Tyrosine	Carboxylic acids and derivatives	C9H11NO3	OUYCCCASQSFEME-MRVPVSSYSA-N	C1=CC(=CC=C1C[C@H](C(=O)O)N)O	3b	D001008	patRoon
HILIC	182.081	[M+H]+	5.27023	D-Tyrosine	Carboxylic acids and derivatives	C9H11NO3	OUYCCCASQSFEME-MRVPVSSYSA-N	C1=CC(=CC=C1C[C@H](C(=O)O)N)O	3b	D001008	patRoon
HILIC	205.096	[M+H]+	6.64778	D-Tryptophan	Indoles and derivatives	C11H12N2O2	QIVBCDIJIAJPQS-SECBINFHSA-N	C1=CC=C2C(=C1)C(=CN2)C[C@H](C(=O)O)N	2a	D001008	patRoon
HILIC	206.138	[M+H]+	9.61048	DL-Panthenol	Fatty Acyls	C9H19NO4	SNPLKNRPJHDVJA-UHFFFAOYSA-N	CC(C)(CO)C(C(=O)NCCCO)O	3b	D001008	patRoon
HILIC	267.169	[M+H]+	3.37721	Esatenolol	Benzene and substituted derivatives	C14H22N2O3	METKIMKYRPQLGS-LBPRGKRZSA-N	CC(C)NC[C@@H](COC1=CC=C(C=C1)CC(=O)N)O	2a	D001008	patRoon
HILIC	267.169	[M+H]+	2.24576	Esatenolol	Benzene and substituted derivatives	C14H22N2O3	METKIMKYRPQLGS-LBPRGKRZSA-N	CC(C)NC[C@@H](COC1=CC=C(C=C1)CC(=O)N)O	3a	D001008	patRoon
HILIC	268.103	[M+H]+	3.35354	Adenosine	Purine nucleosides	C10H13N5O4	OIRDTQYFTABQOQ-KQYNXXCUSA-N	C1=NC(=C2C(=N1)N(C=N2)[C@H]3[C@@H]([C@@H]([C@H](O3)CO)O)O)N	2a	D001008	patRoon
HILIC	268.19	[M+H]+	2.02716	Metoprolol	Phenols	C15H25NO3	IUBSYMUCCVWXPE-UHFFFAOYSA-N	CC(C)NCC(COC1=CC=C(C=C1)CCOC)O	2a	D001008	patRoon
HILIC	269.087	[M+H]+	5.18432	Inosine	Purine nucleosides	C10H12N4O5	UGQMRVRMYYASKQ-KQYNXXCUSA-N	C1=NC2=C(C(=O)N1)N=CN2[C@H]3[C@@H]([C@@H]([C@H](O3)CO)O)O	3b	D001008	patRoon
HILIC	275.2	[M+H]+	1.77272	Nandrolone	Steroids and steroid derivatives	C18H26O2	NPAGDVCDWIYMMC-IZPLOLCNSA-N	C[C@]12CC[C@H]3[C@H]([C@@H]1CC[C@@H]2O)CCC4=CC(=O)CC[C@H]34	3b	D001008	patRoon
HILIC	286.143	[M+H]+	1.73458	Piperine		C17H19NO3	MXXWOMGUGJBKIW-YPCIICBESA-N	C1CCN(CC1)C(=O)/C=C/C=C/C2=CC3=C(C=C2)OCO3	2a	D001008	patRoon
HILIC	377.145	[M+H]+	3.06528	Riboflavin	Pteridines and derivatives	C17H20N4O6	AUNGANRZJHBGPY-SCRDCRAPSA-N	CC1=CC2=C(C=C1C)N(C3=NC(=O)NC(=O)C3=N2)C[C@@H]([C@@H]([C@@H](CO)O)O)O	2a	D001008	patRoon
HILIC	429.239	[M+H]+	1.7831	Irbesartan	Benzene and substituted derivatives	C25H28N6O	YOSHYTLCDANDAN-UHFFFAOYSA-N	CCCCC1=NC2(CCCC2)C(=O)N1CC3=CC=C(C=C3)C4=CC=CC=C4C5=NNN=N5	2a	D001008	patRoon
HILIC	441.166	[M+H]+	3.3379	Candesartan	Benzene and substituted derivatives	C24H20N6O3	HTQMVQVXFRQIKW-UHFFFAOYSA-N	CCOC1=NC2=CC=CC(=C2N1CC3=CC=C(C=C3)C4=CC=CC=C4C5=NNN=N5)C(=O)O	2a	D001008	patRoon
HILIC	117.019	[M-H]-	12.289	Succinic Acid	Carboxylic acids and derivatives	C4H6O4	KDYFGRWQOYBRFD-UHFFFAOYSA-N	C(CC(=O)O)C(=O)O	2a	D001008	patRoon
HILIC	503.159	[M-H]-	11.2601	(2R,3R,4S,5S,6R)-2-[(2S,3R,4S,5S,6S)-4,5-dihydroxy-2-(hydroxymethyl)-6-[(2S,3R,4S,5S)-4,5,6-trihydroxy-2-(hydroxymethyl)oxan-3-yl]oxyoxan-3-yl]oxy-6-(hydroxymethyl)oxane-3,4,5-triol	Organooxygen compounds	C18H32O16	FYGDTMLNYKFZSV-MUUUSETQSA-N	C([C@@H]1[C@H]([C@@H]([C@H]([C@H](O1)O[C@H]2[C@@H](O[C@H]([C@H]([C@@H]2O)O)O[C@H]3[C@@H](OC([C@H]([C@@H]3O)O)O)CO)CO)O)O)O)O	3b	D001008	patRoon
HILIC	76.0755	[M+H]+	7.59405	N,N-dimethylmethanamine oxide	Organonitrogen compounds	C3H9NO	UYPYRKYUKCHHIB-UHFFFAOYSA-N	C[N+](C)(C)[O-]	2a	D003248	patRoon
HILIC	86.0962	[M+H]+	5.09789	piperidine	Piperidines	C5H11N	NQRYJNQNLNOLGT-UHFFFAOYSA-N	C1CCNCC1	2a	D003248	patRoon
HILIC	86.0962	[M+H]+	7.42101	piperidine	Piperidines	C5H11N	NQRYJNQNLNOLGT-UHFFFAOYSA-N	C1CCNCC1	2a	D003248	patRoon
HILIC	104.07	[M+H]+	9.94262	4-aminobutanoic acid	Carboxylic acids and derivatives	C4H9NO2	BTCSSZJGUNDROE-UHFFFAOYSA-N	C(CC(=O)O)CN	2a	D003248	patRoon
HILIC	106.05	[M+H]+	10.7988	L-Serine	Carboxylic acids and derivatives	C3H7NO3	MTCFGRXMJLQNBG-REOHCLBHSA-N	C([C@@H](C(=O)O)N)O	2a	D003248	patRoon
HILIC	112.05	[M+H]+	6.23953	Cytosine	Diazines	C4H5N3O	OPTASPLRGRRNAP-UHFFFAOYSA-N	C1=C(NC(=O)N=C1)N	2a	D003248	patRoon
HILIC	112.05	[M+H]+	4.51783	Cytosine	Diazines	C4H5N3O	OPTASPLRGRRNAP-UHFFFAOYSA-N	C1=C(NC(=O)N=C1)N	2a	D003248	patRoon
HILIC	112.087	[M+H]+	8.39366	Histamine	Organonitrogen compounds	C5H9N3	NTYJJOPFIAHURM-UHFFFAOYSA-N	C1=C(NC=N1)CCN	2a	D003248	patRoon
HILIC	114.066	[M+H]+	3.70526	Creatinine	Carboxylic acids and derivatives	C4H7N3O	DDRJAANPRJIHGJ-UHFFFAOYSA-N	CN1CC(=O)N=C1N	2a	D003248	patRoon
HILIC	116.07	[M+H]+	7.14516	L-Proline	Carboxylic acids and derivatives	C5H9NO2	ONIBWKKTOPOVIA-BYPYZUCNSA-N	C1C[C@H](NC1)C(=O)O	2a	D003248	patRoon
HILIC	116.07	[M+H]+	13.2267	L-Proline	Carboxylic acids and derivatives	C5H9NO2	ONIBWKKTOPOVIA-BYPYZUCNSA-N	C1C[C@H](NC1)C(=O)O	2a	D003248	patRoon
HILIC	116.07	[M+H]+	3.00624	L-Proline	Carboxylic acids and derivatives	C5H9NO2	ONIBWKKTOPOVIA-BYPYZUCNSA-N	C1C[C@H](NC1)C(=O)O	3b	D003248	patRoon
HILIC	118.086	[M+H]+	5.00014	L-Valine	Carboxylic acids and derivatives	C5H11NO2	KZSNJWFQEVHDMF-BYPYZUCNSA-N	CC(C)[C@@H](C(=O)O)N	2a	D003248	patRoon
HILIC	118.086	[M+H]+	7.15732	L-Valine	Carboxylic acids and derivatives	C5H11NO2	KZSNJWFQEVHDMF-BYPYZUCNSA-N	CC(C)[C@@H](C(=O)O)N	2a	D003248	patRoon
HILIC	118.086	[M+H]+	10.5699	L-Valine	Carboxylic acids and derivatives	C5H11NO2	KZSNJWFQEVHDMF-BYPYZUCNSA-N	CC(C)[C@@H](C(=O)O)N	3b	D003248	patRoon
HILIC	120.065	[M+H]+	9.80296	L-Allo-Threonine	Carboxylic acids and derivatives	C4H9NO3	AYFVYJQAPQTCCC-HRFVKAFMSA-N	C[C@@H]([C@@H](C(=O)O)N)O	3a	D003248	patRoon
HILIC	123.055	[M+H]+	2.47516	Nicotinamide	Pyridines and derivatives	C6H6N2O	DFPAKSUCGFBDDF-UHFFFAOYSA-N	C1=CC(=CN=C1)C(=O)N	2a	D003248	patRoon
HILIC	123.055	[M+H]+	8.50698	Nicotinamide	Pyridines and derivatives	C6H6N2O	DFPAKSUCGFBDDF-UHFFFAOYSA-N	C1=CC(=CN=C1)C(=O)N	3a	D003248	patRoon
HILIC	126.022	[M+H]+	10.3736	Taurine	Organic sulfonic acids and derivatives	C2H7NO3S	XOAAWQZATWQOTB-UHFFFAOYSA-N	C(CS(=O)(=O)O)N	2a	D003248	patRoon
HILIC	130.05	[M+H]+	11.6373	L-Pyroglutamic Acid	Carboxylic acids and derivatives	C5H7NO3	ODHCTXKNWHHXJC-VKHMYHEASA-N	C1CC(=O)N[C@@H]1C(=O)O	2a	D003248	patRoon
HILIC	130.086	[M+H]+	13.2124	piperidine-2-carboxylic acid	Carboxylic acids and derivatives	C6H11NO2	HXEACLLIILLPRG-UHFFFAOYSA-N	C1CCNC(C1)C(=O)O	2a	D003248	patRoon
HILIC	130.086	[M+H]+	4.68333	piperidine-2-carboxylic acid	Carboxylic acids and derivatives	C6H11NO2	HXEACLLIILLPRG-UHFFFAOYSA-N	C1CCNC(C1)C(=O)O	2a	D003248	patRoon
HILIC	130.086	[M+H]+	12.3752	piperidine-2-carboxylic acid	Carboxylic acids and derivatives	C6H11NO2	HXEACLLIILLPRG-UHFFFAOYSA-N	C1CCNC(C1)C(=O)O	3b	D003248	patRoon
HILIC	130.086	[M+H]+	6.80043	piperidine-2-carboxylic acid	Carboxylic acids and derivatives	C6H11NO2	HXEACLLIILLPRG-UHFFFAOYSA-N	C1CCNC(C1)C(=O)O	2a	D003248	patRoon
HILIC	132.065	[M+H]+	9.55575	L-Hydroxyproline	Carboxylic acids and derivatives	C5H9NO3	PMMYEEVYMWASQN-DMTCNVIQSA-N	C1[C@H](CN[C@@H]1C(=O)O)O	3b	D003248	patRoon
HILIC	132.102	[M+H]+	5.10055	L-Isoleucine	Carboxylic acids and derivatives	C6H13NO2	AGPKZVBTJJNPAG-WHFBIAKZSA-N	CC[C@H](C)[C@@H](C(=O)O)N	2a	D003248	patRoon
HILIC	132.102	[M+H]+	5.6168	L-Isoleucine	Carboxylic acids and derivatives	C6H13NO2	AGPKZVBTJJNPAG-WHFBIAKZSA-N	CC[C@H](C)[C@@H](C(=O)O)N	2a	D003248	patRoon
HILIC	136.061	[M+H]+	3.52713	Adenine	Imidazopyrimidines	C5H5N5	GFFGJBXGBJISGV-UHFFFAOYSA-N	C1=NC2=NC=NC(=C2N1)N	2a	D003248	patRoon
HILIC	137.045	[M+H]+	4.23616	Allopurinol	Pyrazolopyrimidines	C5H4N4O	OFCNXPDARWKPPY-UHFFFAOYSA-N	C1=NNC2=C1C(=O)NC=N2	3a	D003248	patRoon
HILIC	137.045	[M+H]+	5.21704	Allopurinol	Pyrazolopyrimidines	C5H4N4O	OFCNXPDARWKPPY-UHFFFAOYSA-N	C1=NNC2=C1C(=O)NC=N2	3b	D003248	patRoon
HILIC	147.076	[M+H]+	10.4524	L-Glutamine	Carboxylic acids and derivatives	C5H10N2O3	ZDXPYRJPNDTMRX-VKHMYHEASA-N	C(CC(=O)N)[C@@H](C(=O)O)N	2a	D003248	patRoon
HILIC	147.112	[M+H]+	12.4535	L-Lysine	Carboxylic acids and derivatives	C6H14N2O2	KDXKERNSBIXSRK-YFKPBYRVSA-N	C(CCN)C[C@@H](C(=O)O)N	2a	D003248	patRoon
HILIC	148.06	[M+H]+	11.6358	L-Glutamic Acid	Carboxylic acids and derivatives	C5H9NO4	WHUUTDBJXJRKMK-VKHMYHEASA-N	C(CC(=O)O)[C@@H](C(=O)O)N	2a	D003248	patRoon
HILIC	150.058	[M+H]+	6.72002	D-Methionine	Carboxylic acids and derivatives	C5H11NO2S	FFEARJCKVFRZRR-SCSAIBSYSA-N	CSCC[C@H](C(=O)O)N	3a	D003248	patRoon
HILIC	152.107	[M+H]+	4.28414	Cathine	Benzene and substituted derivatives	C9H13NO	DLNKOYKMWOXYQA-IONNQARKSA-N	C[C@@H]([C@H](C1=CC=CC=C1)O)N	3b	D003248	patRoon
HILIC	152.143	[M+H]+	7.29602	Amantadine	Organonitrogen compounds	C10H17N	DKNWSYNQZKUICI-UHFFFAOYSA-N	C1C2CC3CC1CC(C2)(C3)N	2a	D003248	patRoon
HILIC	156.076	[M+H]+	9.89334	L-Histidine	Carboxylic acids and derivatives	C6H9N3O2	HNDVDQJCIGZPNO-YFKPBYRVSA-N	C1=C(NC=N1)C[C@@H](C(=O)O)N	2a	D003248	patRoon
HILIC	166.086	[M+H]+	5.01006	L-(-)-Phenylalanine	Carboxylic acids and derivatives	C9H11NO2	COLNVLDHVKWLRT-QMMMGPOBSA-N	C1=CC=C(C=C1)C[C@@H](C(=O)O)N	2a	D003248	patRoon
HILIC	168.101	[M+H]+	7.49014	(R)-(-)-Phenylephrine	Phenols	C9H13NO2	SONNWYBIRXJNDC-VIFPVBQESA-N	CNC[C@@H](C1=CC(=CC=C1)O)O	3b	D003248	patRoon
HILIC	175.118	[M+H]+	14.3	D-Arginine	Carboxylic acids and derivatives	C6H14N4O2	ODKSFYDXXFIFQN-SCSAIBSYSA-N	C(C[C@H](C(=O)O)N)CN=C(N)N	3a	D003248	patRoon
HILIC	175.118	[M+H]+	13.3356	D-Arginine	Carboxylic acids and derivatives	C6H14N4O2	ODKSFYDXXFIFQN-SCSAIBSYSA-N	C(C[C@H](C(=O)O)N)CN=C(N)N	3a	D003248	patRoon
HILIC	176.102	[M+H]+	10.7938	L-Citrulline	Carboxylic acids and derivatives	C6H13N3O3	RHGKLRLOHDJJDR-BYPYZUCNSA-N	C(C[C@@H](C(=O)O)N)CNC(=O)N	3a	D003248	patRoon
HILIC	182.081	[M+H]+	8.73754	L-Tyrosine	Carboxylic acids and derivatives	C9H11NO3	OUYCCCASQSFEME-QMMMGPOBSA-N	C1=CC(=CC=C1C[C@@H](C(=O)O)N)O	3b	D003248	patRoon
HILIC	182.081	[M+H]+	5.27023	L-Tyrosine	Carboxylic acids and derivatives	C9H11NO3	OUYCCCASQSFEME-QMMMGPOBSA-N	C1=CC(=CC=C1C[C@@H](C(=O)O)N)O	3b	D003248	patRoon
HILIC	205.096	[M+H]+	6.64778	L-Tryptophan	Indoles and derivatives	C11H12N2O2	QIVBCDIJIAJPQS-VIFPVBQESA-N	C1=CC=C2C(=C1)C(=CN2)C[C@@H](C(=O)O)N	2a	D003248	patRoon
HILIC	206.138	[M+H]+	9.61048	Dexpanthenol	Fatty Acyls	C9H19NO4	SNPLKNRPJHDVJA-ZETCQYMHSA-N	CC(C)(CO)[C@H](C(=O)NCCCO)O	3b	D003248	patRoon
HILIC	267.169	[M+H]+	3.37721	Atenolol	Benzene and substituted derivatives	C14H22N2O3	METKIMKYRPQLGS-UHFFFAOYSA-N	CC(C)NCC(COC1=CC=C(C=C1)CC(=O)N)O	2a	D003248	patRoon
HILIC	267.169	[M+H]+	2.24576	Atenolol	Benzene and substituted derivatives	C14H22N2O3	METKIMKYRPQLGS-UHFFFAOYSA-N	CC(C)NCC(COC1=CC=C(C=C1)CC(=O)N)O	3a	D003248	patRoon
HILIC	268.103	[M+H]+	3.35354	Adenosine	Purine nucleosides	C10H13N5O4	OIRDTQYFTABQOQ-KQYNXXCUSA-N	C1=NC(=C2C(=N1)N(C=N2)[C@H]3[C@@H]([C@@H]([C@H](O3)CO)O)O)N	2a	D003248	patRoon
HILIC	268.19	[M+H]+	2.02716	Metoprolol	Phenols	C15H25NO3	IUBSYMUCCVWXPE-UHFFFAOYSA-N	CC(C)NCC(COC1=CC=C(C=C1)CCOC)O	2a	D003248	patRoon
HILIC	286.143	[M+H]+	1.73458	piperine		C17H19NO3	MXXWOMGUGJBKIW-YPCIICBESA-N	C1CCN(CC1)C(=O)/C=C/C=C/C2=CC3=C(C=C2)OCO3	2a	D003248	patRoon
HILIC	377.145	[M+H]+	3.06528	Riboflavin	Pteridines and derivatives	C17H20N4O6	AUNGANRZJHBGPY-SCRDCRAPSA-N	CC1=CC2=C(C=C1C)N(C3=NC(=O)NC(=O)C3=N2)C[C@@H]([C@@H]([C@@H](CO)O)O)O	2a	D003248	patRoon
HILIC	429.239	[M+H]+	1.7831	Irbesartan	Benzene and substituted derivatives	C25H28N6O	YOSHYTLCDANDAN-UHFFFAOYSA-N	CCCCC1=NC2(CCCC2)C(=O)N1CC3=CC=C(C=C3)C4=CC=CC=C4C5=NNN=N5	2a	D003248	patRoon
HILIC	117.019	[M-H]-	12.289	butanedioic acid	Carboxylic acids and derivatives	C4H6O4	KDYFGRWQOYBRFD-UHFFFAOYSA-N	C(CC(=O)O)C(=O)O	2a	D003248	patRoon
HILIC	503.159	[M-H]-	11.2601	RAFFINOSE	Organooxygen compounds	C18H32O16	MUPFEKGTMRGPLJ-ZQSKZDJDSA-N	C([C@@H]1[C@@H]([C@@H]([C@H]([C@H](O1)OC[C@@H]2[C@H]([C@@H]([C@H]([C@H](O2)O[C@]3([C@H]([C@@H]([C@H](O3)CO)O)O)CO)O)O)O)O)O)O)O	3a	D003248	patRoon
HILIC	76.0755	[M+H]+	7.59405	N,N-dimethylmethanamine oxide	Organonitrogen compounds	C3H9NO	UYPYRKYUKCHHIB-UHFFFAOYSA-N	C[N+](C)(C)[O-]	2a	D012983	patRoon
HILIC	86.0962	[M+H]+	5.09789	piperidine	Piperidines	C5H11N	NQRYJNQNLNOLGT-UHFFFAOYSA-N	C1CCNCC1	2a	D012983	patRoon
HILIC	86.0962	[M+H]+	7.42101	piperidine	Piperidines	C5H11N	NQRYJNQNLNOLGT-UHFFFAOYSA-N	C1CCNCC1	2a	D012983	patRoon
HILIC	104.07	[M+H]+	9.94262	4-aminobutanoic acid	Carboxylic acids and derivatives	C4H9NO2	BTCSSZJGUNDROE-UHFFFAOYSA-N	C(CC(=O)O)CN	2a	D012983	patRoon
HILIC	106.05	[M+H]+	10.7988	D-Serine	Carboxylic acids and derivatives	C3H7NO3	MTCFGRXMJLQNBG-UWTATZPHSA-N	C([C@H](C(=O)O)N)O	2a	D012983	patRoon
HILIC	112.05	[M+H]+	6.23953	Cytosine	Diazines	C4H5N3O	OPTASPLRGRRNAP-UHFFFAOYSA-N	C1=C(NC(=O)N=C1)N	2a	D012983	patRoon
HILIC	112.05	[M+H]+	4.51783	Cytosine	Diazines	C4H5N3O	OPTASPLRGRRNAP-UHFFFAOYSA-N	C1=C(NC(=O)N=C1)N	2a	D012983	patRoon
HILIC	112.087	[M+H]+	8.39366	Histamine	Organonitrogen compounds	C5H9N3	NTYJJOPFIAHURM-UHFFFAOYSA-N	C1=C(NC=N1)CCN	2a	D012983	patRoon
HILIC	114.066	[M+H]+	3.70526	Creatinine	Carboxylic acids and derivatives	C4H7N3O	DDRJAANPRJIHGJ-UHFFFAOYSA-N	CN1CC(=O)N=C1N	2a	D012983	patRoon
HILIC	118.086	[M+H]+	5.00014	L-Valine	Carboxylic acids and derivatives	C5H11NO2	KZSNJWFQEVHDMF-BYPYZUCNSA-N	CC(C)[C@@H](C(=O)O)N	2a	D012983	patRoon
HILIC	118.086	[M+H]+	7.15732	L-Valine	Carboxylic acids and derivatives	C5H11NO2	KZSNJWFQEVHDMF-BYPYZUCNSA-N	CC(C)[C@@H](C(=O)O)N	2a	D012983	patRoon
HILIC	118.086	[M+H]+	10.5699	L-Valine	Carboxylic acids and derivatives	C5H11NO2	KZSNJWFQEVHDMF-BYPYZUCNSA-N	CC(C)[C@@H](C(=O)O)N	3b	D012983	patRoon
HILIC	120.065	[M+H]+	9.80296	Allo-L-threonine	Carboxylic acids and derivatives	C4H9NO3	AYFVYJQAPQTCCC-HRFVKAFMSA-N	C[C@@H]([C@@H](C(=O)O)N)O	3a	D012983	patRoon
HILIC	123.055	[M+H]+	2.47516	Niacinamide	Pyridines and derivatives	C6H6N2O	DFPAKSUCGFBDDF-UHFFFAOYSA-N	C1=CC(=CN=C1)C(=O)N	2a	D012983	patRoon
HILIC	123.055	[M+H]+	8.50698	Niacinamide	Pyridines and derivatives	C6H6N2O	DFPAKSUCGFBDDF-UHFFFAOYSA-N	C1=CC(=CN=C1)C(=O)N	3a	D012983	patRoon
HILIC	126.022	[M+H]+	10.3736	L-Taurine	Organic sulfonic acids and derivatives	C2H7NO3S	XOAAWQZATWQOTB-UHFFFAOYSA-N	C(CS(=O)(=O)O)N	2a	D012983	patRoon
HILIC	132.065	[M+H]+	9.55575	L-Proline, 4-hydroxy-, (4S)-	Carboxylic acids and derivatives	C5H9NO3	PMMYEEVYMWASQN-IMJSIDKUSA-N	C1[C@@H](CN[C@@H]1C(=O)O)O	3b	D012983	patRoon
HILIC	132.102	[M+H]+	5.10055	DL-Isoleucine	Carboxylic acids and derivatives	C6H13NO2	AGPKZVBTJJNPAG-WHFBIAKZSA-N	CC[C@H](C)[C@@H](C(=O)O)N	2a	D012983	patRoon
HILIC	132.102	[M+H]+	5.6168	DL-Isoleucine	Carboxylic acids and derivatives	C6H13NO2	AGPKZVBTJJNPAG-WHFBIAKZSA-N	CC[C@H](C)[C@@H](C(=O)O)N	2a	D012983	patRoon
HILIC	136.061	[M+H]+	3.52713	Adenine	Imidazopyrimidines	C5H5N5	GFFGJBXGBJISGV-UHFFFAOYSA-N	C1=NC2=NC=NC(=C2N1)N	2a	D012983	patRoon
HILIC	137.045	[M+H]+	4.23616	Allopurinol	Pyrazolopyrimidines	C5H4N4O	OFCNXPDARWKPPY-UHFFFAOYSA-N	C1=NNC2=C1C(=O)NC=N2	3a	D012983	patRoon
HILIC	137.045	[M+H]+	5.21704	Allopurinol	Pyrazolopyrimidines	C5H4N4O	OFCNXPDARWKPPY-UHFFFAOYSA-N	C1=NNC2=C1C(=O)NC=N2	3b	D012983	patRoon
HILIC	147.076	[M+H]+	10.4524	L-Glutamine	Carboxylic acids and derivatives	C5H10N2O3	ZDXPYRJPNDTMRX-VKHMYHEASA-N	C(CC(=O)N)[C@@H](C(=O)O)N	2a	D012983	patRoon
HILIC	147.112	[M+H]+	12.4535	L-Lysine	Carboxylic acids and derivatives	C6H14N2O2	KDXKERNSBIXSRK-YFKPBYRVSA-N	C(CCN)C[C@@H](C(=O)O)N	2a	D012983	patRoon
HILIC	148.06	[M+H]+	11.6358	L-Glutamic acid	Carboxylic acids and derivatives	C5H9NO4	WHUUTDBJXJRKMK-VKHMYHEASA-N	C(CC(=O)O)[C@@H](C(=O)O)N	2a	D012983	patRoon
HILIC	150.058	[M+H]+	6.72002	D-Methionine	Carboxylic acids and derivatives	C5H11NO2S	FFEARJCKVFRZRR-SCSAIBSYSA-N	CSCC[C@H](C(=O)O)N	3a	D012983	patRoon
HILIC	152.107	[M+H]+	4.28414	Cathine	Benzene and substituted derivatives	C9H13NO	DLNKOYKMWOXYQA-IONNQARKSA-N	C[C@@H]([C@H](C1=CC=CC=C1)O)N	3b	D012983	patRoon
HILIC	152.143	[M+H]+	7.29602	Amantadine	Organonitrogen compounds	C10H17N	DKNWSYNQZKUICI-UHFFFAOYSA-N	C1C2CC3CC1CC(C2)(C3)N	2a	D012983	patRoon
HILIC	156.076	[M+H]+	9.89334	L-Histidine	Carboxylic acids and derivatives	C6H9N3O2	HNDVDQJCIGZPNO-YFKPBYRVSA-N	C1=C(NC=N1)C[C@@H](C(=O)O)N	2a	D012983	patRoon
HILIC	166.086	[M+H]+	5.01006	D-Phenylalanine	Carboxylic acids and derivatives	C9H11NO2	COLNVLDHVKWLRT-MRVPVSSYSA-N	C1=CC=C(C=C1)C[C@H](C(=O)O)N	2a	D012983	patRoon
HILIC	170.092	[M+H]+	9.31332	3-Methyl-L-histidine	Carboxylic acids and derivatives	C7H11N3O2	JDHILDINMRGULE-LURJTMIESA-N	CN1C=NC=C1C[C@@H](C(=O)O)N	3a	D012983	patRoon
HILIC	175.118	[M+H]+	14.3	L-Arginine	Carboxylic acids and derivatives	C6H14N4O2	ODKSFYDXXFIFQN-BYPYZUCNSA-N	C(C[C@@H](C(=O)O)N)CN=C(N)N	3a	D012983	patRoon
HILIC	175.118	[M+H]+	13.3356	L-Arginine	Carboxylic acids and derivatives	C6H14N4O2	ODKSFYDXXFIFQN-BYPYZUCNSA-N	C(C[C@@H](C(=O)O)N)CN=C(N)N	3a	D012983	patRoon
HILIC	176.055	[M+H]+	12.0653	(2S)-2-Acetamidobutanedioic acid	Carboxylic acids and derivatives	C6H9NO5	OTCCIMWXFLJLIA-BYPYZUCNSA-N	CC(=O)N[C@@H](CC(=O)O)C(=O)O	3a	D012983	patRoon
HILIC	182.081	[M+H]+	8.73754	L-Tyrosine	Carboxylic acids and derivatives	C9H11NO3	OUYCCCASQSFEME-QMMMGPOBSA-N	C1=CC(=CC=C1C[C@@H](C(=O)O)N)O	3b	D012983	patRoon
HILIC	182.081	[M+H]+	5.27023	L-Tyrosine	Carboxylic acids and derivatives	C9H11NO3	OUYCCCASQSFEME-QMMMGPOBSA-N	C1=CC(=CC=C1C[C@@H](C(=O)O)N)O	3b	D012983	patRoon
HILIC	205.096	[M+H]+	6.64778	L-Tryptophan	Indoles and derivatives	C11H12N2O2	QIVBCDIJIAJPQS-VIFPVBQESA-N	C1=CC=C2C(=C1)C(=CN2)C[C@@H](C(=O)O)N	2a	D012983	patRoon
HILIC	267.169	[M+H]+	3.37721	R-(+)-Atenolol	Benzene and substituted derivatives	C14H22N2O3	METKIMKYRPQLGS-GFCCVEGCSA-N	CC(C)NC[C@H](COC1=CC=C(C=C1)CC(=O)N)O	2a	D012983	patRoon
HILIC	267.169	[M+H]+	2.24576	R-(+)-Atenolol	Benzene and substituted derivatives	C14H22N2O3	METKIMKYRPQLGS-GFCCVEGCSA-N	CC(C)NC[C@H](COC1=CC=C(C=C1)CC(=O)N)O	3a	D012983	patRoon
HILIC	268.103	[M+H]+	3.35354	Adenosine	Purine nucleosides	C10H13N5O4	OIRDTQYFTABQOQ-KQYNXXCUSA-N	C1=NC(=C2C(=N1)N(C=N2)[C@H]3[C@@H]([C@@H]([C@H](O3)CO)O)O)N	2a	D012983	patRoon
HILIC	268.19	[M+H]+	2.02716	Metoprolol	Phenols	C15H25NO3	IUBSYMUCCVWXPE-UHFFFAOYSA-N	CC(C)NCC(COC1=CC=C(C=C1)CCOC)O	2a	D012983	patRoon
HILIC	269.087	[M+H]+	5.18432	Inosine	Purine nucleosides	C10H12N4O5	UGQMRVRMYYASKQ-KQYNXXCUSA-N	C1=NC2=C(C(=O)N1)N=CN2[C@H]3[C@@H]([C@@H]([C@H](O3)CO)O)O	3b	D012983	patRoon
HILIC	275.2	[M+H]+	1.77272	Nandrolone	Steroids and steroid derivatives	C18H26O2	NPAGDVCDWIYMMC-IZPLOLCNSA-N	C[C@]12CC[C@H]3[C@H]([C@@H]1CC[C@@H]2O)CCC4=CC(=O)CC[C@H]34	3b	D012983	patRoon
HILIC	377.145	[M+H]+	3.06528	Riboflavin	Pteridines and derivatives	C17H20N4O6	AUNGANRZJHBGPY-SCRDCRAPSA-N	CC1=CC2=C(C=C1C)N(C3=NC(=O)NC(=O)C3=N2)C[C@@H]([C@@H]([C@@H](CO)O)O)O	2a	D012983	patRoon
HILIC	441.166	[M+H]+	3.3379	Candesartan	Benzene and substituted derivatives	C24H20N6O3	HTQMVQVXFRQIKW-UHFFFAOYSA-N	CCOC1=NC2=CC=CC(=C2N1CC3=CC=C(C=C3)C4=CC=CC=C4C5=NNN=N5)C(=O)O	2a	D012983	patRoon
HILIC	117.019	[M-H]-	12.289	Succinic Acid	Carboxylic acids and derivatives	C4H6O4	KDYFGRWQOYBRFD-UHFFFAOYSA-N	C(CC(=O)O)C(=O)O	2a	D012983	patRoon
HILIC	503.159	[M-H]-	11.2601	Beta-Glucan	Organooxygen compounds	C18H32O16	FYGDTMLNYKFZSV-URKRLVJHSA-N	C([C@@H]1[C@H]([C@@H]([C@H]([C@@H](O1)OC2[C@H](O[C@H]([C@@H]([C@H]2O)O)OC3[C@H](O[C@@H]([C@@H]([C@H]3O)O)O)CO)CO)O)O)O)O	3b	D012983	patRoon
HILIC	76.0755	[M+H]+	7.59405	Trimethylamine oxide	Organonitrogen compounds	C3H9NO	UYPYRKYUKCHHIB-UHFFFAOYSA-N	C[N+](C)(C)[O-]	2a	PD-MetFrag	patRoon
HILIC	86.0962	[M+H]+	5.09789	Piperidine	Piperidines	C5H11N	NQRYJNQNLNOLGT-UHFFFAOYSA-N	C1CCNCC1	2a	PD-MetFrag	patRoon
HILIC	86.0962	[M+H]+	7.42101	Piperidine	Piperidines	C5H11N	NQRYJNQNLNOLGT-UHFFFAOYSA-N	C1CCNCC1	2a	PD-MetFrag	patRoon
HILIC	102.055	[M+H]+	11.639	1-Aminocyclopropanecarboxylic acid	Carboxylic acids and derivatives	C4H7NO2	PAJPWUMXBYXFCZ-UHFFFAOYSA-N	C1CC1(C(=O)O)N	3b	PD-MetFrag	patRoon
HILIC	102.055	[M+H]+	9.80296	1-Aminocyclopropanecarboxylic acid	Carboxylic acids and derivatives	C4H7NO2	PAJPWUMXBYXFCZ-UHFFFAOYSA-N	C1CC1(C(=O)O)N	2a	PD-MetFrag	patRoon
HILIC	104.07	[M+H]+	9.94262	gamma-Aminobutyric acid	Carboxylic acids and derivatives	C4H9NO2	BTCSSZJGUNDROE-UHFFFAOYSA-N	C(CC(=O)O)CN	2a	PD-MetFrag	patRoon
HILIC	106.05	[M+H]+	10.7988	D-Serine	Carboxylic acids and derivatives	C3H7NO3	MTCFGRXMJLQNBG-UWTATZPHSA-N	C([C@H](C(=O)O)N)O	2a	PD-MetFrag	patRoon
HILIC	112.05	[M+H]+	6.23953	Cytosine	Diazines	C4H5N3O	OPTASPLRGRRNAP-UHFFFAOYSA-N	C1=C(NC(=O)N=C1)N	2a	PD-MetFrag	patRoon
HILIC	112.05	[M+H]+	4.51783	Cytosine	Diazines	C4H5N3O	OPTASPLRGRRNAP-UHFFFAOYSA-N	C1=C(NC(=O)N=C1)N	2a	PD-MetFrag	patRoon
HILIC	112.087	[M+H]+	8.39366	Histamine	Organonitrogen compounds	C5H9N3	NTYJJOPFIAHURM-UHFFFAOYSA-N	C1=C(NC=N1)CCN	2a	PD-MetFrag	patRoon
HILIC	114.066	[M+H]+	3.70526	Creatinine	Carboxylic acids and derivatives	C4H7N3O	DDRJAANPRJIHGJ-UHFFFAOYSA-N	CN1CC(=O)N=C1N	2a	PD-MetFrag	patRoon
HILIC	115.086	[M+H]+	13.2178	Pyrrolidine-2-carboxamide	Carboxylic acids and derivatives	C5H10N2O	VLJNHYLEOZPXFW-UHFFFAOYSA-N	C1CC(NC1)C(=O)N	2a	PD-MetFrag	patRoon
HILIC	115.086	[M+H]+	3.93769	Pyrrolidine-2-carboxamide	Carboxylic acids and derivatives	C5H10N2O	VLJNHYLEOZPXFW-UHFFFAOYSA-N	C1CC(NC1)C(=O)N	2a	PD-MetFrag	patRoon
HILIC	116.07	[M+H]+	7.14516	Proline	Carboxylic acids and derivatives	C5H9NO2	ONIBWKKTOPOVIA-BYPYZUCNSA-N	C1C[C@H](NC1)C(=O)O	2a	PD-MetFrag	patRoon
HILIC	116.07	[M+H]+	13.2267	Proline	Carboxylic acids and derivatives	C5H9NO2	ONIBWKKTOPOVIA-BYPYZUCNSA-N	C1C[C@H](NC1)C(=O)O	2a	PD-MetFrag	patRoon
HILIC	116.07	[M+H]+	3.00624	Proline	Carboxylic acids and derivatives	C5H9NO2	ONIBWKKTOPOVIA-BYPYZUCNSA-N	C1C[C@H](NC1)C(=O)O	3b	PD-MetFrag	patRoon
HILIC	118.086	[M+H]+	5.00014	D-Norvaline	Carboxylic acids and derivatives	C5H11NO2	SNDPXSYFESPGGJ-SCSAIBSYSA-N	CCC[C@H](C(=O)O)N	2a	PD-MetFrag	patRoon
HILIC	118.086	[M+H]+	10.0061	5-Aminovaleric acid	Carboxylic acids and derivatives	C5H11NO2	JJMDCOVWQOJGCB-UHFFFAOYSA-N	C(CCN)CC(=O)O	3a	PD-MetFrag	patRoon
HILIC	118.086	[M+H]+	7.15732	D-Valine	Carboxylic acids and derivatives	C5H11NO2	KZSNJWFQEVHDMF-SCSAIBSYSA-N	CC(C)[C@H](C(=O)O)N	2a	PD-MetFrag	patRoon
HILIC	118.086	[M+H]+	10.5699	D-Valine	Carboxylic acids and derivatives	C5H11NO2	KZSNJWFQEVHDMF-SCSAIBSYSA-N	CC(C)[C@H](C(=O)O)N	3b	PD-MetFrag	patRoon
HILIC	119.06	[M+H]+	8.50784	Indazole	Benzopyrazoles	C7H6N2	BAXOFTOLAUCFNW-UHFFFAOYSA-N	C1=CC=C2C(=C1)C=NN2	3a	PD-MetFrag	patRoon
HILIC	120.065	[M+H]+	9.80296	L-Allothreonine	Carboxylic acids and derivatives	C4H9NO3	AYFVYJQAPQTCCC-HRFVKAFMSA-N	C[C@@H]([C@@H](C(=O)O)N)O	3a	PD-MetFrag	patRoon
HILIC	122.096	[M+H]+	2.92013	N,N-Dimethylaniline	Organonitrogen compounds	C8H11N	JLTDJTHDQAWBAV-UHFFFAOYSA-N	CN(C)C1=CC=CC=C1	2a	PD-MetFrag	patRoon
HILIC	123.055	[M+H]+	2.47516	Nicotinamide	Pyridines and derivatives	C6H6N2O	DFPAKSUCGFBDDF-UHFFFAOYSA-N	C1=CC(=CN=C1)C(=O)N	2a	PD-MetFrag	patRoon
HILIC	123.055	[M+H]+	8.50698	Nicotinamide	Pyridines and derivatives	C6H6N2O	DFPAKSUCGFBDDF-UHFFFAOYSA-N	C1=CC(=CN=C1)C(=O)N	3a	PD-MetFrag	patRoon
HILIC	126.022	[M+H]+	10.3736	Taurine	Organic sulfonic acids and derivatives	C2H7NO3S	XOAAWQZATWQOTB-UHFFFAOYSA-N	C(CS(=O)(=O)O)N	2a	PD-MetFrag	patRoon
HILIC	129.102	[M+H]+	13.2124	4-Piperidinecarboxamide	Piperidines	C6H12N2O	DPBWFNDFMCCGGJ-UHFFFAOYSA-N	C1CNCCC1C(=O)N	3a	PD-MetFrag	patRoon
HILIC	130.05	[M+H]+	11.6373	L-Pyroglutamic acid	Carboxylic acids and derivatives	C5H7NO3	ODHCTXKNWHHXJC-VKHMYHEASA-N	C1CC(=O)N[C@@H]1C(=O)O	2a	PD-MetFrag	patRoon
HILIC	130.086	[M+H]+	13.2124	Pipecolic acid	Carboxylic acids and derivatives	C6H11NO2	HXEACLLIILLPRG-UHFFFAOYSA-N	C1CCNC(C1)C(=O)O	2a	PD-MetFrag	patRoon
HILIC	130.086	[M+H]+	4.68333	Cycloleucine	Carboxylic acids and derivatives	C6H11NO2	NILQLFBWTXNUOE-UHFFFAOYSA-N	C1CCC(C1)(C(=O)O)N	2a	PD-MetFrag	patRoon
HILIC	130.086	[M+H]+	12.3752	Cycloleucine	Carboxylic acids and derivatives	C6H11NO2	NILQLFBWTXNUOE-UHFFFAOYSA-N	C1CCC(C1)(C(=O)O)N	3b	PD-MetFrag	patRoon
HILIC	130.086	[M+H]+	6.80043	Pipecolic acid	Carboxylic acids and derivatives	C6H11NO2	HXEACLLIILLPRG-UHFFFAOYSA-N	C1CCNC(C1)C(=O)O	2a	PD-MetFrag	patRoon
HILIC	132.065	[M+H]+	9.55575	cis-4-Hydroxy-L-proline	Carboxylic acids and derivatives	C5H9NO3	PMMYEEVYMWASQN-IMJSIDKUSA-N	C1[C@@H](CN[C@@H]1C(=O)O)O	3b	PD-MetFrag	patRoon
HILIC	132.102	[M+H]+	5.10055	L-Norleucine	Carboxylic acids and derivatives	C6H13NO2	LRQKBLKVPFOOQJ-YFKPBYRVSA-N	CCCC[C@@H](C(=O)O)N	2a	PD-MetFrag	patRoon
HILIC	132.102	[M+H]+	5.6168	(2S)-2-Amino-3-methylpentanoic acid	Carboxylic acids and derivatives	C6H13NO2	AGPKZVBTJJNPAG-AKGZTFGVSA-N	CCC(C)[C@@H](C(=O)O)N	2a	PD-MetFrag	patRoon
HILIC	136.061	[M+H]+	3.52713	Adenine	Imidazopyrimidines	C5H5N5	GFFGJBXGBJISGV-UHFFFAOYSA-N	C1=NC2=NC=NC(=C2N1)N	2a	PD-MetFrag	patRoon
HILIC	137.045	[M+H]+	4.23616	Allopurinol	Pyrazolopyrimidines	C5H4N4O	OFCNXPDARWKPPY-UHFFFAOYSA-N	C1=NNC2=C1C(=O)NC=N2	3a	PD-MetFrag	patRoon
HILIC	137.045	[M+H]+	5.21704	Allopurinol	Pyrazolopyrimidines	C5H4N4O	OFCNXPDARWKPPY-UHFFFAOYSA-N	C1=NNC2=C1C(=O)NC=N2	3b	PD-MetFrag	patRoon
HILIC	138.055	[M+H]+	5.46202	3-Aminobenzoic acid	Benzene and substituted derivatives	C7H7NO2	XFDUHJPVQKIXHO-UHFFFAOYSA-N	C1=CC(=CC(=C1)N)C(=O)O	3a	PD-MetFrag	patRoon
HILIC	139.05	[M+H]+	9.06163	Urocanic acid	Azoles	C6H6N2O2	LOIYMIARKYCTBW-OWOJBTEDSA-N	C1=C(NC=N1)/C=C/C(=O)O	3a	PD-MetFrag	patRoon
HILIC	147.076	[M+H]+	10.4524	D-Glutamine	Carboxylic acids and derivatives	C5H10N2O3	ZDXPYRJPNDTMRX-GSVOUGTGSA-N	C(CC(=O)N)[C@H](C(=O)O)N	2a	PD-MetFrag	patRoon
HILIC	147.112	[M+H]+	12.4535	D-Lysine	Carboxylic acids and derivatives	C6H14N2O2	KDXKERNSBIXSRK-RXMQYKEDSA-N	C(CCN)C[C@H](C(=O)O)N	2a	PD-MetFrag	patRoon
HILIC	148.06	[M+H]+	11.6358	Glutamic acid	Carboxylic acids and derivatives	C5H9NO4	WHUUTDBJXJRKMK-VKHMYHEASA-N	C(CC(=O)O)[C@@H](C(=O)O)N	2a	PD-MetFrag	patRoon
HILIC	150.058	[M+H]+	6.72002	D-Methionine	Carboxylic acids and derivatives	C5H11NO2S	FFEARJCKVFRZRR-SCSAIBSYSA-N	CSCC[C@H](C(=O)O)N	3a	PD-MetFrag	patRoon
HILIC	152.107	[M+H]+	4.28414	Cathine	Benzene and substituted derivatives	C9H13NO	DLNKOYKMWOXYQA-IONNQARKSA-N	C[C@@H]([C@H](C1=CC=CC=C1)O)N	3b	PD-MetFrag	patRoon
HILIC	152.143	[M+H]+	7.29602	Amantadine	Organonitrogen compounds	C10H17N	DKNWSYNQZKUICI-UHFFFAOYSA-N	C1C2CC3CC1CC(C2)(C3)N	2a	PD-MetFrag	patRoon
HILIC	156.076	[M+H]+	9.89334	D-Histidine	Carboxylic acids and derivatives	C6H9N3O2	HNDVDQJCIGZPNO-RXMQYKEDSA-N	C1=C(NC=N1)C[C@H](C(=O)O)N	2a	PD-MetFrag	patRoon
HILIC	161.092	[M+H]+	10.5699	L-Alanyl-L-alanine	Carboxylic acids and derivatives	C6H12N2O3	DEFJQIDDEAULHB-IMJSIDKUSA-N	C[C@@H](C(=O)N[C@@H](C)C(=O)O)N	3a	PD-MetFrag	patRoon
HILIC	161.092	[M+H]+	8.72472	L-Alanyl-L-alanine	Carboxylic acids and derivatives	C6H12N2O3	DEFJQIDDEAULHB-IMJSIDKUSA-N	C[C@@H](C(=O)N[C@@H](C)C(=O)O)N	2a	PD-MetFrag	patRoon
HILIC	162.076	[M+H]+	11.755	D-2-Aminoadipic acid	Carboxylic acids and derivatives	C6H11NO4	OYIFNHCXNCRBQI-SCSAIBSYSA-N	C(C[C@H](C(=O)O)N)CC(=O)O	3a	PD-MetFrag	patRoon
HILIC	163.107	[M+H]+	13.6088	5-Hydroxylysine	Carboxylic acids and derivatives	C6H14N2O3	YSMODUONRAFBET-UHNVWZDZSA-N	C(C[C@@H](C(=O)O)N)[C@H](CN)O	2a	PD-MetFrag	patRoon
HILIC	166.086	[M+H]+	5.01006	D-Phenylalanine	Carboxylic acids and derivatives	C9H11NO2	COLNVLDHVKWLRT-MRVPVSSYSA-N	C1=CC=C(C=C1)C[C@H](C(=O)O)N	2a	PD-MetFrag	patRoon
HILIC	168.101	[M+H]+	7.49014	Phenylephrine	Phenols	C9H13NO2	SONNWYBIRXJNDC-VIFPVBQESA-N	CNC[C@@H](C1=CC(=CC=C1)O)O	3b	PD-MetFrag	patRoon
HILIC	170.092	[M+H]+	9.31332	3-Methylhistidine	Carboxylic acids and derivatives	C7H11N3O2	JDHILDINMRGULE-LURJTMIESA-N	CN1C=NC=C1C[C@@H](C(=O)O)N	3a	PD-MetFrag	patRoon
HILIC	175.107	[M+H]+	7.06614	Glycyl-D-valine	Carboxylic acids and derivatives	C7H14N2O3	STKYPAFSDFAEPH-ZCFIWIBFSA-N	CC(C)[C@H](C(=O)O)NC(=O)CN	3b	PD-MetFrag	patRoon
HILIC	175.107	[M+H]+	9.91217	N-Acetylornithine	Carboxylic acids and derivatives	C7H14N2O3	JRLGPAXAGHMNOL-LURJTMIESA-N	CC(=O)N[C@@H](CCCN)C(=O)O	3a	PD-MetFrag	patRoon
HILIC	175.118	[M+H]+	14.3	D-Arginine	Carboxylic acids and derivatives	C6H14N4O2	ODKSFYDXXFIFQN-SCSAIBSYSA-N	C(C[C@H](C(=O)O)N)CN=C(N)N	3a	PD-MetFrag	patRoon
HILIC	175.118	[M+H]+	13.3356	D-Arginine	Carboxylic acids and derivatives	C6H14N4O2	ODKSFYDXXFIFQN-SCSAIBSYSA-N	C(C[C@H](C(=O)O)N)CN=C(N)N	3a	PD-MetFrag	patRoon
HILIC	176.055	[M+H]+	12.0653	N-Acetyl-L-aspartic acid	Carboxylic acids and derivatives	C6H9NO5	OTCCIMWXFLJLIA-BYPYZUCNSA-N	CC(=O)N[C@@H](CC(=O)O)C(=O)O	3a	PD-MetFrag	patRoon
HILIC	176.102	[M+H]+	10.7938	Citrulline	Carboxylic acids and derivatives	C6H13N3O3	RHGKLRLOHDJJDR-BYPYZUCNSA-N	C(C[C@@H](C(=O)O)N)CNC(=O)N	3a	PD-MetFrag	patRoon
HILIC	180.101	[M+H]+	3.45474	Fusaric acid	Pyridines and derivatives	C10H13NO2	DGMPVYSXXIOGJY-UHFFFAOYSA-N	CCCCC1=CN=C(C=C1)C(=O)O	3b	PD-MetFrag	patRoon
HILIC	182.081	[M+H]+	8.73754	D-Tyrosine	Carboxylic acids and derivatives	C9H11NO3	OUYCCCASQSFEME-MRVPVSSYSA-N	C1=CC(=CC=C1C[C@H](C(=O)O)N)O	3b	PD-MetFrag	patRoon
HILIC	182.081	[M+H]+	5.27023	D-Tyrosine	Carboxylic acids and derivatives	C9H11NO3	OUYCCCASQSFEME-MRVPVSSYSA-N	C1=CC(=CC=C1C[C@H](C(=O)O)N)O	3b	PD-MetFrag	patRoon
HILIC	184.06	[M+H]+	2.67924	4-Pyridoxic acid	Pyridines and derivatives	C8H9NO4	HXACOUQIXZGNBF-UHFFFAOYSA-N	CC1=NC=C(C(=C1O)C(=O)O)CO	3b	PD-MetFrag	patRoon
HILIC	190.07	[M+H]+	11.8641	N-Acetyl-L-glutamic acid	Carboxylic acids and derivatives	C7H11NO5	RFMMMVDNIPUKGG-YFKPBYRVSA-N	CC(=O)N[C@@H](CCC(=O)O)C(=O)O	3a	PD-MetFrag	patRoon
HILIC	205.096	[M+H]+	6.64778	D-Tryptophan	Indoles and derivatives	C11H12N2O2	QIVBCDIJIAJPQS-SECBINFHSA-N	C1=CC=C2C(=C1)C(=CN2)C[C@H](C(=O)O)N	2a	PD-MetFrag	patRoon
HILIC	206.138	[M+H]+	9.61048	Dexpanthenol	Fatty Acyls	C9H19NO4	SNPLKNRPJHDVJA-ZETCQYMHSA-N	CC(C)(CO)[C@H](C(=O)NCCCO)O	3b	PD-MetFrag	patRoon
HILIC	220.119	[M+H]+	3.44702	cis-Zeatin	Imidazopyrimidines	C10H13N5O	UZKQTCBAMSWPJD-UQCOIBPSSA-N	C/C(=C/CNC1=NC=NC2=C1NC=N2)/CO	3b	PD-MetFrag	patRoon
HILIC	267.169	[M+H]+	3.37721	Atenolol	Benzene and substituted derivatives	C14H22N2O3	METKIMKYRPQLGS-UHFFFAOYSA-N	CC(C)NCC(COC1=CC=C(C=C1)CC(=O)N)O	2a	PD-MetFrag	patRoon
HILIC	267.169	[M+H]+	2.24576	Atenolol	Benzene and substituted derivatives	C14H22N2O3	METKIMKYRPQLGS-UHFFFAOYSA-N	CC(C)NCC(COC1=CC=C(C=C1)CC(=O)N)O	3a	PD-MetFrag	patRoon
HILIC	268.103	[M+H]+	3.35354	Adenosine	Purine nucleosides	C10H13N5O4	OIRDTQYFTABQOQ-KQYNXXCUSA-N	C1=NC(=C2C(=N1)N(C=N2)[C@H]3[C@@H]([C@@H]([C@H](O3)CO)O)O)N	2a	PD-MetFrag	patRoon
HILIC	268.19	[M+H]+	2.02716	Metoprolol	Phenols	C15H25NO3	IUBSYMUCCVWXPE-UHFFFAOYSA-N	CC(C)NCC(COC1=CC=C(C=C1)CCOC)O	2a	PD-MetFrag	patRoon
HILIC	269.087	[M+H]+	5.18432	Inosine	Purine nucleosides	C10H12N4O5	UGQMRVRMYYASKQ-KQYNXXCUSA-N	C1=NC2=C(C(=O)N1)N=CN2[C@H]3[C@@H]([C@@H]([C@H](O3)CO)O)O	3b	PD-MetFrag	patRoon
HILIC	275.2	[M+H]+	1.77272	Nandrolone	Steroids and steroid derivatives	C18H26O2	NPAGDVCDWIYMMC-IZPLOLCNSA-N	C[C@]12CC[C@H]3[C@H]([C@@H]1CC[C@@H]2O)CCC4=CC(=O)CC[C@H]34	3b	PD-MetFrag	patRoon
HILIC	286.143	[M+H]+	1.73458	Piperine		C17H19NO3	MXXWOMGUGJBKIW-YPCIICBESA-N	C1CCN(CC1)C(=O)/C=C/C=C/C2=CC3=C(C=C2)OCO3	2a	PD-MetFrag	patRoon
HILIC	377.145	[M+H]+	3.06528	Riboflavin	Pteridines and derivatives	C17H20N4O6	AUNGANRZJHBGPY-SCRDCRAPSA-N	CC1=CC2=C(C=C1C)N(C3=NC(=O)NC(=O)C3=N2)C[C@@H]([C@@H]([C@@H](CO)O)O)O	2a	PD-MetFrag	patRoon
HILIC	429.239	[M+H]+	1.7831	Irbesartan	Benzene and substituted derivatives	C25H28N6O	YOSHYTLCDANDAN-UHFFFAOYSA-N	CCCCC1=NC2(CCCC2)C(=O)N1CC3=CC=C(C=C3)C4=CC=CC=C4C5=NNN=N5	2a	PD-MetFrag	patRoon
HILIC	441.166	[M+H]+	3.3379	Candesartan	Benzene and substituted derivatives	C24H20N6O3	HTQMVQVXFRQIKW-UHFFFAOYSA-N	CCOC1=NC2=CC=CC(=C2N1CC3=CC=C(C=C3)C4=CC=CC=C4C5=NNN=N5)C(=O)O	2a	PD-MetFrag	patRoon
HILIC	117.019	[M-H]-	12.289	Succinic acid	Carboxylic acids and derivatives	C4H6O4	KDYFGRWQOYBRFD-UHFFFAOYSA-N	C(CC(=O)O)C(=O)O	2a	PD-MetFrag	patRoon
HILIC	503.159	[M-H]-	11.2601	Raffinose	Organooxygen compounds	C18H32O16	MUPFEKGTMRGPLJ-ZQSKZDJDSA-N	C([C@@H]1[C@@H]([C@@H]([C@H]([C@H](O1)OC[C@@H]2[C@H]([C@@H]([C@H]([C@H](O2)O[C@]3([C@H]([C@@H]([C@H](O3)CO)O)O)CO)O)O)O)O)O)O)O	3a	PD-MetFrag	patRoon
HILIC	76.0755	[M+H]+	7.59405	TRIMETHYLAMINE N-OXIDE	Organonitrogen compounds	C3H9NO	UYPYRKYUKCHHIB-UHFFFAOYSA-N	C[N+](C)(C)[O-]	2a	PCL	patRoon
HILIC	86.0962	[M+H]+	5.09789	PIPERIDINE	Piperidines	C5H11N	NQRYJNQNLNOLGT-UHFFFAOYSA-N	C1CCNCC1	2a	PCL	patRoon
HILIC	86.0962	[M+H]+	7.42101	PIPERIDINE	Piperidines	C5H11N	NQRYJNQNLNOLGT-UHFFFAOYSA-N	C1CCNCC1	2a	PCL	patRoon
HILIC	102.055	[M+H]+	11.639	1-Aminocyclopropanecarboxylic acid	Carboxylic acids and derivatives	C4H7NO2	PAJPWUMXBYXFCZ-UHFFFAOYSA-N	C1CC1(C(=O)O)N	3b	PCL	patRoon
HILIC	102.055	[M+H]+	9.80296	1-Aminocyclopropanecarboxylic acid	Carboxylic acids and derivatives	C4H7NO2	PAJPWUMXBYXFCZ-UHFFFAOYSA-N	C1CC1(C(=O)O)N	2a	PCL	patRoon
HILIC	104.07	[M+H]+	9.94262	4-aminobutyric acid	Carboxylic acids and derivatives	C4H9NO2	BTCSSZJGUNDROE-UHFFFAOYSA-N	C(CC(=O)O)CN	2a	PCL	patRoon
HILIC	106.05	[M+H]+	10.7988	L-serine	Carboxylic acids and derivatives	C3H7NO3	MTCFGRXMJLQNBG-REOHCLBHSA-N	C([C@@H](C(=O)O)N)O	2a	PCL	patRoon
HILIC	108.08	[M+H]+	4.04052	2,6-Dimethylpyridine	Pyridines and derivatives	C7H9N	OISVCGZHLKNMSJ-UHFFFAOYSA-N	CC1=NC(=CC=C1)C	3b	PCL	patRoon
HILIC	112.05	[M+H]+	6.23953	cytosine	Diazines	C4H5N3O	OPTASPLRGRRNAP-UHFFFAOYSA-N	C1=C(NC(=O)N=C1)N	2a	PCL	patRoon
HILIC	112.05	[M+H]+	4.51783	cytosine	Diazines	C4H5N3O	OPTASPLRGRRNAP-UHFFFAOYSA-N	C1=C(NC(=O)N=C1)N	2a	PCL	patRoon
HILIC	112.087	[M+H]+	8.39366	histamine	Organonitrogen compounds	C5H9N3	NTYJJOPFIAHURM-UHFFFAOYSA-N	C1=C(NC=N1)CCN	2a	PCL	patRoon
HILIC	114.066	[M+H]+	3.70526	creatinine	Carboxylic acids and derivatives	C4H7N3O	DDRJAANPRJIHGJ-UHFFFAOYSA-N	CN1CC(=O)N=C1N	2a	PCL	patRoon
HILIC	115.086	[M+H]+	13.2178	L-prolinamide	Carboxylic acids and derivatives	C5H10N2O	VLJNHYLEOZPXFW-BYPYZUCNSA-N	C1C[C@H](NC1)C(=O)N	2a	PCL	patRoon
HILIC	115.086	[M+H]+	3.93769	L-prolinamide	Carboxylic acids and derivatives	C5H10N2O	VLJNHYLEOZPXFW-BYPYZUCNSA-N	C1C[C@H](NC1)C(=O)N	2a	PCL	patRoon
HILIC	116.07	[M+H]+	7.14516	L-proline	Carboxylic acids and derivatives	C5H9NO2	ONIBWKKTOPOVIA-BYPYZUCNSA-N	C1C[C@H](NC1)C(=O)O	2a	PCL	patRoon
HILIC	116.07	[M+H]+	13.2267	L-proline	Carboxylic acids and derivatives	C5H9NO2	ONIBWKKTOPOVIA-BYPYZUCNSA-N	C1C[C@H](NC1)C(=O)O	2a	PCL	patRoon
HILIC	116.07	[M+H]+	3.00624	L-proline	Carboxylic acids and derivatives	C5H9NO2	ONIBWKKTOPOVIA-BYPYZUCNSA-N	C1C[C@H](NC1)C(=O)O	3b	PCL	patRoon
HILIC	118.086	[M+H]+	5.00014	L-valine	Carboxylic acids and derivatives	C5H11NO2	KZSNJWFQEVHDMF-BYPYZUCNSA-N	CC(C)[C@@H](C(=O)O)N	2a	PCL	patRoon
HILIC	118.086	[M+H]+	10.0061	5-Aminovaleric acid	Carboxylic acids and derivatives	C5H11NO2	JJMDCOVWQOJGCB-UHFFFAOYSA-N	C(CCN)CC(=O)O	3a	PCL	patRoon
HILIC	118.086	[M+H]+	7.15732	L-norvaline	Carboxylic acids and derivatives	C5H11NO2	SNDPXSYFESPGGJ-BYPYZUCNSA-N	CCC[C@@H](C(=O)O)N	2a	PCL	patRoon
HILIC	118.086	[M+H]+	10.5699	L-valine	Carboxylic acids and derivatives	C5H11NO2	KZSNJWFQEVHDMF-BYPYZUCNSA-N	CC(C)[C@@H](C(=O)O)N	3b	PCL	patRoon
HILIC	119.06	[M+H]+	8.50784	BENZIMIDAZOLE	Benzimidazoles	C7H6N2	HYZJCKYKOHLVJF-UHFFFAOYSA-N	C1=CC=C2C(=C1)NC=N2	3a	PCL	patRoon
HILIC	120.065	[M+H]+	9.80296	L-threonine	Carboxylic acids and derivatives	C4H9NO3	AYFVYJQAPQTCCC-GBXIJSLDSA-N	C[C@H]([C@@H](C(=O)O)N)O	3a	PCL	patRoon
HILIC	122.096	[M+H]+	2.92013	N,N-dimethylaniline	Organonitrogen compounds	C8H11N	JLTDJTHDQAWBAV-UHFFFAOYSA-N	CN(C)C1=CC=CC=C1	2a	PCL	patRoon
HILIC	123.055	[M+H]+	2.47516	nicotinamide	Pyridines and derivatives	C6H6N2O	DFPAKSUCGFBDDF-UHFFFAOYSA-N	C1=CC(=CN=C1)C(=O)N	2a	PCL	patRoon
HILIC	123.055	[M+H]+	8.50698	nicotinamide	Pyridines and derivatives	C6H6N2O	DFPAKSUCGFBDDF-UHFFFAOYSA-N	C1=CC(=CN=C1)C(=O)N	3a	PCL	patRoon
HILIC	126.022	[M+H]+	10.3736	taurine	Organic sulfonic acids and derivatives	C2H7NO3S	XOAAWQZATWQOTB-UHFFFAOYSA-N	C(CS(=O)(=O)O)N	2a	PCL	patRoon
HILIC	129.102	[M+H]+	13.2124	Piperidine-4-carboxamide	Piperidines	C6H12N2O	DPBWFNDFMCCGGJ-UHFFFAOYSA-N	C1CNCCC1C(=O)N	3a	PCL	patRoon
HILIC	130.05	[M+H]+	11.6373	L-Pyroglutamic acid	Carboxylic acids and derivatives	C5H7NO3	ODHCTXKNWHHXJC-VKHMYHEASA-N	C1CC(=O)N[C@@H]1C(=O)O	2a	PCL	patRoon
HILIC	132.065	[M+H]+	9.55575	51-35-4	Carboxylic acids and derivatives	C5H9NO3	PMMYEEVYMWASQN-DMTCNVIQSA-N	C1[C@H](CN[C@@H]1C(=O)O)O	3b	PCL	patRoon
HILIC	136.061	[M+H]+	3.52713	adenine	Imidazopyrimidines	C5H5N5	GFFGJBXGBJISGV-UHFFFAOYSA-N	C1=NC2=NC=NC(=C2N1)N	2a	PCL	patRoon
HILIC	137.045	[M+H]+	4.23616	allopurinol	Pyrazolopyrimidines	C5H4N4O	OFCNXPDARWKPPY-UHFFFAOYSA-N	C1=NNC2=C1C(=O)NC=N2	3a	PCL	patRoon
HILIC	137.045	[M+H]+	5.21704	allopurinol	Pyrazolopyrimidines	C5H4N4O	OFCNXPDARWKPPY-UHFFFAOYSA-N	C1=NNC2=C1C(=O)NC=N2	3b	PCL	patRoon
HILIC	138.055	[M+H]+	5.46202	3-AMINOBENZOIC ACID	Benzene and substituted derivatives	C7H7NO2	XFDUHJPVQKIXHO-UHFFFAOYSA-N	C1=CC(=CC(=C1)N)C(=O)O	3a	PCL	patRoon
HILIC	139.05	[M+H]+	9.06163	urocanic acid	Azoles	C6H6N2O2	LOIYMIARKYCTBW-OWOJBTEDSA-N	C1=C(NC=N1)/C=C/C(=O)O	3a	PCL	patRoon
HILIC	146.092	[M+H]+	9.77633	4-Guanidinobutyric acid	Carboxylic acids and derivatives	C5H11N3O2	TUHVEAJXIMEOSA-UHFFFAOYSA-N	C(CC(=O)O)CN=C(N)N	3b	PCL	patRoon
HILIC	147.076	[M+H]+	10.4524	L-glutamine	Carboxylic acids and derivatives	C5H10N2O3	ZDXPYRJPNDTMRX-VKHMYHEASA-N	C(CC(=O)N)[C@@H](C(=O)O)N	2a	PCL	patRoon
HILIC	147.112	[M+H]+	12.4535	L-lysine	Carboxylic acids and derivatives	C6H14N2O2	KDXKERNSBIXSRK-YFKPBYRVSA-N	C(CCN)C[C@@H](C(=O)O)N	2a	PCL	patRoon
HILIC	148.06	[M+H]+	11.6358	L-glutamic acid	Carboxylic acids and derivatives	C5H9NO4	WHUUTDBJXJRKMK-VKHMYHEASA-N	C(CC(=O)O)[C@@H](C(=O)O)N	2a	PCL	patRoon
HILIC	150.058	[M+H]+	6.72002	L-methionine	Carboxylic acids and derivatives	C5H11NO2S	FFEARJCKVFRZRR-BYPYZUCNSA-N	CSCC[C@@H](C(=O)O)N	3a	PCL	patRoon
HILIC	152.143	[M+H]+	7.29602	amantadine	Organonitrogen compounds	C10H17N	DKNWSYNQZKUICI-UHFFFAOYSA-N	C1C2CC3CC1CC(C2)(C3)N	2a	PCL	patRoon
HILIC	156.076	[M+H]+	9.89334	L-histidine	Carboxylic acids and derivatives	C6H9N3O2	HNDVDQJCIGZPNO-YFKPBYRVSA-N	C1=C(NC=N1)C[C@@H](C(=O)O)N	2a	PCL	patRoon
HILIC	161.092	[M+H]+	10.5699	D-alanyl-D-alanine	Carboxylic acids and derivatives	C6H12N2O3	DEFJQIDDEAULHB-QWWZWVQMSA-N	C[C@H](C(=O)N[C@H](C)C(=O)O)N	3a	PCL	patRoon
HILIC	161.092	[M+H]+	8.72472	D-alanyl-D-alanine	Carboxylic acids and derivatives	C6H12N2O3	DEFJQIDDEAULHB-QWWZWVQMSA-N	C[C@H](C(=O)N[C@H](C)C(=O)O)N	2a	PCL	patRoon
HILIC	162.076	[M+H]+	11.755	2-Aminohexanedioic acid	Carboxylic acids and derivatives	C6H11NO4	OYIFNHCXNCRBQI-UHFFFAOYSA-N	C(CC(C(=O)O)N)CC(=O)O	3a	PCL	patRoon
HILIC	163.107	[M+H]+	13.6088	HYDROXYLYSINE	Carboxylic acids and derivatives	C6H14N2O3	YSMODUONRAFBET-UHNVWZDZSA-N	C(C[C@@H](C(=O)O)N)[C@H](CN)O	2a	PCL	patRoon
HILIC	168.101	[M+H]+	7.49014	phenylephrine	Phenols	C9H13NO2	SONNWYBIRXJNDC-VIFPVBQESA-N	CNC[C@@H](C1=CC(=CC=C1)O)O	3b	PCL	patRoon
HILIC	170.092	[M+H]+	9.31332	3-Methyl-L-histidine	Carboxylic acids and derivatives	C7H11N3O2	JDHILDINMRGULE-LURJTMIESA-N	CN1C=NC=C1C[C@@H](C(=O)O)N	3a	PCL	patRoon
HILIC	175.107	[M+H]+	7.06614	Glycyl-L-valine	Carboxylic acids and derivatives	C7H14N2O3	STKYPAFSDFAEPH-LURJTMIESA-N	CC(C)[C@@H](C(=O)O)NC(=O)CN	3b	PCL	patRoon
HILIC	175.107	[M+H]+	9.91217	N-acetylornithine	Carboxylic acids and derivatives	C7H14N2O3	JRLGPAXAGHMNOL-LURJTMIESA-N	CC(=O)N[C@@H](CCCN)C(=O)O	3a	PCL	patRoon
HILIC	175.118	[M+H]+	14.3	L-arginine	Carboxylic acids and derivatives	C6H14N4O2	ODKSFYDXXFIFQN-BYPYZUCNSA-N	C(C[C@@H](C(=O)O)N)CN=C(N)N	3a	PCL	patRoon
HILIC	175.118	[M+H]+	13.3356	L-arginine	Carboxylic acids and derivatives	C6H14N4O2	ODKSFYDXXFIFQN-BYPYZUCNSA-N	C(C[C@@H](C(=O)O)N)CN=C(N)N	3a	PCL	patRoon
HILIC	176.055	[M+H]+	12.0653	N-Acetyl-L-aspartic acid	Carboxylic acids and derivatives	C6H9NO5	OTCCIMWXFLJLIA-BYPYZUCNSA-N	CC(=O)N[C@@H](CC(=O)O)C(=O)O	3a	PCL	patRoon
HILIC	176.102	[M+H]+	10.7938	L-citrulline	Carboxylic acids and derivatives	C6H13N3O3	RHGKLRLOHDJJDR-BYPYZUCNSA-N	C(C[C@@H](C(=O)O)N)CNC(=O)N	3a	PCL	patRoon
HILIC	182.081	[M+H]+	8.73754	L-tyrosine	Carboxylic acids and derivatives	C9H11NO3	OUYCCCASQSFEME-QMMMGPOBSA-N	C1=CC(=CC=C1C[C@@H](C(=O)O)N)O	3b	PCL	patRoon
HILIC	182.081	[M+H]+	5.27023	L-tyrosine	Carboxylic acids and derivatives	C9H11NO3	OUYCCCASQSFEME-QMMMGPOBSA-N	C1=CC(=CC=C1C[C@@H](C(=O)O)N)O	3b	PCL	patRoon
HILIC	184.06	[M+H]+	2.67924	4-Pyridoxic acid	Pyridines and derivatives	C8H9NO4	HXACOUQIXZGNBF-UHFFFAOYSA-N	CC1=NC=C(C(=C1O)C(=O)O)CO	3b	PCL	patRoon
HILIC	190.07	[M+H]+	11.8641	N-Acetyl-L-glutamic acid	Carboxylic acids and derivatives	C7H11NO5	RFMMMVDNIPUKGG-YFKPBYRVSA-N	CC(=O)N[C@@H](CCC(=O)O)C(=O)O	3a	PCL	patRoon
HILIC	205.096	[M+H]+	6.64778	L-tryptophan	Indoles and derivatives	C11H12N2O2	QIVBCDIJIAJPQS-VIFPVBQESA-N	C1=CC=C2C(=C1)C(=CN2)C[C@@H](C(=O)O)N	2a	PCL	patRoon
HILIC	206.138	[M+H]+	9.61048	Dexpanthenol	Fatty Acyls	C9H19NO4	SNPLKNRPJHDVJA-ZETCQYMHSA-N	CC(C)(CO)[C@H](C(=O)NCCCO)O	3b	PCL	patRoon
HILIC	218.149	[M+H]+	11.1123	betaAla-Lys	Peptidomimetics	C9H19N3O3	PLDCWKCPEXNWJH-ZETCQYMHSA-N	C(CCN)C[C@@H](C(=O)O)NC(=O)CCN	3b	PCL	patRoon
HILIC	220.119	[M+H]+	3.44702	trans-Zeatin	Imidazopyrimidines	C10H13N5O	UZKQTCBAMSWPJD-FARCUNLSSA-N	C/C(=C\\CNC1=NC=NC2=C1NC=N2)/CO	3b	PCL	patRoon
HILIC	244.092	[M+H]+	6.19228	cytarabine	Pyrimidine nucleosides	C9H13N3O5	UHDGCWIWMRVCDJ-CCXZUQQUSA-N	C1=CN(C(=O)N=C1N)[C@H]2[C@H]([C@@H]([C@H](O2)CO)O)O	2a	PCL	patRoon
HILIC	267.169	[M+H]+	3.37721	atenolol	Benzene and substituted derivatives	C14H22N2O3	METKIMKYRPQLGS-UHFFFAOYSA-N	CC(C)NCC(COC1=CC=C(C=C1)CC(=O)N)O	2a	PCL	patRoon
HILIC	267.169	[M+H]+	2.24576	atenolol	Benzene and substituted derivatives	C14H22N2O3	METKIMKYRPQLGS-UHFFFAOYSA-N	CC(C)NCC(COC1=CC=C(C=C1)CC(=O)N)O	3a	PCL	patRoon
HILIC	268.103	[M+H]+	3.35354	adenosine	Purine nucleosides	C10H13N5O4	OIRDTQYFTABQOQ-KQYNXXCUSA-N	C1=NC(=C2C(=N1)N(C=N2)[C@H]3[C@@H]([C@@H]([C@H](O3)CO)O)O)N	2a	PCL	patRoon
HILIC	268.19	[M+H]+	2.02716	metoprolol	Phenols	C15H25NO3	IUBSYMUCCVWXPE-UHFFFAOYSA-N	CC(C)NCC(COC1=CC=C(C=C1)CCOC)O	2a	PCL	patRoon
HILIC	269.087	[M+H]+	5.18432	inosine	Purine nucleosides	C10H12N4O5	UGQMRVRMYYASKQ-KQYNXXCUSA-N	C1=NC2=C(C(=O)N1)N=CN2[C@H]3[C@@H]([C@@H]([C@H](O3)CO)O)O	3b	PCL	patRoon
HILIC	275.2	[M+H]+	1.77272	nandrolone	Steroids and steroid derivatives	C18H26O2	NPAGDVCDWIYMMC-IZPLOLCNSA-N	C[C@]12CC[C@H]3[C@H]([C@@H]1CC[C@@H]2O)CCC4=CC(=O)CC[C@H]34	3b	PCL	patRoon
HILIC	277.139	[M+H]+	11.9928	L-Saccharopine	Carboxylic acids and derivatives	C11H20N2O6	ZDGJAHTZVHVLOT-YUMQZZPRSA-N	C(CCN[C@@H](CCC(=O)O)C(=O)O)C[C@@H](C(=O)O)N	3b	PCL	patRoon
HILIC	286.143	[M+H]+	1.73458	piperine		C17H19NO3	MXXWOMGUGJBKIW-YPCIICBESA-N	C1CCN(CC1)C(=O)/C=C/C=C/C2=CC3=C(C=C2)OCO3	2a	PCL	patRoon
HILIC	377.145	[M+H]+	3.06528	riboflavin	Pteridines and derivatives	C17H20N4O6	AUNGANRZJHBGPY-SCRDCRAPSA-N	CC1=CC2=C(C=C1C)N(C3=NC(=O)NC(=O)C3=N2)C[C@@H]([C@@H]([C@@H](CO)O)O)O	2a	PCL	patRoon
HILIC	429.239	[M+H]+	1.7831	irbesartan	Benzene and substituted derivatives	C25H28N6O	YOSHYTLCDANDAN-UHFFFAOYSA-N	CCCCC1=NC2(CCCC2)C(=O)N1CC3=CC=C(C=C3)C4=CC=CC=C4C5=NNN=N5	2a	PCL	patRoon
HILIC	441.166	[M+H]+	3.3379	candesartan	Benzene and substituted derivatives	C24H20N6O3	HTQMVQVXFRQIKW-UHFFFAOYSA-N	CCOC1=NC2=CC=CC(=C2N1CC3=CC=C(C=C3)C4=CC=CC=C4C5=NNN=N5)C(=O)O	2a	PCL	patRoon
HILIC	117.019	[M-H]-	12.289	succinic acid	Carboxylic acids and derivatives	C4H6O4	KDYFGRWQOYBRFD-UHFFFAOYSA-N	C(CC(=O)O)C(=O)O	2a	PCL	patRoon
HILIC	133.014	[M-H]-	13.0597	malic acid	Hydroxy acids and derivatives	C4H6O5	BJEPYKJPYRNKOW-UHFFFAOYSA-N	C(C(C(=O)O)O)C(=O)O	2a	PCL	patRoon
HILIC	427.223	[M-H]-	1.73541	irbesartan	Benzene and substituted derivatives	C25H28N6O	YOSHYTLCDANDAN-UHFFFAOYSA-N	CCCCC1=NC2(CCCC2)C(=O)N1CC3=CC=C(C=C3)C4=CC=CC=C4C5=NNN=N5	2a	PCL	patRoon
HILIC	503.159	[M-H]-	11.2601	RAFFINOSE	Organooxygen compounds	C18H32O16	MUPFEKGTMRGPLJ-ZQSKZDJDSA-N	C([C@@H]1[C@@H]([C@@H]([C@H]([C@H](O1)OC[C@@H]2[C@H]([C@@H]([C@H]([C@H](O2)O[C@]3([C@H]([C@@H]([C@H](O3)CO)O)O)CO)O)O)O)O)O)O)O	3a	PCL	patRoon
RP-POLAR	114.066	[M+H]+	1.98788	Creatinine	Carboxylic acids and derivatives	C4H7N3O	DDRJAANPRJIHGJ-UHFFFAOYSA-N	CN1CC(=O)N=C1N	3a	D00857	patRoon
RP-POLAR	116.07	[M+H]+	2.04748	L-Proline	Carboxylic acids and derivatives	C5H9NO2	ONIBWKKTOPOVIA-BYPYZUCNSA-N	C1C[C@H](NC1)C(=O)O	2a	D00857	patRoon
RP-POLAR	118.065	[M+H]+	9.21146	Indole	Indoles and derivatives	C8H7N	SIKJAQJRHWYJAI-UHFFFAOYSA-N	C1=CC=C2C(=C1)C=CN2	3a	D00857	patRoon
RP-POLAR	118.086	[M+H]+	2.148	L-Valine	Carboxylic acids and derivatives	C5H11NO2	KZSNJWFQEVHDMF-BYPYZUCNSA-N	CC(C)[C@@H](C(=O)O)N	2a	D00857	patRoon
RP-POLAR	123.055	[M+H]+	1.98788	Nicotinamide	Pyridines and derivatives	C6H6N2O	DFPAKSUCGFBDDF-UHFFFAOYSA-N	C1=CC(=CN=C1)C(=O)N	3a	D00857	patRoon
RP-POLAR	123.055	[M+H]+	2.48129	Nicotinamide	Pyridines and derivatives	C6H6N2O	DFPAKSUCGFBDDF-UHFFFAOYSA-N	C1=CC(=CN=C1)C(=O)N	2a	D00857	patRoon
RP-POLAR	148.06	[M+H]+	2.01749	L-Glutamic Acid	Carboxylic acids and derivatives	C5H9NO4	WHUUTDBJXJRKMK-VKHMYHEASA-N	C(CC(=O)O)[C@@H](C(=O)O)N	2a	D00857	patRoon
RP-POLAR	175.118	[M+H]+	1.89613	L-Arginine	Carboxylic acids and derivatives	C6H14N4O2	ODKSFYDXXFIFQN-BYPYZUCNSA-N	C(C[C@@H](C(=O)O)N)CN=C(N)N	3a	D00857	patRoon
RP-POLAR	177.102	[M+H]+	3.33219	Serotonin	Indoles and derivatives	C10H12N2O	QZAYGJVTTNCVMB-UHFFFAOYSA-N	C1=CC2=C(C=C1O)C(=CN2)CCN	2a	D00857	patRoon
RP-POLAR	181.071	[M+H]+	9.23663	Theophylline	Imidazopyrimidines	C7H8N4O2	ZFXYFBGIUFBOJW-UHFFFAOYSA-N	CN1C2=C(C(=O)N(C1=O)C)NC=N2	3a	D00857	patRoon
RP-POLAR	181.071	[M+H]+	2.34169	Theophylline	Imidazopyrimidines	C7H8N4O2	ZFXYFBGIUFBOJW-UHFFFAOYSA-N	CN1C2=C(C(=O)N(C1=O)C)NC=N2	3b	D00857	patRoon
RP-POLAR	195.087	[M+H]+	10.8127	Caffeine	Imidazopyrimidines	C8H10N4O2	RYYVLZVUVIJVGH-UHFFFAOYSA-N	CN1C=NC2=C1C(=O)N(C(=O)N2C)C	2a	D00857	patRoon
RP-POLAR	268.103	[M+H]+	2.91828	Adenosine	Purine nucleosides	C10H13N5O4	OIRDTQYFTABQOQ-KQYNXXCUSA-N	C1=NC(=C2C(=N1)N(C=N2)[C@H]3[C@@H]([C@@H]([C@H](O3)CO)O)O)N	2a	D00857	patRoon
RP-POLAR	268.19	[M+H]+	12.3111	Metoprolol	Phenols	C15H25NO3	IUBSYMUCCVWXPE-UHFFFAOYSA-N	CC(C)NCC(COC1=CC=C(C=C1)CCOC)O	2a	D00857	patRoon
RP-POLAR	281.247	[M+H]+	20.0654	Linoleic Acid	Fatty Acyls	C18H32O2	OYHQOLUKZRVURQ-HZJYTTRNSA-N	CCCCC/C=C\C/C=C\CCCCCCCC(=O)O	3a	D00857	patRoon
RP-POLAR	281.246	[M+H]+	21.4207	Linoleic Acid	Fatty Acyls	C18H32O2	OYHQOLUKZRVURQ-HZJYTTRNSA-N	CCCCC/C=C\C/C=C\CCCCCCCC(=O)O	3a	D00857	patRoon
RP-POLAR	361.2	[M+H]+	15.841	Prednisolone	Steroids and steroid derivatives	C21H28O5	OIGNJSKKLXVSLS-VWUMJDOOSA-N	C[C@]12C[C@@H]([C@H]3[C@H]([C@@H]1CC[C@@]2(C(=O)CO)O)CCC4=CC(=O)C=C[C@]34C)O	3a	D00857	patRoon
RP-POLAR	559.259	[M+H]+	17.6085	Atorvastatin	Pyrroles	C33H35FN2O5	XUKUURHRXDUEBC-KAYWLYCHSA-N	CC(C)C1=C(C(=C(N1CC[C@H](C[C@H](CC(=O)O)O)O)C2=CC=C(C=C2)F)C3=CC=CC=C3)C(=O)NC4=CC=CC=C4	2a	D00857	patRoon
RP-POLAR	146.045	[M-H]-	1.87599	L-Glutamic Acid	Carboxylic acids and derivatives	C5H9NO4	WHUUTDBJXJRKMK-VKHMYHEASA-N	C(CC(=O)O)[C@@H](C(=O)O)N	2a	D00857	patRoon
RP-POLAR	86.0963	[M+H]+	3.6249	piperidine	Piperidines	C5H11N	NQRYJNQNLNOLGT-UHFFFAOYSA-N	C1CCNCC1	2a	D001008	patRoon
RP-POLAR	86.0963	[M+H]+	1.70591	piperidine	Piperidines	C5H11N	NQRYJNQNLNOLGT-UHFFFAOYSA-N	C1CCNCC1	3a	D001008	patRoon
RP-POLAR	96.0442	[M+H]+	2.2289	3-Hydroxypyridine	Pyridines and derivatives	C5H5NO	GRFNBEZIAWKNCO-UHFFFAOYSA-N	C1=CC(=CN=C1)O	3a	D001008	patRoon
RP-POLAR	112.05	[M+H]+	2.148	Cytosine	Diazines	C4H5N3O	OPTASPLRGRRNAP-UHFFFAOYSA-N	C1=C(NC(=O)N=C1)N	2a	D001008	patRoon
RP-POLAR	114.066	[M+H]+	1.98788	Creatinine	Carboxylic acids and derivatives	C4H7N3O	DDRJAANPRJIHGJ-UHFFFAOYSA-N	CN1CC(=O)N=C1N	3a	D001008	patRoon
RP-POLAR	116.07	[M+H]+	2.04748	Proline	Carboxylic acids and derivatives	C5H9NO2	ONIBWKKTOPOVIA-BYPYZUCNSA-N	C1C[C@H](NC1)C(=O)O	2a	D001008	patRoon
RP-POLAR	118.065	[M+H]+	9.21146	Indole	Indoles and derivatives	C8H7N	SIKJAQJRHWYJAI-UHFFFAOYSA-N	C1=CC=C2C(=C1)C=CN2	3a	D001008	patRoon
RP-POLAR	118.086	[M+H]+	2.148	L-Valine	Carboxylic acids and derivatives	C5H11NO2	KZSNJWFQEVHDMF-BYPYZUCNSA-N	CC(C)[C@@H](C(=O)O)N	2a	D001008	patRoon
RP-POLAR	123.055	[M+H]+	1.98788	Nicotinamide	Pyridines and derivatives	C6H6N2O	DFPAKSUCGFBDDF-UHFFFAOYSA-N	C1=CC(=CN=C1)C(=O)N	3a	D001008	patRoon
RP-POLAR	123.055	[M+H]+	2.48129	Nicotinamide	Pyridines and derivatives	C6H6N2O	DFPAKSUCGFBDDF-UHFFFAOYSA-N	C1=CC(=CN=C1)C(=O)N	2a	D001008	patRoon
RP-POLAR	127.05	[M+H]+	4.95234	Thymine	Diazines	C5H6N2O2	RWQNBRDOKXIBIV-UHFFFAOYSA-N	CC1=CNC(=O)NC1=O	2a	D001008	patRoon
RP-POLAR	127.05	[M+H]+	3.35407	Thymine	Diazines	C5H6N2O2	RWQNBRDOKXIBIV-UHFFFAOYSA-N	CC1=CNC(=O)NC1=O	2a	D001008	patRoon
RP-POLAR	130.05	[M+H]+	2.69748	L-Pyroglutamic Acid	Carboxylic acids and derivatives	C5H7NO3	ODHCTXKNWHHXJC-VKHMYHEASA-N	C1CC(=O)N[C@@H]1C(=O)O	3a	D001008	patRoon
RP-POLAR	130.065	[M+H]+	13.6184	isoquinoline	Isoquinolines and derivatives	C9H7N	AWJUIBRHMBBTKR-UHFFFAOYSA-N	C1=CC=C2C=NC=CC2=C1	2a	D001008	patRoon
RP-POLAR	136.062	[M+H]+	2.16823	Adenine	Imidazopyrimidines	C5H5N5	GFFGJBXGBJISGV-UHFFFAOYSA-N	C1=NC2=NC=NC(=C2N1)N	2a	D001008	patRoon
RP-POLAR	138.055	[M+H]+	5.44022	2-aminobenzoic acid	Benzene and substituted derivatives	C7H7NO2	RWZYAGGXGHYGMB-UHFFFAOYSA-N	C1=CC=C(C(=C1)C(=O)O)N	3b	D001008	patRoon
RP-POLAR	139.05	[M+H]+	2.2289	Urocanic Acid	Azoles	C6H6N2O2	LOIYMIARKYCTBW-OWOJBTEDSA-N	C1=C(NC=N1)/C=C/C(=O)O	3a	D001008	patRoon
RP-POLAR	144.08	[M+H]+	10.7548	1-NAPHTHYLAMINE	Naphthalenes	C10H9N	RUFPHBVGCFYCNW-UHFFFAOYSA-N	C1=CC=C2C(=C1)C=CC=C2N	2a	D001008	patRoon
RP-POLAR	144.08	[M+H]+	9.40541	1-NAPHTHYLAMINE	Naphthalenes	C10H9N	RUFPHBVGCFYCNW-UHFFFAOYSA-N	C1=CC=C2C(=C1)C=CC=C2N	2a	D001008	patRoon
RP-POLAR	147.112	[M+H]+	1.77077	2,6-diaminohexanoic acid	Carboxylic acids and derivatives	C6H14N2O2	KDXKERNSBIXSRK-UHFFFAOYSA-N	C(CCN)CC(C(=O)O)N	2a	D001008	patRoon
RP-POLAR	148.06	[M+H]+	2.01749	Glutamic acid	Carboxylic acids and derivatives	C5H9NO4	WHUUTDBJXJRKMK-VKHMYHEASA-N	C(CC(=O)O)[C@@H](C(=O)O)N	2a	D001008	patRoon
RP-POLAR	152.056	[M+H]+	3.35407	Guanine	Imidazopyrimidines	C5H5N5O	UYTPUPDQBNUYGX-UHFFFAOYSA-N	C1=NC2=C(N1)C(=O)NC(=N2)N	3a	D001008	patRoon
RP-POLAR	152.106	[M+H]+	2.16823	Cathine	Benzene and substituted derivatives	C9H13NO	DLNKOYKMWOXYQA-IONNQARKSA-N	C[C@@H]([C@H](C1=CC=CC=C1)O)N	3b	D001008	patRoon
RP-POLAR	152.143	[M+H]+	11.8767	Amantadine	Organonitrogen compounds	C10H17N	DKNWSYNQZKUICI-UHFFFAOYSA-N	C1C2CC3CC1CC(C2)(C3)N	2a	D001008	patRoon
RP-POLAR	165.054	[M+H]+	2.84612	4-Hydroxycinnamic acid	Cinnamic acids and derivatives	C9H8O3	NGSWKAQJJWESNS-ZZXKWVIFSA-N	C1=CC(=CC=C1/C=C/C(=O)O)O	3b	D001008	patRoon
RP-POLAR	168.065	[M+H]+	2.28536	Pyridoxal	Pyridines and derivatives	C8H9NO3	RADKZDMFGJYCBB-UHFFFAOYSA-N	CC1=NC=C(C(=C1O)C=O)CO	3b	D001008	patRoon
RP-POLAR	175.118	[M+H]+	1.89613	D-Arginine	Carboxylic acids and derivatives	C6H14N4O2	ODKSFYDXXFIFQN-SCSAIBSYSA-N	C(C[C@H](C(=O)O)N)CN=C(N)N	3a	D001008	patRoon
RP-POLAR	176.07	[M+H]+	13.6184	Indole-3-acetic acid	Indoles and derivatives	C10H9NO2	SEOVTRFCIGRIMH-UHFFFAOYSA-N	C1=CC=C2C(=C1)C(=CN2)CC(=O)O	2a	D001008	patRoon
RP-POLAR	176.102	[M+H]+	2.00783	Citrulline	Carboxylic acids and derivatives	C6H13N3O3	RHGKLRLOHDJJDR-BYPYZUCNSA-N	C(C[C@@H](C(=O)O)N)CNC(=O)N	3b	D001008	patRoon
RP-POLAR	177.102	[M+H]+	3.33219	Serotonin	Indoles and derivatives	C10H12N2O	QZAYGJVTTNCVMB-UHFFFAOYSA-N	C1=CC2=C(C=C1O)C(=CN2)CCN	2a	D001008	patRoon
RP-POLAR	180.101	[M+H]+	5.9261	Fusaric acid	Pyridines and derivatives	C10H13NO2	DGMPVYSXXIOGJY-UHFFFAOYSA-N	CCCCC1=CN=C(C=C1)C(=O)O	2a	D001008	patRoon
RP-POLAR	181.071	[M+H]+	9.23663	Theophylline	Imidazopyrimidines	C7H8N4O2	ZFXYFBGIUFBOJW-UHFFFAOYSA-N	CN1C2=C(C(=O)N(C1=O)C)NC=N2	3a	D001008	patRoon
RP-POLAR	181.071	[M+H]+	2.34169	Theophylline	Imidazopyrimidines	C7H8N4O2	ZFXYFBGIUFBOJW-UHFFFAOYSA-N	CN1C2=C(C(=O)N(C1=O)C)NC=N2	3b	D001008	patRoon
RP-POLAR	181.071	[M+H]+	6.89189	Theobromine	Imidazopyrimidines	C7H8N4O2	YAPQBXQYLJRXSA-UHFFFAOYSA-N	CN1C=NC2=C1C(=O)NC(=O)N2C	3a	D001008	patRoon
RP-POLAR	182.081	[M+H]+	2.84612	D-tyrosine	Carboxylic acids and derivatives	C9H11NO3	OUYCCCASQSFEME-MRVPVSSYSA-N	C1=CC(=CC=C1C[C@H](C(=O)O)N)O	2a	D001008	patRoon
RP-POLAR	195.087	[M+H]+	10.8127	Caffeine	Imidazopyrimidines	C8H10N4O2	RYYVLZVUVIJVGH-UHFFFAOYSA-N	CN1C=NC2=C1C(=O)N(C(=O)N2C)C	2a	D001008	patRoon
RP-POLAR	205.096	[M+H]+	9.21146	D-Tryptophan	Indoles and derivatives	C11H12N2O2	QIVBCDIJIAJPQS-SECBINFHSA-N	C1=CC=C2C(=C1)C(=CN2)C[C@H](C(=O)O)N	2a	D001008	patRoon
RP-POLAR	211.132	[M+H]+	12.7719	Jasmonic acid	Fatty Acyls	C12H18O3	ZNJFBWYDHIGLCU-HWKXXFMVSA-N	CC/C=C\C[C@@H]1[C@H](CCC1=O)CC(=O)O	3b	D001008	patRoon
RP-POLAR	220.117	[M+H]+	7.08669	Pantothenic acid	Organooxygen compounds	C9H17NO5	GHOKWGTUZJEAQD-ZETCQYMHSA-N	CC(C)(CO)[C@H](C(=O)NCCC(=O)O)O	2a	D001008	patRoon
RP-POLAR	221.164	[M+H]+	10.2826	Prilocaine	Carboxylic acids and derivatives	C13H20N2O	MVFGUOIZUNYYSO-UHFFFAOYSA-N	CCCNC(C)C(=O)NC1=CC=CC=C1C	3a	D001008	patRoon
RP-POLAR	260.164	[M+H]+	14.2199	1-(Isopropylamino)-3-(1-naphthyloxy)-2-propanol	Naphthalenes	C16H21NO2	AQHHHDLHHXJYJD-AWEZNQCLSA-N	CC(C)NC[C@@H](COC1=CC=CC2=CC=CC=C21)O	2a	D001008	patRoon
RP-POLAR	267.17	[M+H]+	6.89903	Esatenolol	Benzene and substituted derivatives	C14H22N2O3	METKIMKYRPQLGS-LBPRGKRZSA-N	CC(C)NC[C@@H](COC1=CC=C(C=C1)CC(=O)N)O	2a	D001008	patRoon
RP-POLAR	268.103	[M+H]+	2.91828	Adenosine	Purine nucleosides	C10H13N5O4	OIRDTQYFTABQOQ-KQYNXXCUSA-N	C1=NC(=C2C(=N1)N(C=N2)[C@H]3[C@@H]([C@@H]([C@H](O3)CO)O)O)N	2a	D001008	patRoon
RP-POLAR	268.19	[M+H]+	12.3111	Metoprolol	Phenols	C15H25NO3	IUBSYMUCCVWXPE-UHFFFAOYSA-N	CC(C)NCC(COC1=CC=C(C=C1)CCOC)O	2a	D001008	patRoon
RP-POLAR	281.247	[M+H]+	20.0654	Linoleic acid	Fatty Acyls	C18H32O2	OYHQOLUKZRVURQ-HZJYTTRNSA-N	CCCCC/C=C\C/C=C\CCCCCCCC(=O)O	3a	D001008	patRoon
RP-POLAR	281.246	[M+H]+	21.4207	Linoleic acid	Fatty Acyls	C18H32O2	OYHQOLUKZRVURQ-HZJYTTRNSA-N	CCCCC/C=C\C/C=C\CCCCCCCC(=O)O	3a	D001008	patRoon
RP-POLAR	286.143	[M+H]+	17.4938	Piperine		C17H19NO3	MXXWOMGUGJBKIW-YPCIICBESA-N	C1CCN(CC1)C(=O)/C=C/C=C/C2=CC3=C(C=C2)OCO3	2a	D001008	patRoon
RP-POLAR	300.289	[M+H]+	18.6273	Sphingosine	Organonitrogen compounds	C18H37NO2	WWUZIQQURGPMPG-KRWOKUGFSA-N	CCCCCCCCCCCCC/C=C/[C@H]([C@H](CO)N)O	2a	D001008	patRoon
RP-POLAR	303.085	[M+H]+	15.5525	Hesperetin	Flavonoids	C16H14O6	AIONOLUJZLIMTK-AWEZNQCLSA-N	COC1=C(C=C(C=C1)[C@@H]2CC(=O)C3=C(C=C(C=C3O2)O)O)O	3a	D001008	patRoon
RP-POLAR	307.11	[M+H]+	12.746	Fluconazole	Benzene and substituted derivatives	C13H12F2N6O	RFHAOTPXVQNOHP-UHFFFAOYSA-N	C1=CC(=C(C=C1F)F)C(CN2C=NC=N2)(CN3C=NC=N3)O	2a	D001008	patRoon
RP-POLAR	361.2	[M+H]+	15.841	Prednisolone	Steroids and steroid derivatives	C21H28O5	OIGNJSKKLXVSLS-VWUMJDOOSA-N	C[C@]12C[C@@H]([C@H]3[C@H]([C@@H]1CC[C@@]2(C(=O)CO)O)CCC4=CC(=O)C=C[C@]34C)O	3a	D001008	patRoon
RP-POLAR	377.144	[M+H]+	11.7386	Riboflavin	Pteridines and derivatives	C17H20N4O6	AUNGANRZJHBGPY-SCRDCRAPSA-N	CC1=CC2=C(C=C1C)N(C3=NC(=O)NC(=O)C3=N2)C[C@@H]([C@@H]([C@@H](CO)O)O)O	2a	D001008	patRoon
RP-POLAR	429.239	[M+H]+	16.5376	Irbesartan	Benzene and substituted derivatives	C25H28N6O	YOSHYTLCDANDAN-UHFFFAOYSA-N	CCCCC1=NC2(CCCC2)C(=O)N1CC3=CC=C(C=C3)C4=CC=CC=C4C5=NNN=N5	2a	D001008	patRoon
RP-POLAR	436.234	[M+H]+	17.2026	Valsartan	Carboxylic acids and derivatives	C24H29N5O3	ACWBQPMHZXGDFX-QFIPXVFZSA-N	CCCCC(=O)N(CC1=CC=C(C=C1)C2=CC=CC=C2C3=NNN=N3)[C@@H](C(C)C)C(=O)O	2a	D001008	patRoon
RP-POLAR	441.166	[M+H]+	16.4432	Candesartan	Benzene and substituted derivatives	C24H20N6O3	HTQMVQVXFRQIKW-UHFFFAOYSA-N	CCOC1=NC2=CC=CC(=C2N1CC3=CC=C(C=C3)C4=CC=CC=C4C5=NNN=N5)C(=O)O	3a	D001008	patRoon
RP-POLAR	559.259	[M+H]+	17.6085	Atorvastatin	Pyrroles	C33H35FN2O5	XUKUURHRXDUEBC-KAYWLYCHSA-N	CC(C)C1=C(C(=C(N1CC[C@H](C[C@H](CC(=O)O)O)O)C2=CC=C(C=C2)F)C3=CC=CC=C3)C(=O)NC4=CC=CC=C4	2a	D001008	patRoon
RP-POLAR	131.035	[M-H]-	4.80476	Glutaric acid	Carboxylic acids and derivatives	C5H8O4	JFCQEDHGNNZCLN-UHFFFAOYSA-N	C(CC(=O)O)CC(=O)O	2a	D001008	patRoon
RP-POLAR	146.045	[M-H]-	1.87599	Glutamic acid	Carboxylic acids and derivatives	C5H9NO4	WHUUTDBJXJRKMK-VKHMYHEASA-N	C(CC(=O)O)[C@@H](C(=O)O)N	2a	D001008	patRoon
RP-POLAR	391.284	[M-H]-	19.7705	Deoxycholic acid	Steroids and steroid derivatives	C24H40O4	KXGVEGMKQFWNSR-LLQZFEROSA-N	C[C@H](CCC(=O)O)[C@H]1CC[C@@H]2[C@@]1([C@H](C[C@H]3[C@H]2CC[C@H]4[C@@]3(CC[C@H](C4)O)C)O)C	3b	D001008	patRoon
RP-POLAR	86.0963	[M+H]+	3.6249	piperidine	Piperidines	C5H11N	NQRYJNQNLNOLGT-UHFFFAOYSA-N	C1CCNCC1	2a	D003248	patRoon
RP-POLAR	86.0963	[M+H]+	1.70591	piperidine	Piperidines	C5H11N	NQRYJNQNLNOLGT-UHFFFAOYSA-N	C1CCNCC1	3a	D003248	patRoon
RP-POLAR	112.05	[M+H]+	2.148	Cytosine	Diazines	C4H5N3O	OPTASPLRGRRNAP-UHFFFAOYSA-N	C1=C(NC(=O)N=C1)N	2a	D003248	patRoon
RP-POLAR	114.066	[M+H]+	1.98788	Creatinine	Carboxylic acids and derivatives	C4H7N3O	DDRJAANPRJIHGJ-UHFFFAOYSA-N	CN1CC(=O)N=C1N	3a	D003248	patRoon
RP-POLAR	116.07	[M+H]+	2.04748	L-Proline	Carboxylic acids and derivatives	C5H9NO2	ONIBWKKTOPOVIA-BYPYZUCNSA-N	C1C[C@H](NC1)C(=O)O	2a	D003248	patRoon
RP-POLAR	118.065	[M+H]+	9.21146	1H-indole	Indoles and derivatives	C8H7N	SIKJAQJRHWYJAI-UHFFFAOYSA-N	C1=CC=C2C(=C1)C=CN2	3a	D003248	patRoon
RP-POLAR	118.086	[M+H]+	2.148	L-Valine	Carboxylic acids and derivatives	C5H11NO2	KZSNJWFQEVHDMF-BYPYZUCNSA-N	CC(C)[C@@H](C(=O)O)N	2a	D003248	patRoon
RP-POLAR	123.055	[M+H]+	1.98788	Nicotinamide	Pyridines and derivatives	C6H6N2O	DFPAKSUCGFBDDF-UHFFFAOYSA-N	C1=CC(=CN=C1)C(=O)N	3a	D003248	patRoon
RP-POLAR	123.055	[M+H]+	2.48129	Nicotinamide	Pyridines and derivatives	C6H6N2O	DFPAKSUCGFBDDF-UHFFFAOYSA-N	C1=CC(=CN=C1)C(=O)N	2a	D003248	patRoon
RP-POLAR	130.05	[M+H]+	2.69748	L-Pyroglutamic Acid	Carboxylic acids and derivatives	C5H7NO3	ODHCTXKNWHHXJC-VKHMYHEASA-N	C1CC(=O)N[C@@H]1C(=O)O	3a	D003248	patRoon
RP-POLAR	136.062	[M+H]+	2.16823	Adenine	Imidazopyrimidines	C5H5N5	GFFGJBXGBJISGV-UHFFFAOYSA-N	C1=NC2=NC=NC(=C2N1)N	2a	D003248	patRoon
RP-POLAR	138.055	[M+H]+	5.44022	2-aminobenzoic acid	Benzene and substituted derivatives	C7H7NO2	RWZYAGGXGHYGMB-UHFFFAOYSA-N	C1=CC=C(C(=C1)C(=O)O)N	3b	D003248	patRoon
RP-POLAR	147.112	[M+H]+	1.77077	Lysine	Carboxylic acids and derivatives	C6H14N2O2	KDXKERNSBIXSRK-YFKPBYRVSA-N	C(CCN)C[C@@H](C(=O)O)N	2a	D003248	patRoon
RP-POLAR	148.06	[M+H]+	2.01749	Glutamic acid	Carboxylic acids and derivatives	C5H9NO4	WHUUTDBJXJRKMK-VKHMYHEASA-N	C(CC(=O)O)[C@@H](C(=O)O)N	2a	D003248	patRoon
RP-POLAR	152.056	[M+H]+	3.35407	Guanine	Imidazopyrimidines	C5H5N5O	UYTPUPDQBNUYGX-UHFFFAOYSA-N	C1=NC2=C(N1)C(=O)NC(=N2)N	3a	D003248	patRoon
RP-POLAR	152.106	[M+H]+	2.16823	Cathine	Benzene and substituted derivatives	C9H13NO	DLNKOYKMWOXYQA-IONNQARKSA-N	C[C@@H]([C@H](C1=CC=CC=C1)O)N	3b	D003248	patRoon
RP-POLAR	152.143	[M+H]+	11.8767	Amantadine	Organonitrogen compounds	C10H17N	DKNWSYNQZKUICI-UHFFFAOYSA-N	C1C2CC3CC1CC(C2)(C3)N	2a	D003248	patRoon
RP-POLAR	175.118	[M+H]+	1.89613	D-Arginine	Carboxylic acids and derivatives	C6H14N4O2	ODKSFYDXXFIFQN-SCSAIBSYSA-N	C(C[C@H](C(=O)O)N)CN=C(N)N	3a	D003248	patRoon
RP-POLAR	176.07	[M+H]+	13.6184	Indole-3-acetic acid	Indoles and derivatives	C10H9NO2	SEOVTRFCIGRIMH-UHFFFAOYSA-N	C1=CC=C2C(=C1)C(=CN2)CC(=O)O	2a	D003248	patRoon
RP-POLAR	176.102	[M+H]+	2.00783	Citrulline	Carboxylic acids and derivatives	C6H13N3O3	RHGKLRLOHDJJDR-BYPYZUCNSA-N	C(C[C@@H](C(=O)O)N)CNC(=O)N	3b	D003248	patRoon
RP-POLAR	177.102	[M+H]+	3.33219	Serotonin	Indoles and derivatives	C10H12N2O	QZAYGJVTTNCVMB-UHFFFAOYSA-N	C1=CC2=C(C=C1O)C(=CN2)CCN	2a	D003248	patRoon
RP-POLAR	181.071	[M+H]+	9.23663	Theophylline	Imidazopyrimidines	C7H8N4O2	ZFXYFBGIUFBOJW-UHFFFAOYSA-N	CN1C2=C(C(=O)N(C1=O)C)NC=N2	3a	D003248	patRoon
RP-POLAR	181.071	[M+H]+	2.34169	Theophylline	Imidazopyrimidines	C7H8N4O2	ZFXYFBGIUFBOJW-UHFFFAOYSA-N	CN1C2=C(C(=O)N(C1=O)C)NC=N2	3b	D003248	patRoon
RP-POLAR	182.081	[M+H]+	2.84612	Tyrosine	Carboxylic acids and derivatives	C9H11NO3	OUYCCCASQSFEME-QMMMGPOBSA-N	C1=CC(=CC=C1C[C@@H](C(=O)O)N)O	2a	D003248	patRoon
RP-POLAR	195.087	[M+H]+	10.8127	Caffeine	Imidazopyrimidines	C8H10N4O2	RYYVLZVUVIJVGH-UHFFFAOYSA-N	CN1C=NC2=C1C(=O)N(C(=O)N2C)C	2a	D003248	patRoon
RP-POLAR	205.096	[M+H]+	9.21146	Tryptophan	Indoles and derivatives	C11H12N2O2	QIVBCDIJIAJPQS-VIFPVBQESA-N	C1=CC=C2C(=C1)C(=CN2)C[C@@H](C(=O)O)N	2a	D003248	patRoon
RP-POLAR	220.117	[M+H]+	7.08669	Pantothenic acid	Organooxygen compounds	C9H17NO5	GHOKWGTUZJEAQD-ZETCQYMHSA-N	CC(C)(CO)[C@H](C(=O)NCCC(=O)O)O	2a	D003248	patRoon
RP-POLAR	221.164	[M+H]+	10.2826	Prilocaine	Carboxylic acids and derivatives	C13H20N2O	MVFGUOIZUNYYSO-UHFFFAOYSA-N	CCCNC(C)C(=O)NC1=CC=CC=C1C	3a	D003248	patRoon
RP-POLAR	260.164	[M+H]+	14.2199	Propranolol	Naphthalenes	C16H21NO2	AQHHHDLHHXJYJD-UHFFFAOYSA-N	CC(C)NCC(COC1=CC=CC2=CC=CC=C21)O	2a	D003248	patRoon
RP-POLAR	267.17	[M+H]+	6.89903	Atenolol	Benzene and substituted derivatives	C14H22N2O3	METKIMKYRPQLGS-UHFFFAOYSA-N	CC(C)NCC(COC1=CC=C(C=C1)CC(=O)N)O	2a	D003248	patRoon
RP-POLAR	268.103	[M+H]+	2.91828	Adenosine	Purine nucleosides	C10H13N5O4	OIRDTQYFTABQOQ-KQYNXXCUSA-N	C1=NC(=C2C(=N1)N(C=N2)[C@H]3[C@@H]([C@@H]([C@H](O3)CO)O)O)N	2a	D003248	patRoon
RP-POLAR	268.19	[M+H]+	12.3111	Metoprolol	Phenols	C15H25NO3	IUBSYMUCCVWXPE-UHFFFAOYSA-N	CC(C)NCC(COC1=CC=C(C=C1)CCOC)O	2a	D003248	patRoon
RP-POLAR	281.247	[M+H]+	20.0654	Linoelaidic acid	Fatty Acyls	C18H32O2	OYHQOLUKZRVURQ-AVQMFFATSA-N	CCCCC/C=C/C/C=C/CCCCCCCC(=O)O	3a	D003248	patRoon
RP-POLAR	281.246	[M+H]+	21.4207	Linoelaidic acid	Fatty Acyls	C18H32O2	OYHQOLUKZRVURQ-AVQMFFATSA-N	CCCCC/C=C/C/C=C/CCCCCCCC(=O)O	3a	D003248	patRoon
RP-POLAR	286.143	[M+H]+	17.4938	Piperine		C17H19NO3	MXXWOMGUGJBKIW-YPCIICBESA-N	C1CCN(CC1)C(=O)/C=C/C=C/C2=CC3=C(C=C2)OCO3	2a	D003248	patRoon
RP-POLAR	300.289	[M+H]+	18.6273	Sphingosine	Organonitrogen compounds	C18H37NO2	WWUZIQQURGPMPG-KRWOKUGFSA-N	CCCCCCCCCCCCC/C=C/[C@H]([C@H](CO)N)O	2a	D003248	patRoon
RP-POLAR	307.11	[M+H]+	12.746	Fluconazole	Benzene and substituted derivatives	C13H12F2N6O	RFHAOTPXVQNOHP-UHFFFAOYSA-N	C1=CC(=C(C=C1F)F)C(CN2C=NC=N2)(CN3C=NC=N3)O	2a	D003248	patRoon
RP-POLAR	361.2	[M+H]+	15.841	Prednisolone	Steroids and steroid derivatives	C21H28O5	OIGNJSKKLXVSLS-VWUMJDOOSA-N	C[C@]12C[C@@H]([C@H]3[C@H]([C@@H]1CC[C@@]2(C(=O)CO)O)CCC4=CC(=O)C=C[C@]34C)O	3a	D003248	patRoon
RP-POLAR	377.144	[M+H]+	11.7386	Riboflavin	Pteridines and derivatives	C17H20N4O6	AUNGANRZJHBGPY-SCRDCRAPSA-N	CC1=CC2=C(C=C1C)N(C3=NC(=O)NC(=O)C3=N2)C[C@@H]([C@@H]([C@@H](CO)O)O)O	2a	D003248	patRoon
RP-POLAR	429.239	[M+H]+	16.5376	Irbesartan	Benzene and substituted derivatives	C25H28N6O	YOSHYTLCDANDAN-UHFFFAOYSA-N	CCCCC1=NC2(CCCC2)C(=O)N1CC3=CC=C(C=C3)C4=CC=CC=C4C5=NNN=N5	2a	D003248	patRoon
RP-POLAR	436.234	[M+H]+	17.2026	Valsartan	Carboxylic acids and derivatives	C24H29N5O3	ACWBQPMHZXGDFX-QFIPXVFZSA-N	CCCCC(=O)N(CC1=CC=C(C=C1)C2=CC=CC=C2C3=NNN=N3)[C@@H](C(C)C)C(=O)O	2a	D003248	patRoon
RP-POLAR	559.259	[M+H]+	17.6085	Atorvastatin	Pyrroles	C33H35FN2O5	XUKUURHRXDUEBC-KAYWLYCHSA-N	CC(C)C1=C(C(=C(N1CC[C@H](C[C@H](CC(=O)O)O)O)C2=CC=C(C=C2)F)C3=CC=CC=C3)C(=O)NC4=CC=CC=C4	2a	D003248	patRoon
RP-POLAR	146.045	[M-H]-	1.87599	Glutamic acid	Carboxylic acids and derivatives	C5H9NO4	WHUUTDBJXJRKMK-VKHMYHEASA-N	C(CC(=O)O)[C@@H](C(=O)O)N	2a	D003248	patRoon
RP-POLAR	391.284	[M-H]-	19.7705	Deoxycholic acid	Steroids and steroid derivatives	C24H40O4	KXGVEGMKQFWNSR-LLQZFEROSA-N	C[C@H](CCC(=O)O)[C@H]1CC[C@@H]2[C@@]1([C@H](C[C@H]3[C@H]2CC[C@H]4[C@@]3(CC[C@H](C4)O)C)O)C	3b	D003248	patRoon
RP-POLAR	86.0963	[M+H]+	3.6249	piperidine	Piperidines	C5H11N	NQRYJNQNLNOLGT-UHFFFAOYSA-N	C1CCNCC1	2a	D012983	patRoon
RP-POLAR	86.0963	[M+H]+	1.70591	piperidine	Piperidines	C5H11N	NQRYJNQNLNOLGT-UHFFFAOYSA-N	C1CCNCC1	3a	D012983	patRoon
RP-POLAR	112.05	[M+H]+	2.148	Cytosine	Diazines	C4H5N3O	OPTASPLRGRRNAP-UHFFFAOYSA-N	C1=C(NC(=O)N=C1)N	2a	D012983	patRoon
RP-POLAR	114.066	[M+H]+	1.98788	Creatinine	Carboxylic acids and derivatives	C4H7N3O	DDRJAANPRJIHGJ-UHFFFAOYSA-N	CN1CC(=O)N=C1N	3a	D012983	patRoon
RP-POLAR	118.065	[M+H]+	9.21146	Indole	Indoles and derivatives	C8H7N	SIKJAQJRHWYJAI-UHFFFAOYSA-N	C1=CC=C2C(=C1)C=CN2	3a	D012983	patRoon
RP-POLAR	118.086	[M+H]+	2.148	Valine	Carboxylic acids and derivatives	C5H11NO2	KZSNJWFQEVHDMF-BYPYZUCNSA-N	CC(C)[C@@H](C(=O)O)N	2a	D012983	patRoon
RP-POLAR	123.055	[M+H]+	1.98788	Nicotinamide	Pyridines and derivatives	C6H6N2O	DFPAKSUCGFBDDF-UHFFFAOYSA-N	C1=CC(=CN=C1)C(=O)N	3a	D012983	patRoon
RP-POLAR	123.055	[M+H]+	2.48129	Nicotinamide	Pyridines and derivatives	C6H6N2O	DFPAKSUCGFBDDF-UHFFFAOYSA-N	C1=CC(=CN=C1)C(=O)N	2a	D012983	patRoon
RP-POLAR	130.065	[M+H]+	13.6184	Quinoline	Quinolines and derivatives	C9H7N	SMWDFEZZVXVKRB-UHFFFAOYSA-N	C1=CC=C2C(=C1)C=CC=N2	2a	D012983	patRoon
RP-POLAR	136.062	[M+H]+	2.16823	Adenine	Imidazopyrimidines	C5H5N5	GFFGJBXGBJISGV-UHFFFAOYSA-N	C1=NC2=NC=NC(=C2N1)N	2a	D012983	patRoon
RP-POLAR	147.112	[M+H]+	1.77077	Lysine	Carboxylic acids and derivatives	C6H14N2O2	KDXKERNSBIXSRK-YFKPBYRVSA-N	C(CCN)C[C@@H](C(=O)O)N	2a	D012983	patRoon
RP-POLAR	148.06	[M+H]+	2.01749	Glutamic acid	Carboxylic acids and derivatives	C5H9NO4	WHUUTDBJXJRKMK-VKHMYHEASA-N	C(CC(=O)O)[C@@H](C(=O)O)N	2a	D012983	patRoon
RP-POLAR	152.056	[M+H]+	3.35407	Guanine	Imidazopyrimidines	C5H5N5O	UYTPUPDQBNUYGX-UHFFFAOYSA-N	C1=NC2=C(N1)C(=O)NC(=N2)N	3a	D012983	patRoon
RP-POLAR	152.106	[M+H]+	2.16823	Cathine	Benzene and substituted derivatives	C9H13NO	DLNKOYKMWOXYQA-IONNQARKSA-N	C[C@@H]([C@H](C1=CC=CC=C1)O)N	3b	D012983	patRoon
RP-POLAR	152.143	[M+H]+	11.8767	Amantadine	Organonitrogen compounds	C10H17N	DKNWSYNQZKUICI-UHFFFAOYSA-N	C1C2CC3CC1CC(C2)(C3)N	2a	D012983	patRoon
RP-POLAR	168.065	[M+H]+	2.28536	Pyridoxal	Pyridines and derivatives	C8H9NO3	RADKZDMFGJYCBB-UHFFFAOYSA-N	CC1=NC=C(C(=C1O)C=O)CO	3b	D012983	patRoon
RP-POLAR	175.118	[M+H]+	1.89613	Arginine	Carboxylic acids and derivatives	C6H14N4O2	ODKSFYDXXFIFQN-BYPYZUCNSA-N	C(C[C@@H](C(=O)O)N)CN=C(N)N	3a	D012983	patRoon
RP-POLAR	176.07	[M+H]+	13.6184	Indole-3-acetic acid	Indoles and derivatives	C10H9NO2	SEOVTRFCIGRIMH-UHFFFAOYSA-N	C1=CC=C2C(=C1)C(=CN2)CC(=O)O	2a	D012983	patRoon
RP-POLAR	177.102	[M+H]+	3.33219	Serotonin	Indoles and derivatives	C10H12N2O	QZAYGJVTTNCVMB-UHFFFAOYSA-N	C1=CC2=C(C=C1O)C(=CN2)CCN	2a	D012983	patRoon
RP-POLAR	181.071	[M+H]+	9.23663	Theophylline	Imidazopyrimidines	C7H8N4O2	ZFXYFBGIUFBOJW-UHFFFAOYSA-N	CN1C2=C(C(=O)N(C1=O)C)NC=N2	3a	D012983	patRoon
RP-POLAR	181.071	[M+H]+	2.34169	Theophylline	Imidazopyrimidines	C7H8N4O2	ZFXYFBGIUFBOJW-UHFFFAOYSA-N	CN1C2=C(C(=O)N(C1=O)C)NC=N2	3b	D012983	patRoon
RP-POLAR	181.071	[M+H]+	6.89189	Theobromine	Imidazopyrimidines	C7H8N4O2	YAPQBXQYLJRXSA-UHFFFAOYSA-N	CN1C=NC2=C1C(=O)NC(=O)N2C	3a	D012983	patRoon
RP-POLAR	182.081	[M+H]+	2.84612	Tyrosine	Carboxylic acids and derivatives	C9H11NO3	OUYCCCASQSFEME-QMMMGPOBSA-N	C1=CC(=CC=C1C[C@@H](C(=O)O)N)O	2a	D012983	patRoon
RP-POLAR	195.087	[M+H]+	10.8127	Caffeine	Imidazopyrimidines	C8H10N4O2	RYYVLZVUVIJVGH-UHFFFAOYSA-N	CN1C=NC2=C1C(=O)N(C(=O)N2C)C	2a	D012983	patRoon
RP-POLAR	205.096	[M+H]+	9.21146	Tryptophan	Indoles and derivatives	C11H12N2O2	QIVBCDIJIAJPQS-VIFPVBQESA-N	C1=CC=C2C(=C1)C(=CN2)C[C@@H](C(=O)O)N	2a	D012983	patRoon
RP-POLAR	211.132	[M+H]+	12.7719	Jasmonic acid	Fatty Acyls	C12H18O3	ZNJFBWYDHIGLCU-HWKXXFMVSA-N	CC/C=C\C[C@@H]1[C@H](CCC1=O)CC(=O)O	3b	D012983	patRoon
RP-POLAR	220.117	[M+H]+	7.08669	Pantothenic acid	Organooxygen compounds	C9H17NO5	GHOKWGTUZJEAQD-ZETCQYMHSA-N	CC(C)(CO)[C@H](C(=O)NCCC(=O)O)O	2a	D012983	patRoon
RP-POLAR	260.164	[M+H]+	14.2199	1-(Isopropylamino)-3-(1-naphthyloxy)-2-propanol	Naphthalenes	C16H21NO2	AQHHHDLHHXJYJD-AWEZNQCLSA-N	CC(C)NC[C@@H](COC1=CC=CC2=CC=CC=C21)O	2a	D012983	patRoon
RP-POLAR	267.17	[M+H]+	6.89903	(R)-(+)-Atenolol	Benzene and substituted derivatives	C14H22N2O3	METKIMKYRPQLGS-GFCCVEGCSA-N	CC(C)NC[C@H](COC1=CC=C(C=C1)CC(=O)N)O	2a	D012983	patRoon
RP-POLAR	268.103	[M+H]+	2.91828	Adenosine	Purine nucleosides	C10H13N5O4	OIRDTQYFTABQOQ-KQYNXXCUSA-N	C1=NC(=C2C(=N1)N(C=N2)[C@H]3[C@@H]([C@@H]([C@H](O3)CO)O)O)N	2a	D012983	patRoon
RP-POLAR	268.19	[M+H]+	12.3111	Metoprolol	Phenols	C15H25NO3	IUBSYMUCCVWXPE-UHFFFAOYSA-N	CC(C)NCC(COC1=CC=C(C=C1)CCOC)O	2a	D012983	patRoon
RP-POLAR	281.247	[M+H]+	20.0654	Linoleic acid	Fatty Acyls	C18H32O2	OYHQOLUKZRVURQ-HZJYTTRNSA-N	CCCCC/C=C\C/C=C\CCCCCCCC(=O)O	3a	D012983	patRoon
RP-POLAR	281.246	[M+H]+	21.4207	Linoleic acid	Fatty Acyls	C18H32O2	OYHQOLUKZRVURQ-HZJYTTRNSA-N	CCCCC/C=C\C/C=C\CCCCCCCC(=O)O	3a	D012983	patRoon
RP-POLAR	300.289	[M+H]+	18.6273	Sphingosine	Organonitrogen compounds	C18H37NO2	WWUZIQQURGPMPG-KRWOKUGFSA-N	CCCCCCCCCCCCC/C=C/[C@H]([C@H](CO)N)O	2a	D012983	patRoon
RP-POLAR	361.2	[M+H]+	15.841	Prednisolone	Steroids and steroid derivatives	C21H28O5	OIGNJSKKLXVSLS-VWUMJDOOSA-N	C[C@]12C[C@@H]([C@H]3[C@H]([C@@H]1CC[C@@]2(C(=O)CO)O)CCC4=CC(=O)C=C[C@]34C)O	3a	D012983	patRoon
RP-POLAR	377.144	[M+H]+	11.7386	Riboflavin	Pteridines and derivatives	C17H20N4O6	AUNGANRZJHBGPY-SCRDCRAPSA-N	CC1=CC2=C(C=C1C)N(C3=NC(=O)NC(=O)C3=N2)C[C@@H]([C@@H]([C@@H](CO)O)O)O	2a	D012983	patRoon
RP-POLAR	436.234	[M+H]+	17.2026	Valsartan	Carboxylic acids and derivatives	C24H29N5O3	ACWBQPMHZXGDFX-QFIPXVFZSA-N	CCCCC(=O)N(CC1=CC=C(C=C1)C2=CC=CC=C2C3=NNN=N3)[C@@H](C(C)C)C(=O)O	2a	D012983	patRoon
RP-POLAR	441.166	[M+H]+	16.4432	Candesartan	Benzene and substituted derivatives	C24H20N6O3	HTQMVQVXFRQIKW-UHFFFAOYSA-N	CCOC1=NC2=CC=CC(=C2N1CC3=CC=C(C=C3)C4=CC=CC=C4C5=NNN=N5)C(=O)O	3a	D012983	patRoon
RP-POLAR	559.259	[M+H]+	17.6085	Atorvastatin	Pyrroles	C33H35FN2O5	XUKUURHRXDUEBC-KAYWLYCHSA-N	CC(C)C1=C(C(=C(N1CC[C@H](C[C@H](CC(=O)O)O)O)C2=CC=C(C=C2)F)C3=CC=CC=C3)C(=O)NC4=CC=CC=C4	2a	D012983	patRoon
RP-POLAR	146.045	[M-H]-	1.87599	Glutamic acid	Carboxylic acids and derivatives	C5H9NO4	WHUUTDBJXJRKMK-VKHMYHEASA-N	C(CC(=O)O)[C@@H](C(=O)O)N	2a	D012983	patRoon
RP-POLAR	86.0963	[M+H]+	3.6249	Piperidine	Piperidines	C5H11N	NQRYJNQNLNOLGT-UHFFFAOYSA-N	C1CCNCC1	2a	PD-MetFrag	patRoon
RP-POLAR	86.0963	[M+H]+	1.70591	Piperidine	Piperidines	C5H11N	NQRYJNQNLNOLGT-UHFFFAOYSA-N	C1CCNCC1	3a	PD-MetFrag	patRoon
RP-POLAR	96.0442	[M+H]+	2.2289	3-Hydroxypyridine	Pyridines and derivatives	C5H5NO	GRFNBEZIAWKNCO-UHFFFAOYSA-N	C1=CC(=CN=C1)O	3a	PD-MetFrag	patRoon
RP-POLAR	112.05	[M+H]+	2.148	Cytosine	Diazines	C4H5N3O	OPTASPLRGRRNAP-UHFFFAOYSA-N	C1=C(NC(=O)N=C1)N	2a	PD-MetFrag	patRoon
RP-POLAR	114.066	[M+H]+	1.98788	Creatinine	Carboxylic acids and derivatives	C4H7N3O	DDRJAANPRJIHGJ-UHFFFAOYSA-N	CN1CC(=O)N=C1N	3a	PD-MetFrag	patRoon
RP-POLAR	116.07	[M+H]+	2.04748	Proline	Carboxylic acids and derivatives	C5H9NO2	ONIBWKKTOPOVIA-BYPYZUCNSA-N	C1C[C@H](NC1)C(=O)O	2a	PD-MetFrag	patRoon
RP-POLAR	118.065	[M+H]+	9.21146	Indole	Indoles and derivatives	C8H7N	SIKJAQJRHWYJAI-UHFFFAOYSA-N	C1=CC=C2C(=C1)C=CN2	3a	PD-MetFrag	patRoon
RP-POLAR	118.086	[M+H]+	2.148	D-Valine	Carboxylic acids and derivatives	C5H11NO2	KZSNJWFQEVHDMF-SCSAIBSYSA-N	CC(C)[C@H](C(=O)O)N	2a	PD-MetFrag	patRoon
RP-POLAR	122.096	[M+H]+	2.40915	N,N-Dimethylaniline	Organonitrogen compounds	C8H11N	JLTDJTHDQAWBAV-UHFFFAOYSA-N	CN(C)C1=CC=CC=C1	2a	PD-MetFrag	patRoon
RP-POLAR	123.055	[M+H]+	1.98788	Nicotinamide	Pyridines and derivatives	C6H6N2O	DFPAKSUCGFBDDF-UHFFFAOYSA-N	C1=CC(=CN=C1)C(=O)N	3a	PD-MetFrag	patRoon
RP-POLAR	123.055	[M+H]+	2.48129	Nicotinamide	Pyridines and derivatives	C6H6N2O	DFPAKSUCGFBDDF-UHFFFAOYSA-N	C1=CC(=CN=C1)C(=O)N	2a	PD-MetFrag	patRoon
RP-POLAR	127.05	[M+H]+	4.95234	Thymine	Diazines	C5H6N2O2	RWQNBRDOKXIBIV-UHFFFAOYSA-N	CC1=CNC(=O)NC1=O	2a	PD-MetFrag	patRoon
RP-POLAR	127.05	[M+H]+	3.35407	Thymine	Diazines	C5H6N2O2	RWQNBRDOKXIBIV-UHFFFAOYSA-N	CC1=CNC(=O)NC1=O	2a	PD-MetFrag	patRoon
RP-POLAR	130.05	[M+H]+	2.69748	L-Pyroglutamic acid	Carboxylic acids and derivatives	C5H7NO3	ODHCTXKNWHHXJC-VKHMYHEASA-N	C1CC(=O)N[C@@H]1C(=O)O	3a	PD-MetFrag	patRoon
RP-POLAR	130.065	[M+H]+	13.6184	Isoquinoline	Isoquinolines and derivatives	C9H7N	AWJUIBRHMBBTKR-UHFFFAOYSA-N	C1=CC=C2C=NC=CC2=C1	2a	PD-MetFrag	patRoon
RP-POLAR	136.062	[M+H]+	2.16823	Adenine	Imidazopyrimidines	C5H5N5	GFFGJBXGBJISGV-UHFFFAOYSA-N	C1=NC2=NC=NC(=C2N1)N	2a	PD-MetFrag	patRoon
RP-POLAR	138.055	[M+H]+	5.44022	3-Aminobenzoic acid	Benzene and substituted derivatives	C7H7NO2	XFDUHJPVQKIXHO-UHFFFAOYSA-N	C1=CC(=CC(=C1)N)C(=O)O	3a	PD-MetFrag	patRoon
RP-POLAR	138.055	[M+H]+	2.02715	3-Aminobenzoic acid	Benzene and substituted derivatives	C7H7NO2	XFDUHJPVQKIXHO-UHFFFAOYSA-N	C1=CC(=CC(=C1)N)C(=O)O	3b	PD-MetFrag	patRoon
RP-POLAR	139.05	[M+H]+	2.2289	Urocanic acid	Azoles	C6H6N2O2	LOIYMIARKYCTBW-OWOJBTEDSA-N	C1=C(NC=N1)/C=C/C(=O)O	3a	PD-MetFrag	patRoon
RP-POLAR	144.08	[M+H]+	10.7548	1-Naphthylamine	Naphthalenes	C10H9N	RUFPHBVGCFYCNW-UHFFFAOYSA-N	C1=CC=C2C(=C1)C=CC=C2N	2a	PD-MetFrag	patRoon
RP-POLAR	144.08	[M+H]+	9.40541	1-Naphthylamine	Naphthalenes	C10H9N	RUFPHBVGCFYCNW-UHFFFAOYSA-N	C1=CC=C2C(=C1)C=CC=C2N	2a	PD-MetFrag	patRoon
RP-POLAR	146.06	[M+H]+	9.20156	Indole-3-carboxaldehyde	Indoles and derivatives	C9H7NO	OLNJUISKUQQNIM-UHFFFAOYSA-N	C1=CC=C2C(=C1)C(=CN2)C=O	2a	PD-MetFrag	patRoon
RP-POLAR	147.112	[M+H]+	1.77077	D-Lysine	Carboxylic acids and derivatives	C6H14N2O2	KDXKERNSBIXSRK-RXMQYKEDSA-N	C(CCN)C[C@H](C(=O)O)N	2a	PD-MetFrag	patRoon
RP-POLAR	148.06	[M+H]+	2.01749	Glutamic acid	Carboxylic acids and derivatives	C5H9NO4	WHUUTDBJXJRKMK-VKHMYHEASA-N	C(CC(=O)O)[C@@H](C(=O)O)N	2a	PD-MetFrag	patRoon
RP-POLAR	152.056	[M+H]+	3.35407	Guanine	Imidazopyrimidines	C5H5N5O	UYTPUPDQBNUYGX-UHFFFAOYSA-N	C1=NC2=C(N1)C(=O)NC(=N2)N	3a	PD-MetFrag	patRoon
RP-POLAR	152.106	[M+H]+	2.16823	Cathine	Benzene and substituted derivatives	C9H13NO	DLNKOYKMWOXYQA-IONNQARKSA-N	C[C@@H]([C@H](C1=CC=CC=C1)O)N	3b	PD-MetFrag	patRoon
RP-POLAR	152.143	[M+H]+	11.8767	Amantadine	Organonitrogen compounds	C10H17N	DKNWSYNQZKUICI-UHFFFAOYSA-N	C1C2CC3CC1CC(C2)(C3)N	2a	PD-MetFrag	patRoon
RP-POLAR	153.04	[M+H]+	2.66515	Oxypurinol	Imidazopyrimidines	C5H4N4O2	HXNFUBHNUDHIGC-UHFFFAOYSA-N	C1=NNC2=C1C(=O)NC(=O)N2	2a	PD-MetFrag	patRoon
RP-POLAR	162.054	[M+H]+	6.92289	Indole-3-carboxylic acid	Indoles and derivatives	C9H7NO2	KMAKOBLIOCQGJP-UHFFFAOYSA-N	C1=CC=C2C(=C1)C(=CN2)C(=O)O	3b	PD-MetFrag	patRoon
RP-POLAR	165.054	[M+H]+	2.84612	2-Hydroxycinnamic acid	Cinnamic acids and derivatives	C9H8O3	PMOWTIHVNWZYFI-AATRIKPKSA-N	C1=CC=C(C(=C1)/C=C/C(=O)O)O	3b	PD-MetFrag	patRoon
RP-POLAR	167.993	[M+H]+	14.7852	2-Mercaptobenzothiazole	Benzothiazoles	C7H5NS2	YXIWHUQXZSMYRE-UHFFFAOYSA-N	C1=CC=C2C(=C1)NC(=S)S2	3a	PD-MetFrag	patRoon
RP-POLAR	168.065	[M+H]+	2.28536	Pyridoxal	Pyridines and derivatives	C8H9NO3	RADKZDMFGJYCBB-UHFFFAOYSA-N	CC1=NC=C(C(=C1O)C=O)CO	3b	PD-MetFrag	patRoon
RP-POLAR	175.107	[M+H]+	3.20997	Glycyl-D-valine	Carboxylic acids and derivatives	C7H14N2O3	STKYPAFSDFAEPH-ZCFIWIBFSA-N	CC(C)[C@H](C(=O)O)NC(=O)CN	3b	PD-MetFrag	patRoon
RP-POLAR	175.118	[M+H]+	1.89613	D-Arginine	Carboxylic acids and derivatives	C6H14N4O2	ODKSFYDXXFIFQN-SCSAIBSYSA-N	C(C[C@H](C(=O)O)N)CN=C(N)N	3a	PD-MetFrag	patRoon
RP-POLAR	176.07	[M+H]+	13.6184	Indole-3-acetic acid	Indoles and derivatives	C10H9NO2	SEOVTRFCIGRIMH-UHFFFAOYSA-N	C1=CC=C2C(=C1)C(=CN2)CC(=O)O	2a	PD-MetFrag	patRoon
RP-POLAR	176.102	[M+H]+	2.00783	Citrulline	Carboxylic acids and derivatives	C6H13N3O3	RHGKLRLOHDJJDR-BYPYZUCNSA-N	C(C[C@@H](C(=O)O)N)CNC(=O)N	3b	PD-MetFrag	patRoon
RP-POLAR	177.102	[M+H]+	3.33219	Serotonin	Indoles and derivatives	C10H12N2O	QZAYGJVTTNCVMB-UHFFFAOYSA-N	C1=CC2=C(C=C1O)C(=CN2)CCN	2a	PD-MetFrag	patRoon
RP-POLAR	180.101	[M+H]+	5.9261	Fusaric acid	Pyridines and derivatives	C10H13NO2	DGMPVYSXXIOGJY-UHFFFAOYSA-N	CCCCC1=CN=C(C=C1)C(=O)O	2a	PD-MetFrag	patRoon
RP-POLAR	181.071	[M+H]+	9.23663	Theophylline	Imidazopyrimidines	C7H8N4O2	ZFXYFBGIUFBOJW-UHFFFAOYSA-N	CN1C2=C(C(=O)N(C1=O)C)NC=N2	3a	PD-MetFrag	patRoon
RP-POLAR	181.071	[M+H]+	2.34169	Paraxanthine	Imidazopyrimidines	C7H8N4O2	QUNWUDVFRNGTCO-UHFFFAOYSA-N	CN1C=NC2=C1C(=O)N(C(=O)N2)C	3b	PD-MetFrag	patRoon
RP-POLAR	181.071	[M+H]+	2.34169	Theophylline	Imidazopyrimidines	C7H8N4O2	ZFXYFBGIUFBOJW-UHFFFAOYSA-N	CN1C2=C(C(=O)N(C1=O)C)NC=N2	3b	PD-MetFrag	patRoon
RP-POLAR	181.071	[M+H]+	6.89189	Theobromine	Imidazopyrimidines	C7H8N4O2	YAPQBXQYLJRXSA-UHFFFAOYSA-N	CN1C=NC2=C1C(=O)NC(=O)N2C	3a	PD-MetFrag	patRoon
RP-POLAR	182.081	[M+H]+	2.84612	D-Tyrosine	Carboxylic acids and derivatives	C9H11NO3	OUYCCCASQSFEME-MRVPVSSYSA-N	C1=CC(=CC=C1C[C@H](C(=O)O)N)O	2a	PD-MetFrag	patRoon
RP-POLAR	184.06	[M+H]+	3.53308	4-Pyridoxic acid	Pyridines and derivatives	C8H9NO4	HXACOUQIXZGNBF-UHFFFAOYSA-N	CC1=NC=C(C(=C1O)C(=O)O)CO	3b	PD-MetFrag	patRoon
RP-POLAR	186.221	[M+H]+	17.498	Tributylamine	Organonitrogen compounds	C12H27N	IMFACGCPASFAPR-UHFFFAOYSA-N	CCCCN(CCCC)CCCC	3b	PD-MetFrag	patRoon
RP-POLAR	195.087	[M+H]+	10.8127	Caffeine	Imidazopyrimidines	C8H10N4O2	RYYVLZVUVIJVGH-UHFFFAOYSA-N	CN1C=NC2=C1C(=O)N(C(=O)N2C)C	2a	PD-MetFrag	patRoon
RP-POLAR	205.096	[M+H]+	9.21146	D-Tryptophan	Indoles and derivatives	C11H12N2O2	QIVBCDIJIAJPQS-SECBINFHSA-N	C1=CC=C2C(=C1)C(=CN2)C[C@H](C(=O)O)N	2a	PD-MetFrag	patRoon
RP-POLAR	211.132	[M+H]+	12.7719	Jasmonic acid	Fatty Acyls	C12H18O3	ZNJFBWYDHIGLCU-HWKXXFMVSA-N	CC/C=C\\C[C@@H]1[C@H](CCC1=O)CC(=O)O	3b	PD-MetFrag	patRoon
RP-POLAR	220.117	[M+H]+	7.08669	Pantothenic acid	Organooxygen compounds	C9H17NO5	GHOKWGTUZJEAQD-ZETCQYMHSA-N	CC(C)(CO)[C@H](C(=O)NCCC(=O)O)O	2a	PD-MetFrag	patRoon
RP-POLAR	221.164	[M+H]+	10.2826	Prilocaine	Carboxylic acids and derivatives	C13H20N2O	MVFGUOIZUNYYSO-UHFFFAOYSA-N	CCCNC(C)C(=O)NC1=CC=CC=C1C	3a	PD-MetFrag	patRoon
RP-POLAR	229.085	[M+H]+	18.1523	Oxybenzone	Benzene and substituted derivatives	C14H12O3	DXGLGDHPHMLXJC-UHFFFAOYSA-N	COC1=CC(=C(C=C1)C(=O)C2=CC=CC=C2)O	2a	PD-MetFrag	patRoon
RP-POLAR	260.164	[M+H]+	14.2199	Propranolol	Naphthalenes	C16H21NO2	AQHHHDLHHXJYJD-UHFFFAOYSA-N	CC(C)NCC(COC1=CC=CC2=CC=CC=C21)O	2a	PD-MetFrag	patRoon
RP-POLAR	267.17	[M+H]+	6.89903	Atenolol	Benzene and substituted derivatives	C14H22N2O3	METKIMKYRPQLGS-UHFFFAOYSA-N	CC(C)NCC(COC1=CC=C(C=C1)CC(=O)N)O	2a	PD-MetFrag	patRoon
RP-POLAR	268.103	[M+H]+	2.91828	Adenosine	Purine nucleosides	C10H13N5O4	OIRDTQYFTABQOQ-KQYNXXCUSA-N	C1=NC(=C2C(=N1)N(C=N2)[C@H]3[C@@H]([C@@H]([C@H](O3)CO)O)O)N	2a	PD-MetFrag	patRoon
RP-POLAR	268.19	[M+H]+	12.3111	Metoprolol	Phenols	C15H25NO3	IUBSYMUCCVWXPE-UHFFFAOYSA-N	CC(C)NCC(COC1=CC=C(C=C1)CCOC)O	2a	PD-MetFrag	patRoon
RP-POLAR	281.247	[M+H]+	20.0654	Linoelaidic acid	Fatty Acyls	C18H32O2	OYHQOLUKZRVURQ-AVQMFFATSA-N	CCCCC/C=C/C/C=C/CCCCCCCC(=O)O	3a	PD-MetFrag	patRoon
RP-POLAR	281.246	[M+H]+	21.4207	Linoelaidic acid	Fatty Acyls	C18H32O2	OYHQOLUKZRVURQ-AVQMFFATSA-N	CCCCC/C=C/C/C=C/CCCCCCCC(=O)O	3a	PD-MetFrag	patRoon
RP-POLAR	286.143	[M+H]+	17.4938	Piperine		C17H19NO3	MXXWOMGUGJBKIW-YPCIICBESA-N	C1CCN(CC1)C(=O)/C=C/C=C/C2=CC3=C(C=C2)OCO3	2a	PD-MetFrag	patRoon
RP-POLAR	300.289	[M+H]+	18.6273	Sphingosine	Organonitrogen compounds	C18H37NO2	WWUZIQQURGPMPG-KRWOKUGFSA-N	CCCCCCCCCCCCC/C=C/[C@H]([C@H](CO)N)O	2a	PD-MetFrag	patRoon
RP-POLAR	303.085	[M+H]+	15.5525	Hesperetin	Flavonoids	C16H14O6	AIONOLUJZLIMTK-AWEZNQCLSA-N	COC1=C(C=C(C=C1)[C@@H]2CC(=O)C3=C(C=C(C=C3O2)O)O)O	3a	PD-MetFrag	patRoon
RP-POLAR	307.11	[M+H]+	12.746	Fluconazole	Benzene and substituted derivatives	C13H12F2N6O	RFHAOTPXVQNOHP-UHFFFAOYSA-N	C1=CC(=C(C=C1F)F)C(CN2C=NC=N2)(CN3C=NC=N3)O	2a	PD-MetFrag	patRoon
RP-POLAR	361.2	[M+H]+	15.841	Prednisolone	Steroids and steroid derivatives	C21H28O5	OIGNJSKKLXVSLS-VWUMJDOOSA-N	C[C@]12C[C@@H]([C@H]3[C@H]([C@@H]1CC[C@@]2(C(=O)CO)O)CCC4=CC(=O)C=C[C@]34C)O	3a	PD-MetFrag	patRoon
RP-POLAR	377.144	[M+H]+	11.7386	Riboflavin	Pteridines and derivatives	C17H20N4O6	AUNGANRZJHBGPY-SCRDCRAPSA-N	CC1=CC2=C(C=C1C)N(C3=NC(=O)NC(=O)C3=N2)C[C@@H]([C@@H]([C@@H](CO)O)O)O	2a	PD-MetFrag	patRoon
RP-POLAR	429.239	[M+H]+	16.5376	Irbesartan	Benzene and substituted derivatives	C25H28N6O	YOSHYTLCDANDAN-UHFFFAOYSA-N	CCCCC1=NC2(CCCC2)C(=O)N1CC3=CC=C(C=C3)C4=CC=CC=C4C5=NNN=N5	2a	PD-MetFrag	patRoon
RP-POLAR	436.234	[M+H]+	17.2026	Valsartan	Carboxylic acids and derivatives	C24H29N5O3	ACWBQPMHZXGDFX-QFIPXVFZSA-N	CCCCC(=O)N(CC1=CC=C(C=C1)C2=CC=CC=C2C3=NNN=N3)[C@@H](C(C)C)C(=O)O	2a	PD-MetFrag	patRoon
RP-POLAR	441.166	[M+H]+	16.4432	Candesartan	Benzene and substituted derivatives	C24H20N6O3	HTQMVQVXFRQIKW-UHFFFAOYSA-N	CCOC1=NC2=CC=CC(=C2N1CC3=CC=C(C=C3)C4=CC=CC=C4C5=NNN=N5)C(=O)O	3a	PD-MetFrag	patRoon
RP-POLAR	450.32	[M+H]+	18.9441	Glycodeoxycholic acid	Steroids and steroid derivatives	C26H43NO5	WVULKSPCQVQLCU-BUXLTGKBSA-N	C[C@H](CCC(=O)NCC(=O)O)[C@H]1CC[C@@H]2[C@@]1([C@H](C[C@H]3[C@H]2CC[C@H]4[C@@]3(CC[C@H](C4)O)C)O)C	3b	PD-MetFrag	patRoon
RP-POLAR	559.259	[M+H]+	17.6085	Atorvastatin	Pyrroles	C33H35FN2O5	XUKUURHRXDUEBC-KAYWLYCHSA-N	CC(C)C1=C(C(=C(N1CC[C@H](C[C@H](CC(=O)O)O)O)C2=CC=C(C=C2)F)C3=CC=CC=C3)C(=O)NC4=CC=CC=C4	2a	PD-MetFrag	patRoon
RP-POLAR	131.035	[M-H]-	4.80476	Glutaric acid	Carboxylic acids and derivatives	C5H8O4	JFCQEDHGNNZCLN-UHFFFAOYSA-N	C(CC(=O)O)CC(=O)O	2a	PD-MetFrag	patRoon
RP-POLAR	146.045	[M-H]-	1.87599	Glutamic acid	Carboxylic acids and derivatives	C5H9NO4	WHUUTDBJXJRKMK-VKHMYHEASA-N	C(CC(=O)O)[C@@H](C(=O)O)N	2a	PD-MetFrag	patRoon
RP-POLAR	391.284	[M-H]-	19.7705	Deoxycholic acid	Steroids and steroid derivatives	C24H40O4	KXGVEGMKQFWNSR-LLQZFEROSA-N	C[C@H](CCC(=O)O)[C@H]1CC[C@@H]2[C@@]1([C@H](C[C@H]3[C@H]2CC[C@H]4[C@@]3(CC[C@H](C4)O)C)O)C	3b	PD-MetFrag	patRoon
RP-POLAR	86.0963	[M+H]+	3.6249	PIPERIDINE	Piperidines	C5H11N	NQRYJNQNLNOLGT-UHFFFAOYSA-N	C1CCNCC1	2a	PCL	patRoon
RP-POLAR	86.0963	[M+H]+	1.70591	PIPERIDINE	Piperidines	C5H11N	NQRYJNQNLNOLGT-UHFFFAOYSA-N	C1CCNCC1	3a	PCL	patRoon
RP-POLAR	96.0442	[M+H]+	2.2289	3-HYDROXYPYRIDINE	Pyridines and derivatives	C5H5NO	GRFNBEZIAWKNCO-UHFFFAOYSA-N	C1=CC(=CN=C1)O	3a	PCL	patRoon
RP-POLAR	112.05	[M+H]+	2.148	cytosine	Diazines	C4H5N3O	OPTASPLRGRRNAP-UHFFFAOYSA-N	C1=C(NC(=O)N=C1)N	2a	PCL	patRoon
RP-POLAR	114.066	[M+H]+	1.98788	creatinine	Carboxylic acids and derivatives	C4H7N3O	DDRJAANPRJIHGJ-UHFFFAOYSA-N	CN1CC(=O)N=C1N	3a	PCL	patRoon
RP-POLAR	116.07	[M+H]+	2.04748	L-proline	Carboxylic acids and derivatives	C5H9NO2	ONIBWKKTOPOVIA-BYPYZUCNSA-N	C1C[C@H](NC1)C(=O)O	2a	PCL	patRoon
RP-POLAR	118.065	[M+H]+	9.21146	indole	Indoles and derivatives	C8H7N	SIKJAQJRHWYJAI-UHFFFAOYSA-N	C1=CC=C2C(=C1)C=CN2	3a	PCL	patRoon
RP-POLAR	118.086	[M+H]+	2.148	L-valine	Carboxylic acids and derivatives	C5H11NO2	KZSNJWFQEVHDMF-BYPYZUCNSA-N	CC(C)[C@@H](C(=O)O)N	2a	PCL	patRoon
RP-POLAR	122.096	[M+H]+	2.40915	N,N-dimethylaniline	Organonitrogen compounds	C8H11N	JLTDJTHDQAWBAV-UHFFFAOYSA-N	CN(C)C1=CC=CC=C1	2a	PCL	patRoon
RP-POLAR	123.055	[M+H]+	1.98788	nicotinamide	Pyridines and derivatives	C6H6N2O	DFPAKSUCGFBDDF-UHFFFAOYSA-N	C1=CC(=CN=C1)C(=O)N	3a	PCL	patRoon
RP-POLAR	123.055	[M+H]+	2.48129	nicotinamide	Pyridines and derivatives	C6H6N2O	DFPAKSUCGFBDDF-UHFFFAOYSA-N	C1=CC(=CN=C1)C(=O)N	2a	PCL	patRoon
RP-POLAR	127.05	[M+H]+	4.95234	thymine	Diazines	C5H6N2O2	RWQNBRDOKXIBIV-UHFFFAOYSA-N	CC1=CNC(=O)NC1=O	2a	PCL	patRoon
RP-POLAR	127.05	[M+H]+	3.35407	thymine	Diazines	C5H6N2O2	RWQNBRDOKXIBIV-UHFFFAOYSA-N	CC1=CNC(=O)NC1=O	2a	PCL	patRoon
RP-POLAR	130.05	[M+H]+	2.69748	L-Pyroglutamic acid	Carboxylic acids and derivatives	C5H7NO3	ODHCTXKNWHHXJC-VKHMYHEASA-N	C1CC(=O)N[C@@H]1C(=O)O	3a	PCL	patRoon
RP-POLAR	130.065	[M+H]+	13.6184	ISOQUINOLINE	Isoquinolines and derivatives	C9H7N	AWJUIBRHMBBTKR-UHFFFAOYSA-N	C1=CC=C2C=NC=CC2=C1	2a	PCL	patRoon
RP-POLAR	132.08	[M+H]+	9.21146	2-METHYLINDOLE	Indoles and derivatives	C9H9N	BHNHHSOHWZKFOX-UHFFFAOYSA-N	CC1=CC2=CC=CC=C2N1	3b	PCL	patRoon
RP-POLAR	136.062	[M+H]+	2.16823	adenine	Imidazopyrimidines	C5H5N5	GFFGJBXGBJISGV-UHFFFAOYSA-N	C1=NC2=NC=NC(=C2N1)N	2a	PCL	patRoon
RP-POLAR	138.055	[M+H]+	5.44022	3-AMINOBENZOIC ACID	Benzene and substituted derivatives	C7H7NO2	XFDUHJPVQKIXHO-UHFFFAOYSA-N	C1=CC(=CC(=C1)N)C(=O)O	3a	PCL	patRoon
RP-POLAR	138.055	[M+H]+	2.02715	3-AMINOBENZOIC ACID	Benzene and substituted derivatives	C7H7NO2	XFDUHJPVQKIXHO-UHFFFAOYSA-N	C1=CC(=CC(=C1)N)C(=O)O	3b	PCL	patRoon
RP-POLAR	139.05	[M+H]+	2.2289	urocanic acid	Azoles	C6H6N2O2	LOIYMIARKYCTBW-OWOJBTEDSA-N	C1=C(NC=N1)/C=C/C(=O)O	3a	PCL	patRoon
RP-POLAR	144.047	[M+H]+	4.48707	4-METHYL-5-THIAZOLEETHANOL	Azoles	C6H9NOS	BKAWJIRCKVUVED-UHFFFAOYSA-N	CC1=C(SC=N1)CCO	3b	PCL	patRoon
RP-POLAR	144.08	[M+H]+	10.7548	1-NAPHTHYLAMINE	Naphthalenes	C10H9N	RUFPHBVGCFYCNW-UHFFFAOYSA-N	C1=CC=C2C(=C1)C=CC=C2N	2a	PCL	patRoon
RP-POLAR	144.08	[M+H]+	9.40541	1-NAPHTHYLAMINE	Naphthalenes	C10H9N	RUFPHBVGCFYCNW-UHFFFAOYSA-N	C1=CC=C2C(=C1)C=CC=C2N	2a	PCL	patRoon
RP-POLAR	146.06	[M+H]+	9.20156	INDOLE-3-CARBOXALDEHYDE	Indoles and derivatives	C9H7NO	OLNJUISKUQQNIM-UHFFFAOYSA-N	C1=CC=C2C(=C1)C(=CN2)C=O	2a	PCL	patRoon
RP-POLAR	147.112	[M+H]+	1.77077	L-lysine	Carboxylic acids and derivatives	C6H14N2O2	KDXKERNSBIXSRK-YFKPBYRVSA-N	C(CCN)C[C@@H](C(=O)O)N	2a	PCL	patRoon
RP-POLAR	148.06	[M+H]+	2.01749	L-glutamic acid	Carboxylic acids and derivatives	C5H9NO4	WHUUTDBJXJRKMK-VKHMYHEASA-N	C(CC(=O)O)[C@@H](C(=O)O)N	2a	PCL	patRoon
RP-POLAR	152.056	[M+H]+	3.35407	guanine	Imidazopyrimidines	C5H5N5O	UYTPUPDQBNUYGX-UHFFFAOYSA-N	C1=NC2=C(N1)C(=O)NC(=N2)N	3a	PCL	patRoon
RP-POLAR	152.143	[M+H]+	11.8767	amantadine	Organonitrogen compounds	C10H17N	DKNWSYNQZKUICI-UHFFFAOYSA-N	C1C2CC3CC1CC(C2)(C3)N	2a	PCL	patRoon
RP-POLAR	153.04	[M+H]+	2.66515	Oxypurinol	Imidazopyrimidines	C5H4N4O2	HXNFUBHNUDHIGC-UHFFFAOYSA-N	C1=NNC2=C1C(=O)NC(=O)N2	2a	PCL	patRoon
RP-POLAR	162.054	[M+H]+	6.92289	Indole-3-carboxylic acid	Indoles and derivatives	C9H7NO2	KMAKOBLIOCQGJP-UHFFFAOYSA-N	C1=CC=C2C(=C1)C(=CN2)C(=O)O	3b	PCL	patRoon
RP-POLAR	165.054	[M+H]+	2.84612	2-Hydroxycinnamic acid	Cinnamic acids and derivatives	C9H8O3	PMOWTIHVNWZYFI-AATRIKPKSA-N	C1=CC=C(C(=C1)/C=C/C(=O)O)O	3b	PCL	patRoon
RP-POLAR	167.993	[M+H]+	14.7852	2-Mercaptobenzothiazole	Benzothiazoles	C7H5NS2	YXIWHUQXZSMYRE-UHFFFAOYSA-N	C1=CC=C2C(=C1)NC(=S)S2	3a	PCL	patRoon
RP-POLAR	175.107	[M+H]+	3.20997	Glycyl-L-valine	Carboxylic acids and derivatives	C7H14N2O3	STKYPAFSDFAEPH-LURJTMIESA-N	CC(C)[C@@H](C(=O)O)NC(=O)CN	3b	PCL	patRoon
RP-POLAR	175.118	[M+H]+	1.89613	L-arginine	Carboxylic acids and derivatives	C6H14N4O2	ODKSFYDXXFIFQN-BYPYZUCNSA-N	C(C[C@@H](C(=O)O)N)CN=C(N)N	3a	PCL	patRoon
RP-POLAR	176.07	[M+H]+	13.6184	indole-3-acetic acid	Indoles and derivatives	C10H9NO2	SEOVTRFCIGRIMH-UHFFFAOYSA-N	C1=CC=C2C(=C1)C(=CN2)CC(=O)O	2a	PCL	patRoon
RP-POLAR	176.102	[M+H]+	2.00783	L-citrulline	Carboxylic acids and derivatives	C6H13N3O3	RHGKLRLOHDJJDR-BYPYZUCNSA-N	C(C[C@@H](C(=O)O)N)CNC(=O)N	3b	PCL	patRoon
RP-POLAR	177.102	[M+H]+	3.33219	serotonin	Indoles and derivatives	C10H12N2O	QZAYGJVTTNCVMB-UHFFFAOYSA-N	C1=CC2=C(C=C1O)C(=CN2)CCN	2a	PCL	patRoon
RP-POLAR	181.071	[M+H]+	9.23663	theophylline	Imidazopyrimidines	C7H8N4O2	ZFXYFBGIUFBOJW-UHFFFAOYSA-N	CN1C2=C(C(=O)N(C1=O)C)NC=N2	3a	PCL	patRoon
RP-POLAR	181.071	[M+H]+	2.34169	theophylline	Imidazopyrimidines	C7H8N4O2	ZFXYFBGIUFBOJW-UHFFFAOYSA-N	CN1C2=C(C(=O)N(C1=O)C)NC=N2	3b	PCL	patRoon
RP-POLAR	181.071	[M+H]+	6.89189	theobromine	Imidazopyrimidines	C7H8N4O2	YAPQBXQYLJRXSA-UHFFFAOYSA-N	CN1C=NC2=C1C(=O)NC(=O)N2C	3a	PCL	patRoon
RP-POLAR	182.081	[M+H]+	2.84612	L-tyrosine	Carboxylic acids and derivatives	C9H11NO3	OUYCCCASQSFEME-QMMMGPOBSA-N	C1=CC(=CC=C1C[C@@H](C(=O)O)N)O	2a	PCL	patRoon
RP-POLAR	184.06	[M+H]+	3.53308	4-Pyridoxic acid	Pyridines and derivatives	C8H9NO4	HXACOUQIXZGNBF-UHFFFAOYSA-N	CC1=NC=C(C(=C1O)C(=O)O)CO	3b	PCL	patRoon
RP-POLAR	184.118	[M+H]+	2.49663	Hydroxysimazine	Triazines	C7H13N5O	YQIXRXMOJFQVBV-UHFFFAOYSA-N	CCNC1=NC(=NC(=O)N1)NCC	3a	PCL	patRoon
RP-POLAR	186.221	[M+H]+	17.498	TRIBUTYLAMINE	Organonitrogen compounds	C12H27N	IMFACGCPASFAPR-UHFFFAOYSA-N	CCCCN(CCCC)CCCC	3b	PCL	patRoon
RP-POLAR	195.087	[M+H]+	10.8127	caffeine	Imidazopyrimidines	C8H10N4O2	RYYVLZVUVIJVGH-UHFFFAOYSA-N	CN1C=NC2=C1C(=O)N(C(=O)N2C)C	2a	PCL	patRoon
RP-POLAR	197.066	[M+H]+	9.01815	1,9-Dimethyluric acid	Imidazopyrimidines	C7H8N4O3	UARKDOLETOEBCU-UHFFFAOYSA-N	CN1C2=C(C(=O)N(C(=O)N2)C)NC1=O	2a	PCL	patRoon
RP-POLAR	197.066	[M+H]+	6.61032	1,9-Dimethyluric acid	Imidazopyrimidines	C7H8N4O3	UARKDOLETOEBCU-UHFFFAOYSA-N	CN1C2=C(C(=O)N(C(=O)N2)C)NC1=O	3a	PCL	patRoon
RP-POLAR	205.096	[M+H]+	9.21146	L-tryptophan	Indoles and derivatives	C11H12N2O2	QIVBCDIJIAJPQS-VIFPVBQESA-N	C1=CC=C2C(=C1)C(=CN2)C[C@@H](C(=O)O)N	2a	PCL	patRoon
RP-POLAR	208.096	[M+H]+	3.90205	Propachlor OA	Carboxylic acids and derivatives	C11H13NO3	HYHJOUPYTUBFIX-UHFFFAOYSA-N	CC(C)N(C1=CC=CC=C1)C(=O)C(=O)O	3b	PCL	patRoon
RP-POLAR	211.132	[M+H]+	12.7719	Jasmonic acid	Fatty Acyls	C12H18O3	ZNJFBWYDHIGLCU-HWKXXFMVSA-N	CC/C=C\\C[C@@H]1[C@H](CCC1=O)CC(=O)O	3b	PCL	patRoon
RP-POLAR	220.117	[M+H]+	7.08669	pantothenic acid	Organooxygen compounds	C9H17NO5	GHOKWGTUZJEAQD-ZETCQYMHSA-N	CC(C)(CO)[C@H](C(=O)NCCC(=O)O)O	2a	PCL	patRoon
RP-POLAR	221.164	[M+H]+	10.2826	prilocaine	Carboxylic acids and derivatives	C13H20N2O	MVFGUOIZUNYYSO-UHFFFAOYSA-N	CCCNC(C)C(=O)NC1=CC=CC=C1C	3a	PCL	patRoon
RP-POLAR	229.085	[M+H]+	18.1523	oxybenzone	Benzene and substituted derivatives	C14H12O3	DXGLGDHPHMLXJC-UHFFFAOYSA-N	COC1=CC(=C(C=C1)C(=O)C2=CC=CC=C2)O	2a	PCL	patRoon
RP-POLAR	232.107	[M+H]+	10.4909	4-Formylaminoantipyrine	Azoles	C12H13N3O2	WSJBSKRPKADYRQ-UHFFFAOYSA-N	CC1=C(C(=O)N(N1C)C2=CC=CC=C2)NC=O	2a	PCL	patRoon
RP-POLAR	246.123	[M+H]+	10.6379	4-Acetamidoantipyrine	Azoles	C13H15N3O2	OIAGWXKSCXPNNZ-UHFFFAOYSA-N	CC1=C(C(=O)N(N1C)C2=CC=CC=C2)NC(=O)C	2a	PCL	patRoon
RP-POLAR	260.164	[M+H]+	14.2199	propranolol	Naphthalenes	C16H21NO2	AQHHHDLHHXJYJD-UHFFFAOYSA-N	CC(C)NCC(COC1=CC=CC2=CC=CC=C21)O	2a	PCL	patRoon
RP-POLAR	261.143	[M+H]+	7.90906	gamma-Glu-leu	Carboxylic acids and derivatives	C11H20N2O5	MYFMARDICOWMQP-YUMQZZPRSA-N	CC(C)C[C@@H](C(=O)O)NC(=O)CC[C@@H](C(=O)O)N	3b	PCL	patRoon
RP-POLAR	267.17	[M+H]+	6.89903	atenolol	Benzene and substituted derivatives	C14H22N2O3	METKIMKYRPQLGS-UHFFFAOYSA-N	CC(C)NCC(COC1=CC=C(C=C1)CC(=O)N)O	2a	PCL	patRoon
RP-POLAR	268.103	[M+H]+	2.91828	adenosine	Purine nucleosides	C10H13N5O4	OIRDTQYFTABQOQ-KQYNXXCUSA-N	C1=NC(=C2C(=N1)N(C=N2)[C@H]3[C@@H]([C@@H]([C@H](O3)CO)O)O)N	2a	PCL	patRoon
RP-POLAR	268.153	[M+H]+	10.3179	Metoprolol acid	Phenol ethers	C14H21NO4	PUQIRTNPJRFRCZ-UHFFFAOYSA-N	CC(C)NCC(COC1=CC=C(C=C1)CC(=O)O)O	2a	PCL	patRoon
RP-POLAR	268.19	[M+H]+	12.3111	metoprolol	Phenols	C15H25NO3	IUBSYMUCCVWXPE-UHFFFAOYSA-N	CC(C)NCC(COC1=CC=C(C=C1)CCOC)O	2a	PCL	patRoon
RP-POLAR	277.138	[M+H]+	2.22002	L-Saccharopine	Carboxylic acids and derivatives	C11H20N2O6	ZDGJAHTZVHVLOT-YUMQZZPRSA-N	C(CCN[C@@H](CCC(=O)O)C(=O)O)C[C@@H](C(=O)O)N	3a	PCL	patRoon
RP-POLAR	281.247	[M+H]+	20.0654	linoleic acid	Fatty Acyls	C18H32O2	OYHQOLUKZRVURQ-HZJYTTRNSA-N	CCCCC/C=C\\C/C=C\\CCCCCCCC(=O)O	3a	PCL	patRoon
RP-POLAR	281.246	[M+H]+	21.4207	linoleic acid	Fatty Acyls	C18H32O2	OYHQOLUKZRVURQ-HZJYTTRNSA-N	CCCCC/C=C\\C/C=C\\CCCCCCCC(=O)O	3a	PCL	patRoon
RP-POLAR	286.143	[M+H]+	17.4938	piperine		C17H19NO3	MXXWOMGUGJBKIW-YPCIICBESA-N	C1CCN(CC1)C(=O)/C=C/C=C/C2=CC3=C(C=C2)OCO3	2a	PCL	patRoon
RP-POLAR	300.289	[M+H]+	18.6273	sphingosine	Organonitrogen compounds	C18H37NO2	WWUZIQQURGPMPG-KRWOKUGFSA-N	CCCCCCCCCCCCC/C=C/[C@H]([C@H](CO)N)O	2a	PCL	patRoon
RP-POLAR	303.085	[M+H]+	15.5525	hesperetin	Flavonoids	C16H14O6	AIONOLUJZLIMTK-AWEZNQCLSA-N	COC1=C(C=C(C=C1)[C@@H]2CC(=O)C3=C(C=C(C=C3O2)O)O)O	3a	PCL	patRoon
RP-POLAR	307.11	[M+H]+	12.746	fluconazole	Benzene and substituted derivatives	C13H12F2N6O	RFHAOTPXVQNOHP-UHFFFAOYSA-N	C1=CC(=C(C=C1F)F)C(CN2C=NC=N2)(CN3C=NC=N3)O	2a	PCL	patRoon
RP-POLAR	361.2	[M+H]+	15.841	prednisolone	Steroids and steroid derivatives	C21H28O5	OIGNJSKKLXVSLS-VWUMJDOOSA-N	C[C@]12C[C@@H]([C@H]3[C@H]([C@@H]1CC[C@@]2(C(=O)CO)O)CCC4=CC(=O)C=C[C@]34C)O	3a	PCL	patRoon
RP-POLAR	377.144	[M+H]+	11.7386	riboflavin	Pteridines and derivatives	C17H20N4O6	AUNGANRZJHBGPY-SCRDCRAPSA-N	CC1=CC2=C(C=C1C)N(C3=NC(=O)NC(=O)C3=N2)C[C@@H]([C@@H]([C@@H](CO)O)O)O	2a	PCL	patRoon
RP-POLAR	429.239	[M+H]+	16.5376	irbesartan	Benzene and substituted derivatives	C25H28N6O	YOSHYTLCDANDAN-UHFFFAOYSA-N	CCCCC1=NC2(CCCC2)C(=O)N1CC3=CC=C(C=C3)C4=CC=CC=C4C5=NNN=N5	2a	PCL	patRoon
RP-POLAR	436.234	[M+H]+	17.2026	valsartan	Carboxylic acids and derivatives	C24H29N5O3	ACWBQPMHZXGDFX-QFIPXVFZSA-N	CCCCC(=O)N(CC1=CC=C(C=C1)C2=CC=CC=C2C3=NNN=N3)[C@@H](C(C)C)C(=O)O	2a	PCL	patRoon
RP-POLAR	441.166	[M+H]+	16.4432	candesartan	Benzene and substituted derivatives	C24H20N6O3	HTQMVQVXFRQIKW-UHFFFAOYSA-N	CCOC1=NC2=CC=CC(=C2N1CC3=CC=C(C=C3)C4=CC=CC=C4C5=NNN=N5)C(=O)O	3a	PCL	patRoon
RP-POLAR	450.32	[M+H]+	18.9441	glycodeoxycholic acid	Steroids and steroid derivatives	C26H43NO5	WVULKSPCQVQLCU-BUXLTGKBSA-N	C[C@H](CCC(=O)NCC(=O)O)[C@H]1CC[C@@H]2[C@@]1([C@H](C[C@H]3[C@H]2CC[C@H]4[C@@]3(CC[C@H](C4)O)C)O)C	3b	PCL	patRoon
RP-POLAR	559.259	[M+H]+	17.6085	atorvastatin	Pyrroles	C33H35FN2O5	XUKUURHRXDUEBC-KAYWLYCHSA-N	CC(C)C1=C(C(=C(N1CC[C@H](C[C@H](CC(=O)O)O)O)C2=CC=C(C=C2)F)C3=CC=CC=C3)C(=O)NC4=CC=CC=C4	2a	PCL	patRoon
RP-POLAR	131.035	[M-H]-	4.80476	GLUTARIC ACID	Carboxylic acids and derivatives	C5H8O4	JFCQEDHGNNZCLN-UHFFFAOYSA-N	C(CC(=O)O)CC(=O)O	2a	PCL	patRoon
RP-POLAR	146.045	[M-H]-	1.87599	L-glutamic acid	Carboxylic acids and derivatives	C5H9NO4	WHUUTDBJXJRKMK-VKHMYHEASA-N	C(CC(=O)O)[C@@H](C(=O)O)N	2a	PCL	patRoon
RP-POLAR	391.284	[M-H]-	19.7705	DEOXYCHOLIC ACID	Steroids and steroid derivatives	C24H40O4	KXGVEGMKQFWNSR-LLQZFEROSA-N	C[C@H](CCC(=O)O)[C@H]1CC[C@@H]2[C@@]1([C@H](C[C@H]3[C@H]2CC[C@H]4[C@@]3(CC[C@H](C4)O)C)O)C	3b	PCL	patRoon
RP-POLAR	434.218	[M-H]-	17.329	valsartan	Carboxylic acids and derivatives	C24H29N5O3	ACWBQPMHZXGDFX-QFIPXVFZSA-N	CCCCC(=O)N(CC1=CC=C(C=C1)C2=CC=CC=C2C3=NNN=N3)[C@@H](C(C)C)C(=O)O	2a	PCL	patRoon
RP-NON-POLAR	112.087	[M+H]+	1.657	Histamine	Organonitrogen compounds	C5H9N3	NTYJJOPFIAHURM-UHFFFAOYSA-N	C1=C(NC=N1)CCN	2a	D00857	patRoon
RP-NON-POLAR	114.066	[M+H]+	1.88247	Creatinine	Carboxylic acids and derivatives	C4H7N3O	DDRJAANPRJIHGJ-UHFFFAOYSA-N	CN1CC(=O)N=C1N	3b	D00857	patRoon
RP-NON-POLAR	116.07	[M+H]+	2.03392	L-Proline	Carboxylic acids and derivatives	C5H9NO2	ONIBWKKTOPOVIA-BYPYZUCNSA-N	C1C[C@H](NC1)C(=O)O	2a	D00857	patRoon
RP-NON-POLAR	118.065	[M+H]+	14.9033	Indole	Indoles and derivatives	C8H7N	SIKJAQJRHWYJAI-UHFFFAOYSA-N	C1=CC=C2C(=C1)C=CN2	2a	D00857	patRoon
RP-NON-POLAR	118.065	[M+H]+	13.2113	Indole	Indoles and derivatives	C8H7N	SIKJAQJRHWYJAI-UHFFFAOYSA-N	C1=CC=C2C(=C1)C=CN2	3a	D00857	patRoon
RP-NON-POLAR	118.065	[M+H]+	9.23088	Indole	Indoles and derivatives	C8H7N	SIKJAQJRHWYJAI-UHFFFAOYSA-N	C1=CC=C2C(=C1)C=CN2	3b	D00857	patRoon
RP-NON-POLAR	118.086	[M+H]+	2.02785	L-Valine	Carboxylic acids and derivatives	C5H11NO2	KZSNJWFQEVHDMF-BYPYZUCNSA-N	CC(C)[C@@H](C(=O)O)N	2a	D00857	patRoon
RP-NON-POLAR	123.055	[M+H]+	2.42633	Nicotinamide	Pyridines and derivatives	C6H6N2O	DFPAKSUCGFBDDF-UHFFFAOYSA-N	C1=CC(=CN=C1)C(=O)N	2a	D00857	patRoon
RP-NON-POLAR	148.06	[M+H]+	1.95007	L-Glutamic Acid	Carboxylic acids and derivatives	C5H9NO4	WHUUTDBJXJRKMK-VKHMYHEASA-N	C(CC(=O)O)[C@@H](C(=O)O)N	2a	D00857	patRoon
RP-NON-POLAR	150.058	[M+H]+	2.54728	L-Methionine	Carboxylic acids and derivatives	C5H11NO2S	FFEARJCKVFRZRR-BYPYZUCNSA-N	CSCC[C@@H](C(=O)O)N	3b	D00857	patRoon
RP-NON-POLAR	175.118	[M+H]+	1.79996	L-Arginine	Carboxylic acids and derivatives	C6H14N4O2	ODKSFYDXXFIFQN-BYPYZUCNSA-N	C(C[C@@H](C(=O)O)N)CN=C(N)N	3a	D00857	patRoon
RP-NON-POLAR	195.087	[M+H]+	10.8204	Caffeine	Imidazopyrimidines	C8H10N4O2	RYYVLZVUVIJVGH-UHFFFAOYSA-N	CN1C=NC2=C1C(=O)N(C(=O)N2C)C	2a	D00857	patRoon
RP-NON-POLAR	268.103	[M+H]+	2.88936	Adenosine	Purine nucleosides	C10H13N5O4	OIRDTQYFTABQOQ-KQYNXXCUSA-N	C1=NC(=C2C(=N1)N(C=N2)[C@H]3[C@@H]([C@@H]([C@H](O3)CO)O)O)N	2a	D00857	patRoon
RP-NON-POLAR	268.19	[M+H]+	12.325	Metoprolol	Phenols	C15H25NO3	IUBSYMUCCVWXPE-UHFFFAOYSA-N	CC(C)NCC(COC1=CC=C(C=C1)CCOC)O	2a	D00857	patRoon
RP-NON-POLAR	361.2	[M+H]+	15.746	Prednisolone	Steroids and steroid derivatives	C21H28O5	OIGNJSKKLXVSLS-VWUMJDOOSA-N	C[C@]12C[C@@H]([C@H]3[C@H]([C@@H]1CC[C@@]2(C(=O)CO)O)CCC4=CC(=O)C=C[C@]34C)O	3a	D00857	patRoon
RP-NON-POLAR	86.0963	[M+H]+	1.63676	piperidine	Piperidines	C5H11N	NQRYJNQNLNOLGT-UHFFFAOYSA-N	C1CCNCC1	3a	D001008	patRoon
RP-NON-POLAR	95.0602	[M+H]+	2.06331	2-AMINOPYRIDINE	Pyridines and derivatives	C5H6N2	ICSNLGPSRYBMBD-UHFFFAOYSA-N	C1=CC=NC(=C1)N	3b	D001008	patRoon
RP-NON-POLAR	96.0442	[M+H]+	2.05848	3-HYDROXYPYRIDINE	Pyridines and derivatives	C5H5NO	GRFNBEZIAWKNCO-UHFFFAOYSA-N	C1=CC(=CN=C1)O	3a	D001008	patRoon
RP-NON-POLAR	102.055	[M+H]+	1.95007	1-aminocyclopropane-1-carboxylic acid	Carboxylic acids and derivatives	C4H7NO2	PAJPWUMXBYXFCZ-UHFFFAOYSA-N	C1CC1(C(=O)O)N	3b	D001008	patRoon
RP-NON-POLAR	112.05	[M+H]+	2.06821	Cytosine	Diazines	C4H5N3O	OPTASPLRGRRNAP-UHFFFAOYSA-N	C1=C(NC(=O)N=C1)N	2a	D001008	patRoon
RP-NON-POLAR	112.087	[M+H]+	1.657	Histamine	Organonitrogen compounds	C5H9N3	NTYJJOPFIAHURM-UHFFFAOYSA-N	C1=C(NC=N1)CCN	2a	D001008	patRoon
RP-NON-POLAR	114.066	[M+H]+	1.88247	Creatinine	Carboxylic acids and derivatives	C4H7N3O	DDRJAANPRJIHGJ-UHFFFAOYSA-N	CN1CC(=O)N=C1N	3b	D001008	patRoon
RP-NON-POLAR	116.07	[M+H]+	2.03392	Proline	Carboxylic acids and derivatives	C5H9NO2	ONIBWKKTOPOVIA-BYPYZUCNSA-N	C1C[C@H](NC1)C(=O)O	2a	D001008	patRoon
RP-NON-POLAR	118.065	[M+H]+	14.9033	Indole	Indoles and derivatives	C8H7N	SIKJAQJRHWYJAI-UHFFFAOYSA-N	C1=CC=C2C(=C1)C=CN2	2a	D001008	patRoon
RP-NON-POLAR	118.065	[M+H]+	13.2113	Indole	Indoles and derivatives	C8H7N	SIKJAQJRHWYJAI-UHFFFAOYSA-N	C1=CC=C2C(=C1)C=CN2	3a	D001008	patRoon
RP-NON-POLAR	118.065	[M+H]+	9.23088	Indole	Indoles and derivatives	C8H7N	SIKJAQJRHWYJAI-UHFFFAOYSA-N	C1=CC=C2C(=C1)C=CN2	3b	D001008	patRoon
RP-NON-POLAR	118.086	[M+H]+	2.02785	Valine	Carboxylic acids and derivatives	C5H11NO2	KZSNJWFQEVHDMF-BYPYZUCNSA-N	CC(C)[C@@H](C(=O)O)N	2a	D001008	patRoon
RP-NON-POLAR	123.055	[M+H]+	2.42633	Nicotinamide	Pyridines and derivatives	C6H6N2O	DFPAKSUCGFBDDF-UHFFFAOYSA-N	C1=CC(=CN=C1)C(=O)N	2a	D001008	patRoon
RP-NON-POLAR	127.05	[M+H]+	5.053	Thymine	Diazines	C5H6N2O2	RWQNBRDOKXIBIV-UHFFFAOYSA-N	CC1=CNC(=O)NC1=O	2a	D001008	patRoon
RP-NON-POLAR	127.05	[M+H]+	3.43442	Thymine	Diazines	C5H6N2O2	RWQNBRDOKXIBIV-UHFFFAOYSA-N	CC1=CNC(=O)NC1=O	2a	D001008	patRoon
RP-NON-POLAR	130.049	[M+H]+	1.94352	L-Pyroglutamic acid	Carboxylic acids and derivatives	C5H7NO3	ODHCTXKNWHHXJC-VKHMYHEASA-N	C1CC(=O)N[C@@H]1C(=O)O	3a	D001008	patRoon
RP-NON-POLAR	130.065	[M+H]+	13.7166	isoquinoline	Isoquinolines and derivatives	C9H7N	AWJUIBRHMBBTKR-UHFFFAOYSA-N	C1=CC=C2C=NC=CC2=C1	2a	D001008	patRoon
RP-NON-POLAR	130.065	[M+H]+	14.8035	quinoline	Quinolines and derivatives	C9H7N	SMWDFEZZVXVKRB-UHFFFAOYSA-N	C1=CC=C2C(=C1)C=CC=N2	2a	D001008	patRoon
RP-NON-POLAR	130.065	[M+H]+	17.6169	isoquinoline	Isoquinolines and derivatives	C9H7N	AWJUIBRHMBBTKR-UHFFFAOYSA-N	C1=CC=C2C=NC=CC2=C1	3a	D001008	patRoon
RP-NON-POLAR	130.065	[M+H]+	17.1431	quinoline	Quinolines and derivatives	C9H7N	SMWDFEZZVXVKRB-UHFFFAOYSA-N	C1=CC=C2C(=C1)C=CC=N2	3a	D001008	patRoon
RP-NON-POLAR	130.065	[M+H]+	15.3043	isoquinoline	Isoquinolines and derivatives	C9H7N	AWJUIBRHMBBTKR-UHFFFAOYSA-N	C1=CC=C2C=NC=CC2=C1	2a	D001008	patRoon
RP-NON-POLAR	132.065	[M+H]+	1.93697	cis-4-Hydroxy-L-proline	Carboxylic acids and derivatives	C5H9NO3	PMMYEEVYMWASQN-IMJSIDKUSA-N	C1[C@@H](CN[C@@H]1C(=O)O)O	3a	D001008	patRoon
RP-NON-POLAR	136.061	[M+H]+	2.10575	Adenine	Imidazopyrimidines	C5H5N5	GFFGJBXGBJISGV-UHFFFAOYSA-N	C1=NC2=NC=NC(=C2N1)N	2a	D001008	patRoon
RP-NON-POLAR	137.045	[M+H]+	2.47351	Allopurinol	Pyrazolopyrimidines	C5H4N4O	OFCNXPDARWKPPY-UHFFFAOYSA-N	C1=NNC2=C1C(=O)NC=N2	3a	D001008	patRoon
RP-NON-POLAR	137.045	[M+H]+	3.15013	Allopurinol	Pyrazolopyrimidines	C5H4N4O	OFCNXPDARWKPPY-UHFFFAOYSA-N	C1=NNC2=C1C(=O)NC=N2	3a	D001008	patRoon
RP-NON-POLAR	139.05	[M+H]+	2.19229	Urocanic acid	Azoles	C6H6N2O2	LOIYMIARKYCTBW-OWOJBTEDSA-N	C1=C(NC=N1)/C=C/C(=O)O	3a	D001008	patRoon
RP-NON-POLAR	144.08	[M+H]+	10.7855	1-Naphthylamine	Naphthalenes	C10H9N	RUFPHBVGCFYCNW-UHFFFAOYSA-N	C1=CC=C2C(=C1)C=CC=C2N	3a	D001008	patRoon
RP-NON-POLAR	144.08	[M+H]+	13.6943	1-Naphthylamine	Naphthalenes	C10H9N	RUFPHBVGCFYCNW-UHFFFAOYSA-N	C1=CC=C2C(=C1)C=CC=C2N	2a	D001008	patRoon
RP-NON-POLAR	144.08	[M+H]+	9.45635	1-Naphthylamine	Naphthalenes	C10H9N	RUFPHBVGCFYCNW-UHFFFAOYSA-N	C1=CC=C2C(=C1)C=CC=C2N	2a	D001008	patRoon
RP-NON-POLAR	144.08	[M+H]+	17.898	1-Naphthylamine	Naphthalenes	C10H9N	RUFPHBVGCFYCNW-UHFFFAOYSA-N	C1=CC=C2C(=C1)C=CC=C2N	3b	D001008	patRoon
RP-NON-POLAR	147.112	[M+H]+	1.75707	DL-Lysine	Carboxylic acids and derivatives	C6H14N2O2	KDXKERNSBIXSRK-UHFFFAOYSA-N	C(CCN)CC(C(=O)O)N	3a	D001008	patRoon
RP-NON-POLAR	148.06	[M+H]+	1.95007	Glutamic acid	Carboxylic acids and derivatives	C5H9NO4	WHUUTDBJXJRKMK-VKHMYHEASA-N	C(CC(=O)O)[C@@H](C(=O)O)N	2a	D001008	patRoon
RP-NON-POLAR	150.058	[M+H]+	2.54728	D-Methionine	Carboxylic acids and derivatives	C5H11NO2S	FFEARJCKVFRZRR-SCSAIBSYSA-N	CSCC[C@H](C(=O)O)N	3b	D001008	patRoon
RP-NON-POLAR	152.143	[M+H]+	11.8922	Amantadine	Organonitrogen compounds	C10H17N	DKNWSYNQZKUICI-UHFFFAOYSA-N	C1C2CC3CC1CC(C2)(C3)N	2a	D001008	patRoon
RP-NON-POLAR	166.086	[M+H]+	5.68604	D-phenylalanine	Carboxylic acids and derivatives	C9H11NO2	COLNVLDHVKWLRT-MRVPVSSYSA-N	C1=CC=C(C=C1)C[C@H](C(=O)O)N	2a	D001008	patRoon
RP-NON-POLAR	175.118	[M+H]+	1.79996	D-Arginine	Carboxylic acids and derivatives	C6H14N4O2	ODKSFYDXXFIFQN-SCSAIBSYSA-N	C(C[C@H](C(=O)O)N)CN=C(N)N	3a	D001008	patRoon
RP-NON-POLAR	176.07	[M+H]+	13.7166	Indole-3-acetic acid	Indoles and derivatives	C10H9NO2	SEOVTRFCIGRIMH-UHFFFAOYSA-N	C1=CC=C2C(=C1)C(=CN2)CC(=O)O	2a	D001008	patRoon
RP-NON-POLAR	176.102	[M+H]+	1.93697	Citrulline	Carboxylic acids and derivatives	C6H13N3O3	RHGKLRLOHDJJDR-BYPYZUCNSA-N	C(C[C@@H](C(=O)O)N)CNC(=O)N	3a	D001008	patRoon
RP-NON-POLAR	182.08	[M+H]+	2.88449	D-tyrosine	Carboxylic acids and derivatives	C9H11NO3	OUYCCCASQSFEME-MRVPVSSYSA-N	C1=CC(=CC=C1C[C@H](C(=O)O)N)O	2a	D001008	patRoon
RP-NON-POLAR	195.087	[M+H]+	10.8204	Caffeine	Imidazopyrimidines	C8H10N4O2	RYYVLZVUVIJVGH-UHFFFAOYSA-N	CN1C=NC2=C1C(=O)N(C(=O)N2C)C	2a	D001008	patRoon
RP-NON-POLAR	205.096	[M+H]+	9.22845	D-Tryptophan	Indoles and derivatives	C11H12N2O2	QIVBCDIJIAJPQS-SECBINFHSA-N	C1=CC=C2C(=C1)C(=CN2)C[C@H](C(=O)O)N	2a	D001008	patRoon
RP-NON-POLAR	255.064	[M+H]+	14.8165	Daidzein	Isoflavonoids	C15H10O4	ZQSIJRDFPHDXIC-UHFFFAOYSA-N	C1=CC(=CC=C1C2=COC3=C(C2=O)C=CC(=C3)O)O	2a	D001008	patRoon
RP-NON-POLAR	260.163	[M+H]+	14.2384	1-(Isopropylamino)-3-(1-naphthyloxy)-2-propanol	Naphthalenes	C16H21NO2	AQHHHDLHHXJYJD-AWEZNQCLSA-N	CC(C)NC[C@@H](COC1=CC=CC2=CC=CC=C21)O	2a	D001008	patRoon
RP-NON-POLAR	267.169	[M+H]+	6.94247	Esatenolol	Benzene and substituted derivatives	C14H22N2O3	METKIMKYRPQLGS-LBPRGKRZSA-N	CC(C)NC[C@@H](COC1=CC=C(C=C1)CC(=O)N)O	2a	D001008	patRoon
RP-NON-POLAR	268.103	[M+H]+	2.88936	Adenosine	Purine nucleosides	C10H13N5O4	OIRDTQYFTABQOQ-KQYNXXCUSA-N	C1=NC(=C2C(=N1)N(C=N2)[C@H]3[C@@H]([C@@H]([C@H](O3)CO)O)O)N	2a	D001008	patRoon
RP-NON-POLAR	268.19	[M+H]+	12.325	Metoprolol	Phenols	C15H25NO3	IUBSYMUCCVWXPE-UHFFFAOYSA-N	CC(C)NCC(COC1=CC=C(C=C1)CCOC)O	2a	D001008	patRoon
RP-NON-POLAR	273.075	[M+H]+	15.2853	(2R)-5,7-dihydroxy-2-(4-hydroxyphenyl)-2,3-dihydro-4H-chromen-4-one	Flavonoids	C15H12O5	FTVWIRXFELQLPI-CYBMUJFWSA-N	C1[C@@H](OC2=CC(=CC(=C2C1=O)O)O)C3=CC=C(C=C3)O	2a	D001008	patRoon
RP-NON-POLAR	280.169	[M+H]+	14.5586	Sinequan	Benzoxepines	C19H21NO	ODQWQRRAPPTVAG-GZTJUZNOSA-N	CN(C)CC/C=C/1\C2=CC=CC=C2COC3=CC=CC=C31	2a	D001008	patRoon
RP-NON-POLAR	286.143	[M+H]+	17.6049	Piperine		C17H19NO3	MXXWOMGUGJBKIW-YPCIICBESA-N	C1CCN(CC1)C(=O)/C=C/C=C/C2=CC3=C(C=C2)OCO3	2a	D001008	patRoon
RP-NON-POLAR	291.085	[M+H]+	11.1415	(-)-Epicatechin	Flavonoids	C15H14O6	PFTAWBLQPZVEMU-UKRRQHHQSA-N	C1[C@H]([C@H](OC2=CC(=CC(=C21)O)O)C3=CC(=C(C=C3)O)O)O	2a	D001008	patRoon
RP-NON-POLAR	300.288	[M+H]+	18.6167	Sphingosine	Organonitrogen compounds	C18H37NO2	WWUZIQQURGPMPG-KRWOKUGFSA-N	CCCCCCCCCCCCC/C=C/[C@H]([C@H](CO)N)O	2a	D001008	patRoon
RP-NON-POLAR	303.085	[M+H]+	15.4813	Hesperetin	Flavonoids	C16H14O6	AIONOLUJZLIMTK-AWEZNQCLSA-N	COC1=C(C=C(C=C1)[C@@H]2CC(=O)C3=C(C=C(C=C3O2)O)O)O	2a	D001008	patRoon
RP-NON-POLAR	361.2	[M+H]+	15.746	Prednisolone	Steroids and steroid derivatives	C21H28O5	OIGNJSKKLXVSLS-VWUMJDOOSA-N	C[C@]12C[C@@H]([C@H]3[C@H]([C@@H]1CC[C@@]2(C(=O)CO)O)CCC4=CC(=O)C=C[C@]34C)O	3a	D001008	patRoon
RP-NON-POLAR	429.239	[M+H]+	16.5822	Irbesartan	Benzene and substituted derivatives	C25H28N6O	YOSHYTLCDANDAN-UHFFFAOYSA-N	CCCCC1=NC2(CCCC2)C(=O)N1CC3=CC=C(C=C3)C4=CC=CC=C4C5=NNN=N5	2a	D001008	patRoon
RP-NON-POLAR	436.233	[M+H]+	17.2755	Valsartan	Carboxylic acids and derivatives	C24H29N5O3	ACWBQPMHZXGDFX-QFIPXVFZSA-N	CCCCC(=O)N(CC1=CC=C(C=C1)C2=CC=CC=C2C3=NNN=N3)[C@@H](C(C)C)C(=O)O	2a	D001008	patRoon
RP-NON-POLAR	441.166	[M+H]+	16.4725	Candesartan	Benzene and substituted derivatives	C24H20N6O3	HTQMVQVXFRQIKW-UHFFFAOYSA-N	CCOC1=NC2=CC=CC(=C2N1CC3=CC=C(C=C3)C4=CC=CC=C4C5=NNN=N5)C(=O)O	3a	D001008	patRoon
RP-NON-POLAR	131.034	[M-H]-	7.12467	Glutaric acid	Carboxylic acids and derivatives	C5H8O4	JFCQEDHGNNZCLN-UHFFFAOYSA-N	C(CC(=O)O)CC(=O)O	2a	D001008	patRoon
RP-NON-POLAR	86.0963	[M+H]+	1.63676	piperidine	Piperidines	C5H11N	NQRYJNQNLNOLGT-UHFFFAOYSA-N	C1CCNCC1	3a	D003248	patRoon
RP-NON-POLAR	112.05	[M+H]+	2.06821	Cytosine	Diazines	C4H5N3O	OPTASPLRGRRNAP-UHFFFAOYSA-N	C1=C(NC(=O)N=C1)N	2a	D003248	patRoon
RP-NON-POLAR	112.087	[M+H]+	1.657	Histamine	Organonitrogen compounds	C5H9N3	NTYJJOPFIAHURM-UHFFFAOYSA-N	C1=C(NC=N1)CCN	2a	D003248	patRoon
RP-NON-POLAR	114.066	[M+H]+	1.88247	Creatinine	Carboxylic acids and derivatives	C4H7N3O	DDRJAANPRJIHGJ-UHFFFAOYSA-N	CN1CC(=O)N=C1N	3b	D003248	patRoon
RP-NON-POLAR	116.07	[M+H]+	2.03392	Proline	Carboxylic acids and derivatives	C5H9NO2	ONIBWKKTOPOVIA-BYPYZUCNSA-N	C1C[C@H](NC1)C(=O)O	2a	D003248	patRoon
RP-NON-POLAR	118.065	[M+H]+	14.9033	Indole	Indoles and derivatives	C8H7N	SIKJAQJRHWYJAI-UHFFFAOYSA-N	C1=CC=C2C(=C1)C=CN2	2a	D003248	patRoon
RP-NON-POLAR	118.065	[M+H]+	13.2113	Indole	Indoles and derivatives	C8H7N	SIKJAQJRHWYJAI-UHFFFAOYSA-N	C1=CC=C2C(=C1)C=CN2	3a	D003248	patRoon
RP-NON-POLAR	118.065	[M+H]+	9.23088	Indole	Indoles and derivatives	C8H7N	SIKJAQJRHWYJAI-UHFFFAOYSA-N	C1=CC=C2C(=C1)C=CN2	3b	D003248	patRoon
RP-NON-POLAR	118.086	[M+H]+	2.02785	Valine	Carboxylic acids and derivatives	C5H11NO2	KZSNJWFQEVHDMF-BYPYZUCNSA-N	CC(C)[C@@H](C(=O)O)N	2a	D003248	patRoon
RP-NON-POLAR	123.055	[M+H]+	2.42633	Nicotinamide	Pyridines and derivatives	C6H6N2O	DFPAKSUCGFBDDF-UHFFFAOYSA-N	C1=CC(=CN=C1)C(=O)N	2a	D003248	patRoon
RP-NON-POLAR	130.049	[M+H]+	1.94352	L-Pyroglutamic acid	Carboxylic acids and derivatives	C5H7NO3	ODHCTXKNWHHXJC-VKHMYHEASA-N	C1CC(=O)N[C@@H]1C(=O)O	3a	D003248	patRoon
RP-NON-POLAR	132.065	[M+H]+	1.93697	Hydroxyproline	Carboxylic acids and derivatives	C5H9NO3	PMMYEEVYMWASQN-DMTCNVIQSA-N	C1[C@H](CN[C@@H]1C(=O)O)O	3a	D003248	patRoon
RP-NON-POLAR	136.061	[M+H]+	2.10575	Adenine	Imidazopyrimidines	C5H5N5	GFFGJBXGBJISGV-UHFFFAOYSA-N	C1=NC2=NC=NC(=C2N1)N	2a	D003248	patRoon
RP-NON-POLAR	137.045	[M+H]+	2.47351	Allopurinol	Pyrazolopyrimidines	C5H4N4O	OFCNXPDARWKPPY-UHFFFAOYSA-N	C1=NNC2=C1C(=O)NC=N2	3a	D003248	patRoon
RP-NON-POLAR	137.045	[M+H]+	3.15013	Allopurinol	Pyrazolopyrimidines	C5H4N4O	OFCNXPDARWKPPY-UHFFFAOYSA-N	C1=NNC2=C1C(=O)NC=N2	3a	D003248	patRoon
RP-NON-POLAR	147.112	[M+H]+	1.75707	Lysine	Carboxylic acids and derivatives	C6H14N2O2	KDXKERNSBIXSRK-YFKPBYRVSA-N	C(CCN)C[C@@H](C(=O)O)N	3a	D003248	patRoon
RP-NON-POLAR	148.06	[M+H]+	1.95007	Glutamic acid	Carboxylic acids and derivatives	C5H9NO4	WHUUTDBJXJRKMK-VKHMYHEASA-N	C(CC(=O)O)[C@@H](C(=O)O)N	2a	D003248	patRoon
RP-NON-POLAR	150.058	[M+H]+	2.54728	D-Methionine	Carboxylic acids and derivatives	C5H11NO2S	FFEARJCKVFRZRR-SCSAIBSYSA-N	CSCC[C@H](C(=O)O)N	3b	D003248	patRoon
RP-NON-POLAR	152.143	[M+H]+	11.8922	Amantadine	Organonitrogen compounds	C10H17N	DKNWSYNQZKUICI-UHFFFAOYSA-N	C1C2CC3CC1CC(C2)(C3)N	2a	D003248	patRoon
RP-NON-POLAR	166.086	[M+H]+	5.68604	Phenylalanine	Carboxylic acids and derivatives	C9H11NO2	COLNVLDHVKWLRT-QMMMGPOBSA-N	C1=CC=C(C=C1)C[C@@H](C(=O)O)N	2a	D003248	patRoon
RP-NON-POLAR	175.118	[M+H]+	1.79996	D-Arginine	Carboxylic acids and derivatives	C6H14N4O2	ODKSFYDXXFIFQN-SCSAIBSYSA-N	C(C[C@H](C(=O)O)N)CN=C(N)N	3a	D003248	patRoon
RP-NON-POLAR	176.07	[M+H]+	13.7166	Indole-3-acetic acid	Indoles and derivatives	C10H9NO2	SEOVTRFCIGRIMH-UHFFFAOYSA-N	C1=CC=C2C(=C1)C(=CN2)CC(=O)O	2a	D003248	patRoon
RP-NON-POLAR	176.102	[M+H]+	1.93697	Citrulline	Carboxylic acids and derivatives	C6H13N3O3	RHGKLRLOHDJJDR-BYPYZUCNSA-N	C(C[C@@H](C(=O)O)N)CNC(=O)N	3a	D003248	patRoon
RP-NON-POLAR	182.08	[M+H]+	2.88449	Tyrosine	Carboxylic acids and derivatives	C9H11NO3	OUYCCCASQSFEME-QMMMGPOBSA-N	C1=CC(=CC=C1C[C@@H](C(=O)O)N)O	2a	D003248	patRoon
RP-NON-POLAR	195.087	[M+H]+	10.8204	Caffeine	Imidazopyrimidines	C8H10N4O2	RYYVLZVUVIJVGH-UHFFFAOYSA-N	CN1C=NC2=C1C(=O)N(C(=O)N2C)C	2a	D003248	patRoon
RP-NON-POLAR	205.096	[M+H]+	9.22845	Tryptophan	Indoles and derivatives	C11H12N2O2	QIVBCDIJIAJPQS-VIFPVBQESA-N	C1=CC=C2C(=C1)C(=CN2)C[C@@H](C(=O)O)N	2a	D003248	patRoon
RP-NON-POLAR	255.064	[M+H]+	14.8165	Daidzein	Isoflavonoids	C15H10O4	ZQSIJRDFPHDXIC-UHFFFAOYSA-N	C1=CC(=CC=C1C2=COC3=C(C2=O)C=CC(=C3)O)O	2a	D003248	patRoon
RP-NON-POLAR	260.163	[M+H]+	14.2384	Propranolol	Naphthalenes	C16H21NO2	AQHHHDLHHXJYJD-UHFFFAOYSA-N	CC(C)NCC(COC1=CC=CC2=CC=CC=C21)O	2a	D003248	patRoon
RP-NON-POLAR	267.169	[M+H]+	6.94247	Atenolol	Benzene and substituted derivatives	C14H22N2O3	METKIMKYRPQLGS-UHFFFAOYSA-N	CC(C)NCC(COC1=CC=C(C=C1)CC(=O)N)O	2a	D003248	patRoon
RP-NON-POLAR	268.103	[M+H]+	2.88936	Adenosine	Purine nucleosides	C10H13N5O4	OIRDTQYFTABQOQ-KQYNXXCUSA-N	C1=NC(=C2C(=N1)N(C=N2)[C@H]3[C@@H]([C@@H]([C@H](O3)CO)O)O)N	2a	D003248	patRoon
RP-NON-POLAR	268.19	[M+H]+	12.325	Metoprolol	Phenols	C15H25NO3	IUBSYMUCCVWXPE-UHFFFAOYSA-N	CC(C)NCC(COC1=CC=C(C=C1)CCOC)O	2a	D003248	patRoon
RP-NON-POLAR	273.075	[M+H]+	15.2853	(2R)-5,7-dihydroxy-2-(4-hydroxyphenyl)-2,3-dihydrochromen-4-one	Flavonoids	C15H12O5	FTVWIRXFELQLPI-CYBMUJFWSA-N	C1[C@@H](OC2=CC(=CC(=C2C1=O)O)O)C3=CC=C(C=C3)O	2a	D003248	patRoon
RP-NON-POLAR	280.169	[M+H]+	14.5586	Sinequan	Benzoxepines	C19H21NO	ODQWQRRAPPTVAG-GZTJUZNOSA-N	CN(C)CC/C=C/1\C2=CC=CC=C2COC3=CC=CC=C31	2a	D003248	patRoon
RP-NON-POLAR	286.143	[M+H]+	17.6049	Piperine		C17H19NO3	MXXWOMGUGJBKIW-YPCIICBESA-N	C1CCN(CC1)C(=O)/C=C/C=C/C2=CC3=C(C=C2)OCO3	2a	D003248	patRoon
RP-NON-POLAR	291.085	[M+H]+	11.1415	(-)-Epicatechin	Flavonoids	C15H14O6	PFTAWBLQPZVEMU-UKRRQHHQSA-N	C1[C@H]([C@H](OC2=CC(=CC(=C21)O)O)C3=CC(=C(C=C3)O)O)O	2a	D003248	patRoon
RP-NON-POLAR	300.288	[M+H]+	18.6167	Sphingosine	Organonitrogen compounds	C18H37NO2	WWUZIQQURGPMPG-KRWOKUGFSA-N	CCCCCCCCCCCCC/C=C/[C@H]([C@H](CO)N)O	2a	D003248	patRoon
RP-NON-POLAR	361.2	[M+H]+	15.746	Prednisolone	Steroids and steroid derivatives	C21H28O5	OIGNJSKKLXVSLS-VWUMJDOOSA-N	C[C@]12C[C@@H]([C@H]3[C@H]([C@@H]1CC[C@@]2(C(=O)CO)O)CCC4=CC(=O)C=C[C@]34C)O	3a	D003248	patRoon
RP-NON-POLAR	429.239	[M+H]+	16.5822	Irbesartan	Benzene and substituted derivatives	C25H28N6O	YOSHYTLCDANDAN-UHFFFAOYSA-N	CCCCC1=NC2(CCCC2)C(=O)N1CC3=CC=C(C=C3)C4=CC=CC=C4C5=NNN=N5	2a	D003248	patRoon
RP-NON-POLAR	436.233	[M+H]+	17.2755	Valsartan	Carboxylic acids and derivatives	C24H29N5O3	ACWBQPMHZXGDFX-QFIPXVFZSA-N	CCCCC(=O)N(CC1=CC=C(C=C1)C2=CC=CC=C2C3=NNN=N3)[C@@H](C(C)C)C(=O)O	2a	D003248	patRoon
RP-NON-POLAR	86.0963	[M+H]+	1.63676	piperidine	Piperidines	C5H11N	NQRYJNQNLNOLGT-UHFFFAOYSA-N	C1CCNCC1	3a	D012983	patRoon
RP-NON-POLAR	112.05	[M+H]+	2.06821	Cytosine	Diazines	C4H5N3O	OPTASPLRGRRNAP-UHFFFAOYSA-N	C1=C(NC(=O)N=C1)N	2a	D012983	patRoon
RP-NON-POLAR	112.087	[M+H]+	1.657	Histamine	Organonitrogen compounds	C5H9N3	NTYJJOPFIAHURM-UHFFFAOYSA-N	C1=C(NC=N1)CCN	2a	D012983	patRoon
RP-NON-POLAR	114.066	[M+H]+	1.88247	Creatinine	Carboxylic acids and derivatives	C4H7N3O	DDRJAANPRJIHGJ-UHFFFAOYSA-N	CN1CC(=O)N=C1N	3b	D012983	patRoon
RP-NON-POLAR	118.065	[M+H]+	14.9033	Indole	Indoles and derivatives	C8H7N	SIKJAQJRHWYJAI-UHFFFAOYSA-N	C1=CC=C2C(=C1)C=CN2	2a	D012983	patRoon
RP-NON-POLAR	118.065	[M+H]+	13.2113	Indole	Indoles and derivatives	C8H7N	SIKJAQJRHWYJAI-UHFFFAOYSA-N	C1=CC=C2C(=C1)C=CN2	3a	D012983	patRoon
RP-NON-POLAR	118.065	[M+H]+	9.23088	Indole	Indoles and derivatives	C8H7N	SIKJAQJRHWYJAI-UHFFFAOYSA-N	C1=CC=C2C(=C1)C=CN2	3b	D012983	patRoon
RP-NON-POLAR	118.086	[M+H]+	2.02785	Valine	Carboxylic acids and derivatives	C5H11NO2	KZSNJWFQEVHDMF-BYPYZUCNSA-N	CC(C)[C@@H](C(=O)O)N	2a	D012983	patRoon
RP-NON-POLAR	123.055	[M+H]+	2.42633	Nicotinamide	Pyridines and derivatives	C6H6N2O	DFPAKSUCGFBDDF-UHFFFAOYSA-N	C1=CC(=CN=C1)C(=O)N	2a	D012983	patRoon
RP-NON-POLAR	130.065	[M+H]+	13.7166	quinoline	Quinolines and derivatives	C9H7N	SMWDFEZZVXVKRB-UHFFFAOYSA-N	C1=CC=C2C(=C1)C=CC=N2	2a	D012983	patRoon
RP-NON-POLAR	130.065	[M+H]+	14.8035	quinoline	Quinolines and derivatives	C9H7N	SMWDFEZZVXVKRB-UHFFFAOYSA-N	C1=CC=C2C(=C1)C=CC=N2	2a	D012983	patRoon
RP-NON-POLAR	130.065	[M+H]+	17.6169	quinoline	Quinolines and derivatives	C9H7N	SMWDFEZZVXVKRB-UHFFFAOYSA-N	C1=CC=C2C(=C1)C=CC=N2	3a	D012983	patRoon
RP-NON-POLAR	130.065	[M+H]+	17.1431	quinoline	Quinolines and derivatives	C9H7N	SMWDFEZZVXVKRB-UHFFFAOYSA-N	C1=CC=C2C(=C1)C=CC=N2	3a	D012983	patRoon
RP-NON-POLAR	130.065	[M+H]+	15.3043	quinoline	Quinolines and derivatives	C9H7N	SMWDFEZZVXVKRB-UHFFFAOYSA-N	C1=CC=C2C(=C1)C=CC=N2	2a	D012983	patRoon
RP-NON-POLAR	132.065	[M+H]+	1.93697	cis-4-Hydroxy-L-proline	Carboxylic acids and derivatives	C5H9NO3	PMMYEEVYMWASQN-IMJSIDKUSA-N	C1[C@@H](CN[C@@H]1C(=O)O)O	3a	D012983	patRoon
RP-NON-POLAR	136.061	[M+H]+	2.10575	Adenine	Imidazopyrimidines	C5H5N5	GFFGJBXGBJISGV-UHFFFAOYSA-N	C1=NC2=NC=NC(=C2N1)N	2a	D012983	patRoon
RP-NON-POLAR	137.045	[M+H]+	2.47351	Allopurinol	Pyrazolopyrimidines	C5H4N4O	OFCNXPDARWKPPY-UHFFFAOYSA-N	C1=NNC2=C1C(=O)NC=N2	3a	D012983	patRoon
RP-NON-POLAR	137.045	[M+H]+	3.15013	Allopurinol	Pyrazolopyrimidines	C5H4N4O	OFCNXPDARWKPPY-UHFFFAOYSA-N	C1=NNC2=C1C(=O)NC=N2	3a	D012983	patRoon
RP-NON-POLAR	147.112	[M+H]+	1.75707	Lysine	Carboxylic acids and derivatives	C6H14N2O2	KDXKERNSBIXSRK-YFKPBYRVSA-N	C(CCN)C[C@@H](C(=O)O)N	3a	D012983	patRoon
RP-NON-POLAR	148.06	[M+H]+	1.95007	Glutamic acid	Carboxylic acids and derivatives	C5H9NO4	WHUUTDBJXJRKMK-VKHMYHEASA-N	C(CC(=O)O)[C@@H](C(=O)O)N	2a	D012983	patRoon
RP-NON-POLAR	150.058	[M+H]+	2.54728	D-Methionine	Carboxylic acids and derivatives	C5H11NO2S	FFEARJCKVFRZRR-SCSAIBSYSA-N	CSCC[C@H](C(=O)O)N	3b	D012983	patRoon
RP-NON-POLAR	152.143	[M+H]+	11.8922	Amantadine	Organonitrogen compounds	C10H17N	DKNWSYNQZKUICI-UHFFFAOYSA-N	C1C2CC3CC1CC(C2)(C3)N	2a	D012983	patRoon
RP-NON-POLAR	166.086	[M+H]+	5.68604	D-phenylalanine	Carboxylic acids and derivatives	C9H11NO2	COLNVLDHVKWLRT-MRVPVSSYSA-N	C1=CC=C(C=C1)C[C@H](C(=O)O)N	2a	D012983	patRoon
RP-NON-POLAR	175.118	[M+H]+	1.79996	Arginine	Carboxylic acids and derivatives	C6H14N4O2	ODKSFYDXXFIFQN-BYPYZUCNSA-N	C(C[C@@H](C(=O)O)N)CN=C(N)N	3a	D012983	patRoon
RP-NON-POLAR	176.07	[M+H]+	13.7166	Indole-3-acetic acid	Indoles and derivatives	C10H9NO2	SEOVTRFCIGRIMH-UHFFFAOYSA-N	C1=CC=C2C(=C1)C(=CN2)CC(=O)O	2a	D012983	patRoon
RP-NON-POLAR	182.08	[M+H]+	2.88449	Tyrosine	Carboxylic acids and derivatives	C9H11NO3	OUYCCCASQSFEME-QMMMGPOBSA-N	C1=CC(=CC=C1C[C@@H](C(=O)O)N)O	2a	D012983	patRoon
RP-NON-POLAR	195.087	[M+H]+	10.8204	Caffeine	Imidazopyrimidines	C8H10N4O2	RYYVLZVUVIJVGH-UHFFFAOYSA-N	CN1C=NC2=C1C(=O)N(C(=O)N2C)C	2a	D012983	patRoon
RP-NON-POLAR	205.096	[M+H]+	9.22845	Tryptophan	Indoles and derivatives	C11H12N2O2	QIVBCDIJIAJPQS-VIFPVBQESA-N	C1=CC=C2C(=C1)C(=CN2)C[C@@H](C(=O)O)N	2a	D012983	patRoon
RP-NON-POLAR	255.064	[M+H]+	14.8165	Daidzein	Isoflavonoids	C15H10O4	ZQSIJRDFPHDXIC-UHFFFAOYSA-N	C1=CC(=CC=C1C2=COC3=C(C2=O)C=CC(=C3)O)O	2a	D012983	patRoon
RP-NON-POLAR	260.163	[M+H]+	14.2384	(2S)-1-naphthalen-1-yloxy-3-(propan-2-ylamino)propan-2-ol	Naphthalenes	C16H21NO2	AQHHHDLHHXJYJD-AWEZNQCLSA-N	CC(C)NC[C@@H](COC1=CC=CC2=CC=CC=C21)O	2a	D012983	patRoon
RP-NON-POLAR	267.169	[M+H]+	6.94247	(R)-(+)-Atenolol	Benzene and substituted derivatives	C14H22N2O3	METKIMKYRPQLGS-GFCCVEGCSA-N	CC(C)NC[C@H](COC1=CC=C(C=C1)CC(=O)N)O	2a	D012983	patRoon
RP-NON-POLAR	268.103	[M+H]+	2.88936	Adenosine	Purine nucleosides	C10H13N5O4	OIRDTQYFTABQOQ-KQYNXXCUSA-N	C1=NC(=C2C(=N1)N(C=N2)[C@H]3[C@@H]([C@@H]([C@H](O3)CO)O)O)N	2a	D012983	patRoon
RP-NON-POLAR	268.19	[M+H]+	12.325	Metoprolol	Phenols	C15H25NO3	IUBSYMUCCVWXPE-UHFFFAOYSA-N	CC(C)NCC(COC1=CC=C(C=C1)CCOC)O	2a	D012983	patRoon
RP-NON-POLAR	273.075	[M+H]+	15.2853	(2R)-5,7-dihydroxy-2-(4-hydroxyphenyl)-2,3-dihydrochromen-4-one	Flavonoids	C15H12O5	FTVWIRXFELQLPI-CYBMUJFWSA-N	C1[C@@H](OC2=CC(=CC(=C2C1=O)O)O)C3=CC=C(C=C3)O	2a	D012983	patRoon
RP-NON-POLAR	280.169	[M+H]+	14.5586	Sinequan	Benzoxepines	C19H21NO	ODQWQRRAPPTVAG-GZTJUZNOSA-N	CN(C)CC/C=C/1\C2=CC=CC=C2COC3=CC=CC=C31	2a	D012983	patRoon
RP-NON-POLAR	291.085	[M+H]+	11.1415	Cianidanol	Flavonoids	C15H14O6	PFTAWBLQPZVEMU-DZGCQCFKSA-N	C1[C@@H]([C@H](OC2=CC(=CC(=C21)O)O)C3=CC(=C(C=C3)O)O)O	2a	D012983	patRoon
RP-NON-POLAR	300.288	[M+H]+	18.6167	Sphingosine	Organonitrogen compounds	C18H37NO2	WWUZIQQURGPMPG-KRWOKUGFSA-N	CCCCCCCCCCCCC/C=C/[C@H]([C@H](CO)N)O	2a	D012983	patRoon
RP-NON-POLAR	361.2	[M+H]+	15.746	Prednisolone	Steroids and steroid derivatives	C21H28O5	OIGNJSKKLXVSLS-VWUMJDOOSA-N	C[C@]12C[C@@H]([C@H]3[C@H]([C@@H]1CC[C@@]2(C(=O)CO)O)CCC4=CC(=O)C=C[C@]34C)O	3a	D012983	patRoon
RP-NON-POLAR	436.233	[M+H]+	17.2755	Valsartan	Carboxylic acids and derivatives	C24H29N5O3	ACWBQPMHZXGDFX-QFIPXVFZSA-N	CCCCC(=O)N(CC1=CC=C(C=C1)C2=CC=CC=C2C3=NNN=N3)[C@@H](C(C)C)C(=O)O	2a	D012983	patRoon
RP-NON-POLAR	441.166	[M+H]+	16.4725	Candesartan	Benzene and substituted derivatives	C24H20N6O3	HTQMVQVXFRQIKW-UHFFFAOYSA-N	CCOC1=NC2=CC=CC(=C2N1CC3=CC=C(C=C3)C4=CC=CC=C4C5=NNN=N5)C(=O)O	3a	D012983	patRoon
RP-NON-POLAR	86.0963	[M+H]+	1.63676	Piperidine	Piperidines	C5H11N	NQRYJNQNLNOLGT-UHFFFAOYSA-N	C1CCNCC1	3a	PD-MetFrag	patRoon
RP-NON-POLAR	95.0602	[M+H]+	2.06331	2-Aminopyridine	Pyridines and derivatives	C5H6N2	ICSNLGPSRYBMBD-UHFFFAOYSA-N	C1=CC=NC(=C1)N	3b	PD-MetFrag	patRoon
RP-NON-POLAR	96.0442	[M+H]+	2.05848	3-Hydroxypyridine	Pyridines and derivatives	C5H5NO	GRFNBEZIAWKNCO-UHFFFAOYSA-N	C1=CC(=CN=C1)O	3a	PD-MetFrag	patRoon
RP-NON-POLAR	102.055	[M+H]+	1.95007	1-Aminocyclopropanecarboxylic acid	Carboxylic acids and derivatives	C4H7NO2	PAJPWUMXBYXFCZ-UHFFFAOYSA-N	C1CC1(C(=O)O)N	3b	PD-MetFrag	patRoon
RP-NON-POLAR	112.05	[M+H]+	2.06821	Cytosine	Diazines	C4H5N3O	OPTASPLRGRRNAP-UHFFFAOYSA-N	C1=C(NC(=O)N=C1)N	2a	PD-MetFrag	patRoon
RP-NON-POLAR	112.087	[M+H]+	1.657	Histamine	Organonitrogen compounds	C5H9N3	NTYJJOPFIAHURM-UHFFFAOYSA-N	C1=C(NC=N1)CCN	2a	PD-MetFrag	patRoon
RP-NON-POLAR	114.066	[M+H]+	1.88247	Creatinine	Carboxylic acids and derivatives	C4H7N3O	DDRJAANPRJIHGJ-UHFFFAOYSA-N	CN1CC(=O)N=C1N	3b	PD-MetFrag	patRoon
RP-NON-POLAR	116.07	[M+H]+	2.03392	Proline	Carboxylic acids and derivatives	C5H9NO2	ONIBWKKTOPOVIA-BYPYZUCNSA-N	C1C[C@H](NC1)C(=O)O	2a	PD-MetFrag	patRoon
RP-NON-POLAR	118.065	[M+H]+	14.9033	Indole	Indoles and derivatives	C8H7N	SIKJAQJRHWYJAI-UHFFFAOYSA-N	C1=CC=C2C(=C1)C=CN2	2a	PD-MetFrag	patRoon
RP-NON-POLAR	118.065	[M+H]+	13.2113	Indole	Indoles and derivatives	C8H7N	SIKJAQJRHWYJAI-UHFFFAOYSA-N	C1=CC=C2C(=C1)C=CN2	3a	PD-MetFrag	patRoon
RP-NON-POLAR	118.065	[M+H]+	9.23088	Indole	Indoles and derivatives	C8H7N	SIKJAQJRHWYJAI-UHFFFAOYSA-N	C1=CC=C2C(=C1)C=CN2	3b	PD-MetFrag	patRoon
RP-NON-POLAR	118.086	[M+H]+	2.02785	D-Valine	Carboxylic acids and derivatives	C5H11NO2	KZSNJWFQEVHDMF-SCSAIBSYSA-N	CC(C)[C@H](C(=O)O)N	2a	PD-MetFrag	patRoon
RP-NON-POLAR	122.096	[M+H]+	2.38288	N,N-Dimethylaniline	Organonitrogen compounds	C8H11N	JLTDJTHDQAWBAV-UHFFFAOYSA-N	CN(C)C1=CC=CC=C1	2a	PD-MetFrag	patRoon
RP-NON-POLAR	123.055	[M+H]+	2.42633	Nicotinamide	Pyridines and derivatives	C6H6N2O	DFPAKSUCGFBDDF-UHFFFAOYSA-N	C1=CC(=CN=C1)C(=O)N	2a	PD-MetFrag	patRoon
RP-NON-POLAR	124.039	[M+H]+	2.44661	Isonicotinic acid	Pyridines and derivatives	C6H5NO2	TWBYWOBDOCUKOW-UHFFFAOYSA-N	C1=CN=CC=C1C(=O)O	2a	PD-MetFrag	patRoon
RP-NON-POLAR	127.05	[M+H]+	5.053	Thymine	Diazines	C5H6N2O2	RWQNBRDOKXIBIV-UHFFFAOYSA-N	CC1=CNC(=O)NC1=O	2a	PD-MetFrag	patRoon
RP-NON-POLAR	127.05	[M+H]+	3.43442	Thymine	Diazines	C5H6N2O2	RWQNBRDOKXIBIV-UHFFFAOYSA-N	CC1=CNC(=O)NC1=O	2a	PD-MetFrag	patRoon
RP-NON-POLAR	130.049	[M+H]+	1.94352	L-Pyroglutamic acid	Carboxylic acids and derivatives	C5H7NO3	ODHCTXKNWHHXJC-VKHMYHEASA-N	C1CC(=O)N[C@@H]1C(=O)O	3a	PD-MetFrag	patRoon
RP-NON-POLAR	130.065	[M+H]+	13.7166	Isoquinoline	Isoquinolines and derivatives	C9H7N	AWJUIBRHMBBTKR-UHFFFAOYSA-N	C1=CC=C2C=NC=CC2=C1	2a	PD-MetFrag	patRoon
RP-NON-POLAR	130.065	[M+H]+	14.8035	Quinoline	Quinolines and derivatives	C9H7N	SMWDFEZZVXVKRB-UHFFFAOYSA-N	C1=CC=C2C(=C1)C=CC=N2	2a	PD-MetFrag	patRoon
RP-NON-POLAR	130.065	[M+H]+	17.6169	Isoquinoline	Isoquinolines and derivatives	C9H7N	AWJUIBRHMBBTKR-UHFFFAOYSA-N	C1=CC=C2C=NC=CC2=C1	3a	PD-MetFrag	patRoon
RP-NON-POLAR	130.065	[M+H]+	17.1431	Quinoline	Quinolines and derivatives	C9H7N	SMWDFEZZVXVKRB-UHFFFAOYSA-N	C1=CC=C2C(=C1)C=CC=N2	3a	PD-MetFrag	patRoon
RP-NON-POLAR	130.065	[M+H]+	15.3043	Isoquinoline	Isoquinolines and derivatives	C9H7N	AWJUIBRHMBBTKR-UHFFFAOYSA-N	C1=CC=C2C=NC=CC2=C1	2a	PD-MetFrag	patRoon
RP-NON-POLAR	132.065	[M+H]+	1.93697	cis-4-Hydroxy-L-proline	Carboxylic acids and derivatives	C5H9NO3	PMMYEEVYMWASQN-IMJSIDKUSA-N	C1[C@@H](CN[C@@H]1C(=O)O)O	3a	PD-MetFrag	patRoon
RP-NON-POLAR	136.021	[M+H]+	14.7337	Benzothiazole	Benzothiazoles	C7H5NS	IOJUPLGTWVMSFF-UHFFFAOYSA-N	C1=CC=C2C(=C1)N=CS2	3a	PD-MetFrag	patRoon
RP-NON-POLAR	136.061	[M+H]+	2.10575	Adenine	Imidazopyrimidines	C5H5N5	GFFGJBXGBJISGV-UHFFFAOYSA-N	C1=NC2=NC=NC(=C2N1)N	2a	PD-MetFrag	patRoon
RP-NON-POLAR	137.045	[M+H]+	2.47351	Allopurinol	Pyrazolopyrimidines	C5H4N4O	OFCNXPDARWKPPY-UHFFFAOYSA-N	C1=NNC2=C1C(=O)NC=N2	3a	PD-MetFrag	patRoon
RP-NON-POLAR	137.045	[M+H]+	3.15013	Allopurinol	Pyrazolopyrimidines	C5H4N4O	OFCNXPDARWKPPY-UHFFFAOYSA-N	C1=NNC2=C1C(=O)NC=N2	3a	PD-MetFrag	patRoon
RP-NON-POLAR	138.055	[M+H]+	1.9939	3-Aminobenzoic acid	Benzene and substituted derivatives	C7H7NO2	XFDUHJPVQKIXHO-UHFFFAOYSA-N	C1=CC(=CC(=C1)N)C(=O)O	3b	PD-MetFrag	patRoon
RP-NON-POLAR	139.05	[M+H]+	2.19229	Urocanic acid	Azoles	C6H6N2O2	LOIYMIARKYCTBW-OWOJBTEDSA-N	C1=C(NC=N1)/C=C/C(=O)O	3a	PD-MetFrag	patRoon
RP-NON-POLAR	144.08	[M+H]+	10.7855	1-Naphthylamine	Naphthalenes	C10H9N	RUFPHBVGCFYCNW-UHFFFAOYSA-N	C1=CC=C2C(=C1)C=CC=C2N	3a	PD-MetFrag	patRoon
RP-NON-POLAR	144.08	[M+H]+	13.6943	1-Naphthylamine	Naphthalenes	C10H9N	RUFPHBVGCFYCNW-UHFFFAOYSA-N	C1=CC=C2C(=C1)C=CC=C2N	2a	PD-MetFrag	patRoon
RP-NON-POLAR	144.08	[M+H]+	9.45635	1-Naphthylamine	Naphthalenes	C10H9N	RUFPHBVGCFYCNW-UHFFFAOYSA-N	C1=CC=C2C(=C1)C=CC=C2N	2a	PD-MetFrag	patRoon
RP-NON-POLAR	144.08	[M+H]+	17.898	1-Naphthylamine	Naphthalenes	C10H9N	RUFPHBVGCFYCNW-UHFFFAOYSA-N	C1=CC=C2C(=C1)C=CC=C2N	3b	PD-MetFrag	patRoon
RP-NON-POLAR	146.06	[M+H]+	13.2159	Indole-3-carboxaldehyde	Indoles and derivatives	C9H7NO	OLNJUISKUQQNIM-UHFFFAOYSA-N	C1=CC=C2C(=C1)C(=CN2)C=O	2a	PD-MetFrag	patRoon
RP-NON-POLAR	146.059	[M+H]+	9.22624	Indole-3-carboxaldehyde	Indoles and derivatives	C9H7NO	OLNJUISKUQQNIM-UHFFFAOYSA-N	C1=CC=C2C(=C1)C(=CN2)C=O	2a	PD-MetFrag	patRoon
RP-NON-POLAR	147.112	[M+H]+	1.75707	D-Lysine	Carboxylic acids and derivatives	C6H14N2O2	KDXKERNSBIXSRK-RXMQYKEDSA-N	C(CCN)C[C@H](C(=O)O)N	3a	PD-MetFrag	patRoon
RP-NON-POLAR	148.06	[M+H]+	1.95007	Glutamic acid	Carboxylic acids and derivatives	C5H9NO4	WHUUTDBJXJRKMK-VKHMYHEASA-N	C(CC(=O)O)[C@@H](C(=O)O)N	2a	PD-MetFrag	patRoon
RP-NON-POLAR	150.058	[M+H]+	2.54728	D-Methionine	Carboxylic acids and derivatives	C5H11NO2S	FFEARJCKVFRZRR-SCSAIBSYSA-N	CSCC[C@H](C(=O)O)N	3b	PD-MetFrag	patRoon
RP-NON-POLAR	152.016	[M+H]+	14.4856	2(3H)-Benzothiazolone	Benzothiazoles	C7H5NOS	YEDUAINPPJYDJZ-UHFFFAOYSA-N	C1=CC=C2C(=C1)NC(=O)S2	2a	PD-MetFrag	patRoon
RP-NON-POLAR	152.143	[M+H]+	11.8922	Amantadine	Organonitrogen compounds	C10H17N	DKNWSYNQZKUICI-UHFFFAOYSA-N	C1C2CC3CC1CC(C2)(C3)N	2a	PD-MetFrag	patRoon
RP-NON-POLAR	153.04	[M+H]+	2.67882	Oxypurinol	Imidazopyrimidines	C5H4N4O2	HXNFUBHNUDHIGC-UHFFFAOYSA-N	C1=NNC2=C1C(=O)NC(=O)N2	3b	PD-MetFrag	patRoon
RP-NON-POLAR	166.086	[M+H]+	5.68604	D-Phenylalanine	Carboxylic acids and derivatives	C9H11NO2	COLNVLDHVKWLRT-MRVPVSSYSA-N	C1=CC=C(C=C1)C[C@H](C(=O)O)N	2a	PD-MetFrag	patRoon
RP-NON-POLAR	175.118	[M+H]+	1.79996	D-Arginine	Carboxylic acids and derivatives	C6H14N4O2	ODKSFYDXXFIFQN-SCSAIBSYSA-N	C(C[C@H](C(=O)O)N)CN=C(N)N	3a	PD-MetFrag	patRoon
RP-NON-POLAR	176.07	[M+H]+	13.7166	Indole-3-acetic acid	Indoles and derivatives	C10H9NO2	SEOVTRFCIGRIMH-UHFFFAOYSA-N	C1=CC=C2C(=C1)C(=CN2)CC(=O)O	2a	PD-MetFrag	patRoon
RP-NON-POLAR	176.102	[M+H]+	1.93697	Citrulline	Carboxylic acids and derivatives	C6H13N3O3	RHGKLRLOHDJJDR-BYPYZUCNSA-N	C(C[C@@H](C(=O)O)N)CNC(=O)N	3a	PD-MetFrag	patRoon
RP-NON-POLAR	182.08	[M+H]+	2.88449	D-Tyrosine	Carboxylic acids and derivatives	C9H11NO3	OUYCCCASQSFEME-MRVPVSSYSA-N	C1=CC(=CC=C1C[C@H](C(=O)O)N)O	2a	PD-MetFrag	patRoon
RP-NON-POLAR	195.087	[M+H]+	10.8204	Caffeine	Imidazopyrimidines	C8H10N4O2	RYYVLZVUVIJVGH-UHFFFAOYSA-N	CN1C=NC2=C1C(=O)N(C(=O)N2C)C	2a	PD-MetFrag	patRoon
RP-NON-POLAR	205.096	[M+H]+	9.22845	D-Tryptophan	Indoles and derivatives	C11H12N2O2	QIVBCDIJIAJPQS-SECBINFHSA-N	C1=CC=C2C(=C1)C(=CN2)C[C@H](C(=O)O)N	2a	PD-MetFrag	patRoon
RP-NON-POLAR	255.064	[M+H]+	14.8165	Daidzein	Isoflavonoids	C15H10O4	ZQSIJRDFPHDXIC-UHFFFAOYSA-N	C1=CC(=CC=C1C2=COC3=C(C2=O)C=CC(=C3)O)O	2a	PD-MetFrag	patRoon
RP-NON-POLAR	260.163	[M+H]+	14.2384	Propranolol	Naphthalenes	C16H21NO2	AQHHHDLHHXJYJD-UHFFFAOYSA-N	CC(C)NCC(COC1=CC=CC2=CC=CC=C21)O	2a	PD-MetFrag	patRoon
RP-NON-POLAR	267.169	[M+H]+	6.94247	Atenolol	Benzene and substituted derivatives	C14H22N2O3	METKIMKYRPQLGS-UHFFFAOYSA-N	CC(C)NCC(COC1=CC=C(C=C1)CC(=O)N)O	2a	PD-MetFrag	patRoon
RP-NON-POLAR	268.103	[M+H]+	2.88936	Adenosine	Purine nucleosides	C10H13N5O4	OIRDTQYFTABQOQ-KQYNXXCUSA-N	C1=NC(=C2C(=N1)N(C=N2)[C@H]3[C@@H]([C@@H]([C@H](O3)CO)O)O)N	2a	PD-MetFrag	patRoon
RP-NON-POLAR	268.19	[M+H]+	12.325	Metoprolol	Phenols	C15H25NO3	IUBSYMUCCVWXPE-UHFFFAOYSA-N	CC(C)NCC(COC1=CC=C(C=C1)CCOC)O	2a	PD-MetFrag	patRoon
RP-NON-POLAR	273.075	[M+H]+	15.2853	(2R)-5,7-Dihydroxy-2-(4-hydroxyphenyl)-2,3-dihydro-4H-chromen-4-one	Flavonoids	C15H12O5	FTVWIRXFELQLPI-CYBMUJFWSA-N	C1[C@@H](OC2=CC(=CC(=C2C1=O)O)O)C3=CC=C(C=C3)O	2a	PD-MetFrag	patRoon
RP-NON-POLAR	280.169	[M+H]+	14.5586	Sinequan	Benzoxepines	C19H21NO	ODQWQRRAPPTVAG-GZTJUZNOSA-N	CN(C)CC/C=C/1\\C2=CC=CC=C2COC3=CC=CC=C31	2a	PD-MetFrag	patRoon
RP-NON-POLAR	286.143	[M+H]+	17.6049	Piperine		C17H19NO3	MXXWOMGUGJBKIW-YPCIICBESA-N	C1CCN(CC1)C(=O)/C=C/C=C/C2=CC3=C(C=C2)OCO3	2a	PD-MetFrag	patRoon
RP-NON-POLAR	291.085	[M+H]+	11.1415	(-)-Catechin	Flavonoids	C15H14O6	PFTAWBLQPZVEMU-HIFRSBDPSA-N	C1[C@H]([C@@H](OC2=CC(=CC(=C21)O)O)C3=CC(=C(C=C3)O)O)O	2a	PD-MetFrag	patRoon
RP-NON-POLAR	300.288	[M+H]+	18.6167	Sphingosine	Organonitrogen compounds	C18H37NO2	WWUZIQQURGPMPG-KRWOKUGFSA-N	CCCCCCCCCCCCC/C=C/[C@H]([C@H](CO)N)O	2a	PD-MetFrag	patRoon
RP-NON-POLAR	303.085	[M+H]+	15.4813	Hesperetin	Flavonoids	C16H14O6	AIONOLUJZLIMTK-AWEZNQCLSA-N	COC1=C(C=C(C=C1)[C@@H]2CC(=O)C3=C(C=C(C=C3O2)O)O)O	2a	PD-MetFrag	patRoon
RP-NON-POLAR	361.2	[M+H]+	15.746	Prednisolone	Steroids and steroid derivatives	C21H28O5	OIGNJSKKLXVSLS-VWUMJDOOSA-N	C[C@]12C[C@@H]([C@H]3[C@H]([C@@H]1CC[C@@]2(C(=O)CO)O)CCC4=CC(=O)C=C[C@]34C)O	3a	PD-MetFrag	patRoon
RP-NON-POLAR	429.239	[M+H]+	16.5822	Irbesartan	Benzene and substituted derivatives	C25H28N6O	YOSHYTLCDANDAN-UHFFFAOYSA-N	CCCCC1=NC2(CCCC2)C(=O)N1CC3=CC=C(C=C3)C4=CC=CC=C4C5=NNN=N5	2a	PD-MetFrag	patRoon
RP-NON-POLAR	436.233	[M+H]+	17.2755	Valsartan	Carboxylic acids and derivatives	C24H29N5O3	ACWBQPMHZXGDFX-QFIPXVFZSA-N	CCCCC(=O)N(CC1=CC=C(C=C1)C2=CC=CC=C2C3=NNN=N3)[C@@H](C(C)C)C(=O)O	2a	PD-MetFrag	patRoon
RP-NON-POLAR	441.166	[M+H]+	16.4725	Candesartan	Benzene and substituted derivatives	C24H20N6O3	HTQMVQVXFRQIKW-UHFFFAOYSA-N	CCOC1=NC2=CC=CC(=C2N1CC3=CC=C(C=C3)C4=CC=CC=C4C5=NNN=N5)C(=O)O	3a	PD-MetFrag	patRoon
RP-NON-POLAR	131.034	[M-H]-	7.12467	Glutaric acid	Carboxylic acids and derivatives	C5H8O4	JFCQEDHGNNZCLN-UHFFFAOYSA-N	C(CC(=O)O)CC(=O)O	2a	PD-MetFrag	patRoon
RP-NON-POLAR	86.0963	[M+H]+	1.63676	PIPERIDINE	Piperidines	C5H11N	NQRYJNQNLNOLGT-UHFFFAOYSA-N	C1CCNCC1	3a	PCL	patRoon
RP-NON-POLAR	95.0602	[M+H]+	2.06331	2-AMINOPYRIDINE	Pyridines and derivatives	C5H6N2	ICSNLGPSRYBMBD-UHFFFAOYSA-N	C1=CC=NC(=C1)N	3b	PCL	patRoon
RP-NON-POLAR	96.0442	[M+H]+	2.05848	3-HYDROXYPYRIDINE	Pyridines and derivatives	C5H5NO	GRFNBEZIAWKNCO-UHFFFAOYSA-N	C1=CC(=CN=C1)O	3a	PCL	patRoon
RP-NON-POLAR	102.055	[M+H]+	1.95007	1-Aminocyclopropanecarboxylic acid	Carboxylic acids and derivatives	C4H7NO2	PAJPWUMXBYXFCZ-UHFFFAOYSA-N	C1CC1(C(=O)O)N	3b	PCL	patRoon
RP-NON-POLAR	108.08	[M+H]+	1.99991	2,6-Dimethylpyridine	Pyridines and derivatives	C7H9N	OISVCGZHLKNMSJ-UHFFFAOYSA-N	CC1=NC(=CC=C1)C	3b	PCL	patRoon
RP-NON-POLAR	112.05	[M+H]+	2.06821	cytosine	Diazines	C4H5N3O	OPTASPLRGRRNAP-UHFFFAOYSA-N	C1=C(NC(=O)N=C1)N	2a	PCL	patRoon
RP-NON-POLAR	112.087	[M+H]+	1.657	histamine	Organonitrogen compounds	C5H9N3	NTYJJOPFIAHURM-UHFFFAOYSA-N	C1=C(NC=N1)CCN	2a	PCL	patRoon
RP-NON-POLAR	114.066	[M+H]+	1.88247	creatinine	Carboxylic acids and derivatives	C4H7N3O	DDRJAANPRJIHGJ-UHFFFAOYSA-N	CN1CC(=O)N=C1N	3b	PCL	patRoon
RP-NON-POLAR	116.07	[M+H]+	2.03392	L-proline	Carboxylic acids and derivatives	C5H9NO2	ONIBWKKTOPOVIA-BYPYZUCNSA-N	C1C[C@H](NC1)C(=O)O	2a	PCL	patRoon
RP-NON-POLAR	118.065	[M+H]+	14.9033	indole	Indoles and derivatives	C8H7N	SIKJAQJRHWYJAI-UHFFFAOYSA-N	C1=CC=C2C(=C1)C=CN2	2a	PCL	patRoon
RP-NON-POLAR	118.065	[M+H]+	13.2113	indole	Indoles and derivatives	C8H7N	SIKJAQJRHWYJAI-UHFFFAOYSA-N	C1=CC=C2C(=C1)C=CN2	3a	PCL	patRoon
RP-NON-POLAR	118.065	[M+H]+	9.23088	indole	Indoles and derivatives	C8H7N	SIKJAQJRHWYJAI-UHFFFAOYSA-N	C1=CC=C2C(=C1)C=CN2	3b	PCL	patRoon
RP-NON-POLAR	118.086	[M+H]+	2.02785	L-valine	Carboxylic acids and derivatives	C5H11NO2	KZSNJWFQEVHDMF-BYPYZUCNSA-N	CC(C)[C@@H](C(=O)O)N	2a	PCL	patRoon
RP-NON-POLAR	122.096	[M+H]+	2.38288	N,N-dimethylaniline	Organonitrogen compounds	C8H11N	JLTDJTHDQAWBAV-UHFFFAOYSA-N	CN(C)C1=CC=CC=C1	2a	PCL	patRoon
RP-NON-POLAR	123.055	[M+H]+	2.42633	nicotinamide	Pyridines and derivatives	C6H6N2O	DFPAKSUCGFBDDF-UHFFFAOYSA-N	C1=CC(=CN=C1)C(=O)N	2a	PCL	patRoon
RP-NON-POLAR	124.039	[M+H]+	2.44661	ISONICOTINIC ACID	Pyridines and derivatives	C6H5NO2	TWBYWOBDOCUKOW-UHFFFAOYSA-N	C1=CN=CC=C1C(=O)O	2a	PCL	patRoon
RP-NON-POLAR	127.05	[M+H]+	5.053	thymine	Diazines	C5H6N2O2	RWQNBRDOKXIBIV-UHFFFAOYSA-N	CC1=CNC(=O)NC1=O	2a	PCL	patRoon
RP-NON-POLAR	127.05	[M+H]+	3.43442	thymine	Diazines	C5H6N2O2	RWQNBRDOKXIBIV-UHFFFAOYSA-N	CC1=CNC(=O)NC1=O	2a	PCL	patRoon
RP-NON-POLAR	130.049	[M+H]+	1.94352	L-Pyroglutamic acid	Carboxylic acids and derivatives	C5H7NO3	ODHCTXKNWHHXJC-VKHMYHEASA-N	C1CC(=O)N[C@@H]1C(=O)O	3a	PCL	patRoon
RP-NON-POLAR	130.065	[M+H]+	13.7166	ISOQUINOLINE	Isoquinolines and derivatives	C9H7N	AWJUIBRHMBBTKR-UHFFFAOYSA-N	C1=CC=C2C=NC=CC2=C1	2a	PCL	patRoon
RP-NON-POLAR	130.065	[M+H]+	14.8035	QUINOLINE	Quinolines and derivatives	C9H7N	SMWDFEZZVXVKRB-UHFFFAOYSA-N	C1=CC=C2C(=C1)C=CC=N2	2a	PCL	patRoon
RP-NON-POLAR	130.065	[M+H]+	17.6169	ISOQUINOLINE	Isoquinolines and derivatives	C9H7N	AWJUIBRHMBBTKR-UHFFFAOYSA-N	C1=CC=C2C=NC=CC2=C1	3a	PCL	patRoon
RP-NON-POLAR	130.065	[M+H]+	17.1431	QUINOLINE	Quinolines and derivatives	C9H7N	SMWDFEZZVXVKRB-UHFFFAOYSA-N	C1=CC=C2C(=C1)C=CC=N2	3a	PCL	patRoon
RP-NON-POLAR	130.065	[M+H]+	15.3043	ISOQUINOLINE	Isoquinolines and derivatives	C9H7N	AWJUIBRHMBBTKR-UHFFFAOYSA-N	C1=CC=C2C=NC=CC2=C1	2a	PCL	patRoon
RP-NON-POLAR	132.065	[M+H]+	1.93697	51-35-4	Carboxylic acids and derivatives	C5H9NO3	PMMYEEVYMWASQN-DMTCNVIQSA-N	C1[C@H](CN[C@@H]1C(=O)O)O	3a	PCL	patRoon
RP-NON-POLAR	132.08	[M+H]+	16.3955	2-METHYLINDOLE	Indoles and derivatives	C9H9N	BHNHHSOHWZKFOX-UHFFFAOYSA-N	CC1=CC2=CC=CC=C2N1	2a	PCL	patRoon
RP-NON-POLAR	136.021	[M+H]+	14.7337	BENZOTHIAZOLE	Benzothiazoles	C7H5NS	IOJUPLGTWVMSFF-UHFFFAOYSA-N	C1=CC=C2C(=C1)N=CS2	3a	PCL	patRoon
RP-NON-POLAR	136.061	[M+H]+	2.10575	adenine	Imidazopyrimidines	C5H5N5	GFFGJBXGBJISGV-UHFFFAOYSA-N	C1=NC2=NC=NC(=C2N1)N	2a	PCL	patRoon
RP-NON-POLAR	137.045	[M+H]+	2.47351	allopurinol	Pyrazolopyrimidines	C5H4N4O	OFCNXPDARWKPPY-UHFFFAOYSA-N	C1=NNC2=C1C(=O)NC=N2	3a	PCL	patRoon
RP-NON-POLAR	137.045	[M+H]+	3.15013	allopurinol	Pyrazolopyrimidines	C5H4N4O	OFCNXPDARWKPPY-UHFFFAOYSA-N	C1=NNC2=C1C(=O)NC=N2	3a	PCL	patRoon
RP-NON-POLAR	138.055	[M+H]+	1.9939	3-AMINOBENZOIC ACID	Benzene and substituted derivatives	C7H7NO2	XFDUHJPVQKIXHO-UHFFFAOYSA-N	C1=CC(=CC(=C1)N)C(=O)O	3b	PCL	patRoon
RP-NON-POLAR	139.05	[M+H]+	2.19229	urocanic acid	Azoles	C6H6N2O2	LOIYMIARKYCTBW-OWOJBTEDSA-N	C1=C(NC=N1)/C=C/C(=O)O	3a	PCL	patRoon
RP-NON-POLAR	144.047	[M+H]+	4.47477	4-METHYL-5-THIAZOLEETHANOL	Azoles	C6H9NOS	BKAWJIRCKVUVED-UHFFFAOYSA-N	CC1=C(SC=N1)CCO	3b	PCL	patRoon
RP-NON-POLAR	144.08	[M+H]+	10.7855	1-NAPHTHYLAMINE	Naphthalenes	C10H9N	RUFPHBVGCFYCNW-UHFFFAOYSA-N	C1=CC=C2C(=C1)C=CC=C2N	3a	PCL	patRoon
RP-NON-POLAR	144.08	[M+H]+	13.6943	1-NAPHTHYLAMINE	Naphthalenes	C10H9N	RUFPHBVGCFYCNW-UHFFFAOYSA-N	C1=CC=C2C(=C1)C=CC=C2N	2a	PCL	patRoon
RP-NON-POLAR	144.08	[M+H]+	9.45635	1-NAPHTHYLAMINE	Naphthalenes	C10H9N	RUFPHBVGCFYCNW-UHFFFAOYSA-N	C1=CC=C2C(=C1)C=CC=C2N	2a	PCL	patRoon
RP-NON-POLAR	144.08	[M+H]+	17.898	1-NAPHTHYLAMINE	Naphthalenes	C10H9N	RUFPHBVGCFYCNW-UHFFFAOYSA-N	C1=CC=C2C(=C1)C=CC=C2N	3b	PCL	patRoon
RP-NON-POLAR	146.06	[M+H]+	13.2159	INDOLE-3-CARBOXALDEHYDE	Indoles and derivatives	C9H7NO	OLNJUISKUQQNIM-UHFFFAOYSA-N	C1=CC=C2C(=C1)C(=CN2)C=O	2a	PCL	patRoon
RP-NON-POLAR	146.059	[M+H]+	9.22624	INDOLE-3-CARBOXALDEHYDE	Indoles and derivatives	C9H7NO	OLNJUISKUQQNIM-UHFFFAOYSA-N	C1=CC=C2C(=C1)C(=CN2)C=O	2a	PCL	patRoon
RP-NON-POLAR	147.112	[M+H]+	1.75707	L-lysine	Carboxylic acids and derivatives	C6H14N2O2	KDXKERNSBIXSRK-YFKPBYRVSA-N	C(CCN)C[C@@H](C(=O)O)N	3a	PCL	patRoon
RP-NON-POLAR	148.06	[M+H]+	1.95007	L-glutamic acid	Carboxylic acids and derivatives	C5H9NO4	WHUUTDBJXJRKMK-VKHMYHEASA-N	C(CC(=O)O)[C@@H](C(=O)O)N	2a	PCL	patRoon
RP-NON-POLAR	150.058	[M+H]+	2.54728	L-methionine	Carboxylic acids and derivatives	C5H11NO2S	FFEARJCKVFRZRR-BYPYZUCNSA-N	CSCC[C@@H](C(=O)O)N	3b	PCL	patRoon
RP-NON-POLAR	152.016	[M+H]+	14.4856	Benzothiazolone	Benzothiazoles	C7H5NOS	YEDUAINPPJYDJZ-UHFFFAOYSA-N	C1=CC=C2C(=C1)NC(=O)S2	2a	PCL	patRoon
RP-NON-POLAR	152.143	[M+H]+	11.8922	amantadine	Organonitrogen compounds	C10H17N	DKNWSYNQZKUICI-UHFFFAOYSA-N	C1C2CC3CC1CC(C2)(C3)N	2a	PCL	patRoon
RP-NON-POLAR	153.04	[M+H]+	2.67882	Oxypurinol	Imidazopyrimidines	C5H4N4O2	HXNFUBHNUDHIGC-UHFFFAOYSA-N	C1=NNC2=C1C(=O)NC(=O)N2	3b	PCL	patRoon
RP-NON-POLAR	175.118	[M+H]+	1.79996	L-arginine	Carboxylic acids and derivatives	C6H14N4O2	ODKSFYDXXFIFQN-BYPYZUCNSA-N	C(C[C@@H](C(=O)O)N)CN=C(N)N	3a	PCL	patRoon
RP-NON-POLAR	176.07	[M+H]+	13.7166	indole-3-acetic acid	Indoles and derivatives	C10H9NO2	SEOVTRFCIGRIMH-UHFFFAOYSA-N	C1=CC=C2C(=C1)C(=CN2)CC(=O)O	2a	PCL	patRoon
RP-NON-POLAR	176.102	[M+H]+	1.93697	L-citrulline	Carboxylic acids and derivatives	C6H13N3O3	RHGKLRLOHDJJDR-BYPYZUCNSA-N	C(C[C@@H](C(=O)O)N)CNC(=O)N	3a	PCL	patRoon
RP-NON-POLAR	181.071	[M+H]+	9.21387	paraxanthine	Imidazopyrimidines	C7H8N4O2	QUNWUDVFRNGTCO-UHFFFAOYSA-N	CN1C=NC2=C1C(=O)N(C(=O)N2)C	3a	PCL	patRoon
RP-NON-POLAR	182.08	[M+H]+	2.88449	L-tyrosine	Carboxylic acids and derivatives	C9H11NO3	OUYCCCASQSFEME-QMMMGPOBSA-N	C1=CC(=CC=C1C[C@@H](C(=O)O)N)O	2a	PCL	patRoon
RP-NON-POLAR	190.07	[M+H]+	2.77485	N-Acetyl-L-glutamic acid	Carboxylic acids and derivatives	C7H11NO5	RFMMMVDNIPUKGG-YFKPBYRVSA-N	CC(=O)N[C@@H](CCC(=O)O)C(=O)O	3b	PCL	patRoon
RP-NON-POLAR	195.087	[M+H]+	10.8204	caffeine	Imidazopyrimidines	C8H10N4O2	RYYVLZVUVIJVGH-UHFFFAOYSA-N	CN1C=NC2=C1C(=O)N(C(=O)N2C)C	2a	PCL	patRoon
RP-NON-POLAR	202.216	[M+H]+	16.2388	2605-79-0	Organonitrogen compounds	C12H27NO	ZRKZFNZPJKEWPC-UHFFFAOYSA-N	CCCCCCCCCC[N+](C)(C)[O-]	3a	PCL	patRoon
RP-NON-POLAR	205.096	[M+H]+	9.22845	L-tryptophan	Indoles and derivatives	C11H12N2O2	QIVBCDIJIAJPQS-VIFPVBQESA-N	C1=CC=C2C(=C1)C(=CN2)C[C@@H](C(=O)O)N	2a	PCL	patRoon
RP-NON-POLAR	219.112	[M+H]+	12.9588	primidone	Diazines	C12H14N2O2	DQMZLTXERSFNPB-UHFFFAOYSA-N	CCC1(C(=O)NCNC1=O)C2=CC=CC=C2	2a	PCL	patRoon
RP-NON-POLAR	221.164	[M+H]+	10.3224	prilocaine	Carboxylic acids and derivatives	C13H20N2O	MVFGUOIZUNYYSO-UHFFFAOYSA-N	CCCNC(C)C(=O)NC1=CC=CC=C1C	3a	PCL	patRoon
RP-NON-POLAR	232.107	[M+H]+	10.576	4-Formylaminoantipyrine	Azoles	C12H13N3O2	WSJBSKRPKADYRQ-UHFFFAOYSA-N	CC1=C(C(=O)N(N1C)C2=CC=CC=C2)NC=O	2a	PCL	patRoon
RP-NON-POLAR	246.123	[M+H]+	10.6901	4-Acetamidoantipyrine	Azoles	C13H15N3O2	OIAGWXKSCXPNNZ-UHFFFAOYSA-N	CC1=C(C(=O)N(N1C)C2=CC=CC=C2)NC(=O)C	2a	PCL	patRoon
RP-NON-POLAR	255.064	[M+H]+	14.8165	daidzein	Isoflavonoids	C15H10O4	ZQSIJRDFPHDXIC-UHFFFAOYSA-N	C1=CC(=CC=C1C2=COC3=C(C2=O)C=CC(=C3)O)O	2a	PCL	patRoon
RP-NON-POLAR	260.163	[M+H]+	14.2384	propranolol	Naphthalenes	C16H21NO2	AQHHHDLHHXJYJD-UHFFFAOYSA-N	CC(C)NCC(COC1=CC=CC2=CC=CC=C21)O	2a	PCL	patRoon
RP-NON-POLAR	267.169	[M+H]+	6.94247	atenolol	Benzene and substituted derivatives	C14H22N2O3	METKIMKYRPQLGS-UHFFFAOYSA-N	CC(C)NCC(COC1=CC=C(C=C1)CC(=O)N)O	2a	PCL	patRoon
RP-NON-POLAR	268.103	[M+H]+	2.88936	adenosine	Purine nucleosides	C10H13N5O4	OIRDTQYFTABQOQ-KQYNXXCUSA-N	C1=NC(=C2C(=N1)N(C=N2)[C@H]3[C@@H]([C@@H]([C@H](O3)CO)O)O)N	2a	PCL	patRoon
RP-NON-POLAR	268.19	[M+H]+	12.325	metoprolol	Phenols	C15H25NO3	IUBSYMUCCVWXPE-UHFFFAOYSA-N	CC(C)NCC(COC1=CC=C(C=C1)CCOC)O	2a	PCL	patRoon
RP-NON-POLAR	273.075	[M+H]+	15.2853	naringenin	Flavonoids	C15H12O5	FTVWIRXFELQLPI-ZDUSSCGKSA-N	C1[C@H](OC2=CC(=CC(=C2C1=O)O)O)C3=CC=C(C=C3)O	2a	PCL	patRoon
RP-NON-POLAR	280.169	[M+H]+	14.5586	doxepin	Benzoxepines	C19H21NO	ODQWQRRAPPTVAG-GZTJUZNOSA-N	CN(C)CC/C=C/1\\C2=CC=CC=C2COC3=CC=CC=C31	2a	PCL	patRoon
RP-NON-POLAR	286.143	[M+H]+	17.6049	piperine		C17H19NO3	MXXWOMGUGJBKIW-YPCIICBESA-N	C1CCN(CC1)C(=O)/C=C/C=C/C2=CC3=C(C=C2)OCO3	2a	PCL	patRoon
RP-NON-POLAR	291.085	[M+H]+	11.1415	(+)-catechin	Flavonoids	C15H14O6	PFTAWBLQPZVEMU-DZGCQCFKSA-N	C1[C@@H]([C@H](OC2=CC(=CC(=C21)O)O)C3=CC(=C(C=C3)O)O)O	2a	PCL	patRoon
RP-NON-POLAR	300.288	[M+H]+	18.6167	sphingosine	Organonitrogen compounds	C18H37NO2	WWUZIQQURGPMPG-KRWOKUGFSA-N	CCCCCCCCCCCCC/C=C/[C@H]([C@H](CO)N)O	2a	PCL	patRoon
RP-NON-POLAR	303.085	[M+H]+	15.4813	hesperetin	Flavonoids	C16H14O6	AIONOLUJZLIMTK-AWEZNQCLSA-N	COC1=C(C=C(C=C1)[C@@H]2CC(=O)C3=C(C=C(C=C3O2)O)O)O	2a	PCL	patRoon
RP-NON-POLAR	361.2	[M+H]+	15.746	prednisolone	Steroids and steroid derivatives	C21H28O5	OIGNJSKKLXVSLS-VWUMJDOOSA-N	C[C@]12C[C@@H]([C@H]3[C@H]([C@@H]1CC[C@@]2(C(=O)CO)O)CCC4=CC(=O)C=C[C@]34C)O	3a	PCL	patRoon
RP-NON-POLAR	429.239	[M+H]+	16.5822	irbesartan	Benzene and substituted derivatives	C25H28N6O	YOSHYTLCDANDAN-UHFFFAOYSA-N	CCCCC1=NC2(CCCC2)C(=O)N1CC3=CC=C(C=C3)C4=CC=CC=C4C5=NNN=N5	2a	PCL	patRoon
RP-NON-POLAR	436.233	[M+H]+	17.2755	valsartan	Carboxylic acids and derivatives	C24H29N5O3	ACWBQPMHZXGDFX-QFIPXVFZSA-N	CCCCC(=O)N(CC1=CC=C(C=C1)C2=CC=CC=C2C3=NNN=N3)[C@@H](C(C)C)C(=O)O	2a	PCL	patRoon
RP-NON-POLAR	441.166	[M+H]+	16.4725	candesartan	Benzene and substituted derivatives	C24H20N6O3	HTQMVQVXFRQIKW-UHFFFAOYSA-N	CCOC1=NC2=CC=CC(=C2N1CC3=CC=C(C=C3)C4=CC=CC=C4C5=NNN=N5)C(=O)O	3a	PCL	patRoon
RP-NON-POLAR	131.034	[M-H]-	7.12467	2-Methylsuccinic acid	Fatty Acyls	C5H8O4	WXUAQHNMJWJLTG-UHFFFAOYSA-N	CC(CC(=O)O)C(=O)O	2a	PCL	patRoon
HILIC	182.081	[M+H]+	5.27055	Tyrosine	Carboxylic acids and derivatives	C9H11NO3	OUYCCCASQSFEME-QMMMGPOBSA-N	C1=CC(=CC=C1C[C@@H](C(=O)O)N)O	3a	D003863	patRoon
HILIC	182.081	[M+H]+	3.36164	Tyrosine	Carboxylic acids and derivatives	C9H11NO3	OUYCCCASQSFEME-QMMMGPOBSA-N	C1=CC(=CC=C1C[C@@H](C(=O)O)N)O	3c	D003863	patRoon
HILIC	205.096	[M+H]+	6.56587	Tryptophan	Indoles and derivatives	C11H12N2O2	QIVBCDIJIAJPQS-VIFPVBQESA-N	C1=CC=C2C(=C1)C(=CN2)C[C@@H](C(=O)O)N	2a	D003863	patRoon
HILIC	182.081	[M+H]+	2.62772	Tyrosine	Carboxylic acids and derivatives	C9H11NO3	OUYCCCASQSFEME-QMMMGPOBSA-N	C1=CC(=CC=C1C[C@@H](C(=O)O)N)O	3c	D003863	patRoon
HILIC	170.081	[M+H]+	5.57654	Pyridoxine	Pyridines and derivatives	C8H11NO3	LXNHXLLTXMVWPM-UHFFFAOYSA-N	CC1=NC=C(C(=C1O)CO)CO	3c	D003863	patRoon
HILIC	182.081	[M+H]+	2.01007	Tyrosine	Carboxylic acids and derivatives	C9H11NO3	OUYCCCASQSFEME-QMMMGPOBSA-N	C1=CC(=CC=C1C[C@@H](C(=O)O)N)O	3c	D003863	patRoon
HILIC	182.081	[M+H]+	8.84351	Tyrosine	Carboxylic acids and derivatives	C9H11NO3	OUYCCCASQSFEME-QMMMGPOBSA-N	C1=CC(=CC=C1C[C@@H](C(=O)O)N)O	3a	D003863	patRoon
HILIC	132.076	[M+H]+	9.45576	Creatine	Carboxylic acids and derivatives	C4H9N3O2	CVSVTCORWBXHQV-UHFFFAOYSA-N	CN(CC(=O)O)C(=N)N	3c	D003863	patRoon
HILIC	152.143	[M+H]+	7.27968	Amantadine	Organonitrogen compounds	C10H17N	DKNWSYNQZKUICI-UHFFFAOYSA-N	C1C2CC3CC1CC(C2)(C3)N	2a	D003863	patRoon
HILIC	146.045	[M-H]-	11.3873	DL-Glutamic acid	Carboxylic acids and derivatives	C5H9NO4	WHUUTDBJXJRKMK-UHFFFAOYSA-N	C(CC(=O)O)C(C(=O)O)N	4b	D003863	patRoon
HILIC	198.075	[M+H]+	6.09139						5	D003863	patRoon
HILIC	260.16	[M+H]+	4.73834						5	D003863	patRoon
HILIC	154.086	[M+H]+	3.59006						5	D003863	patRoon
HILIC	248.16	[M+H]+	11.6623						5	D003863	patRoon
HILIC	300.143	[M+H]+	10.5541						5	D003863	patRoon
HILIC	174.123	[M+H]+	5.24758						5	D003863	patRoon
HILIC	163.122	[M+H]+	7.31995						5	D003863	patRoon
HILIC	248.164	[M+H]+	3.23062						5	D003863	patRoon
HILIC	160.108	[M+H]+	9.73578						5	D003863	patRoon
HILIC	260.16	[M+H]+	9.18038						5	D003863	patRoon
HILIC	212.127	[M+H]+	7.60037						5	D003863	patRoon
HILIC	181.049	[M+H]+	15.9473						5	D003863	patRoon
HILIC	163.123	[M+H]+	2.74719						5	D003863	patRoon
HILIC	260.16	[M+H]+	10.5601						5	D003863	patRoon
HILIC	325.175	[M+H]+	9.83109						5	D003863	patRoon
HILIC	261.199	[M+H]+	8.61059						5	D003863	patRoon
HILIC	214.058	[M+H]+	10.7586						5	D003863	patRoon
HILIC	154.083	[M+H]+	4.34867						5	D003863	patRoon
HILIC	233.124	[M+H]+	12.3465						5	D003863	patRoon
HILIC	116.071	[M-H]-	10.2821						5	D003863	patRoon
HILIC	143.107	[M-H]-	1.91121						5	D003863	patRoon
HILIC	159.065	[M-H]-	9.67885						5	D003863	patRoon
HILIC	116.071	[M-H]-	4.91517						5	D003863	patRoon
HILIC	225.098	[M-H]-	10.8758						5	D003863	patRoon
HILIC	112.051	[M-H]-	3.45244						5	D003863	patRoon
HILIC	203.081	[M-H]-	6.54934						5	D003863	patRoon
HILIC	89.0237	[M-H]-	4.99268						5	D003863	patRoon
HILIC	87.0445	[M-H]-	11.6364						5	D003863	patRoon
HILIC	187.071	[M-H]-	3.56587						5	D003863	patRoon
HILIC	116.071	[M-H]-	7.23791						5	D003863	patRoon
HILIC	87.0446	[M-H]-	3.29162						5	D003863	patRoon
HILIC	407.278	[M-H]-	2.80824						5	D003863	patRoon
HILIC	89.0238	[M-H]-	6.92993						5	D003863	patRoon
HILIC	190.05	[M-H]-	4.90712						5	D003863	patRoon
HILIC	196.06	[M-H]-	2.68958						5	D003863	patRoon
HILIC	258.144	[M-H]-	5.18515						5	D003863	patRoon
HILIC	91.0548	[M-H]-	3.15449						5	D003863	patRoon
HILIC	87.0477	[M-H]-	3.29608						5	D003863	patRoon
HILIC	323.159	[M-H]-	3.11425						5	D003863	patRoon
HILIC	179.034	[M-H]-	9.60041						5	D003863	patRoon
HILIC	175.09	[M-H]-	10.8692						5	D003863	patRoon
HILIC	180.066	[M-H]-	8.89874						5	D003863	patRoon
HILIC	124.04	[M-H]-	4.97035						5	D003863	patRoon
HILIC	196.06	[M-H]-	11.2638						5	D003863	patRoon
HILIC	179.057	[M-H]-	2.87442						5	D003863	patRoon
HILIC	301.07	[M-H]-	1.85987						5	D003863	patRoon
HILIC	181.049	[M-H]-	8.58544						5	D003863	patRoon
HILIC	102.056	[M-H]-	11.3561						5	D003863	patRoon
HILIC	104.035	[M-H]-	10.8717						5	D003863	patRoon
HILIC	285.039	[M-H]-	11.9913						5	D003863	patRoon
HILIC	159.065	[M-H]-	3.19002						5	D003863	patRoon
HILIC	293.94	[M-H]-	3.58961						5	D003863	patRoon
HILIC	180.065	[M-H]-	2.80809						5	D003863	patRoon
HILIC	306.072	[M-H]-	9.58755						5	D003863	patRoon
HILIC	159.065	[M-H]-	11.0026						5	D003863	patRoon
HILIC	87.0446	[M-H]-	11.0477						5	D003863	patRoon
HILIC	317.145	[M-H]-	11.6298						5	D003863	patRoon
HILIC	181.07	[M-H]-	8.7739						5	D003863	patRoon
HILIC	246.144	[M-H]-	10.8929						5	D003863	patRoon
HILIC	143.034	[M-H]-	9.5699						5	D003863	patRoon
HILIC	130.065	[M-H]-	5.05896						5	D003863	patRoon
HILIC	407.278	[M-H]-	2.05842						5	D003863	patRoon
HILIC	89.0237	[M-H]-	9.53223						5	D003863	patRoon
HILIC	159.065	[M-H]-	6.53426						5	D003863	patRoon
HILIC	179.055	[M-H]-	9.47962						5	D003863	patRoon
HILIC	341.107	[M-H]-	10.228						5	D003863	patRoon
HILIC	340.131	[M-H]-	9.67141						5	D003863	patRoon
HILIC	170.081	[M+H]+	5.57654	Norepinephrine	Phenols	C8H11NO3	SFLSHLFXELFNJZ-QMMMGPOBSA-N	C1=CC(=C(C=C1[C@H](CN)O)O)O	3c	D020920	patRoon
HILIC	175.024	[M-H]-	13.4048	Triglyceride	Carboxylic acids and derivatives	C6H8O6	UFTFJSFQGQCHQW-UHFFFAOYSA-N	C(C(COC=O)OC=O)OC=O	4b	D020920	patRoon
HILIC	154.086	[M+H]+	3.59006						5	D020920	patRoon
HILIC	154.083	[M+H]+	4.34867						5	D020920	patRoon
HILIC	233.124	[M+H]+	12.3465						5	D020920	patRoon
HILIC	172.06	[M-H]-	10.6725						5	D020920	patRoon
HILIC	323.159	[M-H]-	3.11425						5	D020920	patRoon
HILIC	175.09	[M-H]-	10.8692						5	D020920	patRoon
HILIC	124.04	[M-H]-	4.97035						5	D020920	patRoon
HILIC	103.039	[M-H]-	4.82643						5	D020920	patRoon
HILIC	179.057	[M-H]-	2.87442						5	D020920	patRoon
HILIC	172.06	[M-H]-	7.69986						5	D020920	patRoon
HILIC	172.061	[M-H]-	7.05856						5	D020920	patRoon
HILIC	175.024	[M-H]-	11.982						5	D020920	patRoon
HILIC	179.055	[M-H]-	9.47962						5	D020920	patRoon
HILIC	123.055	[M+H]+	8.53393	Nicotinamide	Pyridines and derivatives	C6H6N2O	DFPAKSUCGFBDDF-UHFFFAOYSA-N		3a	LITMIN	patRoon
HILIC	140.07	[M+H]+	4.57734	Deferiprone	Pyridines and derivatives	C7H9NO2	TZXKOCQBRNJULO-UHFFFAOYSA-N		3c	LITMIN	patRoon
HILIC	137.045	[M+H]+	4.2696	Allopurinol	Pyrazolopyrimidines	C5H4N4O	OFCNXPDARWKPPY-UHFFFAOYSA-N		3a	LITMIN	patRoon
HILIC	71.0602	[M+H]+	7.57033	3-Aminopropanenitrile	Organonitrogen compounds	C3H6N2	AGSPXMVUFBBBMO-UHFFFAOYSA-N		4b	LITMIN	patRoon
HILIC	476.306	[M+H]+	1.67971	Netilmicin	Organooxygen compounds	C21H41N5O7	CIDUJQMULVCIBT-MQDUPKMGSA-N		3c	LITMIN	patRoon
HILIC	137.045	[M+H]+	5.21849	Allopurinol	Pyrazolopyrimidines	C5H4N4O	OFCNXPDARWKPPY-UHFFFAOYSA-N		3a	LITMIN	patRoon
HILIC	134.096	[M+H]+	2.97504	Parnate	Organonitrogen compounds	C9H11N	AELCINSCMGFISI-DTWKUNHWSA-N		4b	LITMIN	patRoon
HILIC	136.061	[M+H]+	3.53195	Adenine	Imidazopyrimidines	C5H5N5	GFFGJBXGBJISGV-UHFFFAOYSA-N		2a	LITMIN	patRoon
HILIC	268.103	[M+H]+	3.37165	Adenosine	Purine nucleosides	C10H13N5O4	OIRDTQYFTABQOQ-KQYNXXCUSA-N		2a	LITMIN	patRoon
HILIC	267.169	[M+H]+	2.20919	Atenolol	Benzene and substituted derivatives	C14H22N2O3	METKIMKYRPQLGS-UHFFFAOYSA-N		3a	LITMIN	patRoon
HILIC	227.102	[M+H]+	6.9553	Carbidopa	Phenylpropanoic acids	C10H14N2O4	TZFNLOMSOLWIDK-JTQLQIEISA-N		3c	LITMIN	patRoon
HILIC	170.081	[M+H]+	5.57654	Pyridoxine	Pyridines and derivatives	C8H11NO3	LXNHXLLTXMVWPM-UHFFFAOYSA-N		3c	LITMIN	patRoon
HILIC	102.055	[M+H]+	11.6927	N-(Hydroxymethyl)acrylamide	Carboxylic acids and derivatives	C4H7NO2	CNCOEDDPFOAUMB-UHFFFAOYSA-N		3c	LITMIN	patRoon
HILIC	150.127	[M+H]+	2.51653	Phentermine	Benzene and substituted derivatives	C10H15N	DHHVAGZRUROJKS-UHFFFAOYSA-N		4b	LITMIN	patRoon
HILIC	209.128	[M+H]+	8.67249	Pilocarpine		C11H16N2O2	QCHFTSOMWOSFHM-WPRPVWTQSA-N		3c	LITMIN	patRoon
HILIC	126.022	[M+H]+	10.4045	Taurine	Organic sulfonic acids and derivatives	C2H7NO3S	XOAAWQZATWQOTB-UHFFFAOYSA-N		2a	LITMIN	patRoon
HILIC	123.055	[M+H]+	2.4453	Nicotinamide	Pyridines and derivatives	C6H6N2O	DFPAKSUCGFBDDF-UHFFFAOYSA-N		2a	LITMIN	patRoon
HILIC	145.049	[M+H]+	9.964	Dimethyl fumarate	Fatty Acyls	C6H8O4	LDCRTTXIJACKKU-ONEGZZNKSA-N		3c	LITMIN	patRoon
HILIC	369.095	[M+H]+	11.3827	Pyritinol	Pyridines and derivatives	C16H20N2O4S2	SIXLXDIJGIWWFU-UHFFFAOYSA-N		3c	LITMIN	patRoon
HILIC	168.101	[M+H]+	7.5453	Phenylephrine	Phenols	C9H13NO2	SONNWYBIRXJNDC-VIFPVBQESA-N		3a	LITMIN	patRoon
HILIC	231.11	[M+H]+	10.9377	1-[3-(Trifluoromethyl)phenyl]piperazine	Diazinanes	C11H13F3N2	KKIMDKMETPPURN-UHFFFAOYSA-N		3c	LITMIN	patRoon
HILIC	102.055	[M+H]+	9.78187	N-(Hydroxymethyl)acrylamide	Carboxylic acids and derivatives	C4H7NO2	CNCOEDDPFOAUMB-UHFFFAOYSA-N		3c	LITMIN	patRoon
HILIC	267.169	[M+H]+	3.40492	Atenolol	Benzene and substituted derivatives	C14H22N2O3	METKIMKYRPQLGS-UHFFFAOYSA-N		2a	LITMIN	patRoon
HILIC	130.108	[M+H]+	4.81645	Metformin	Organonitrogen compounds	C4H11N5	XZWYZXLIPXDOLR-UHFFFAOYSA-N		3a	LITMIN	patRoon
HILIC	101.059	[M+H]+	9.97759	Methyl methacrylate	Carboxylic acids and derivatives	C5H8O2	VVQNEPGJFQJSBK-UHFFFAOYSA-N		3c	LITMIN	patRoon
HILIC	146.092	[M+H]+	9.75708	1-Butyl-1-nitrosourea	Organic carbonic acids and derivatives	C5H11N3O2	LSWOCDLIYSKTRX-UHFFFAOYSA-N		3c	LITMIN	patRoon
HILIC	219.133	[M+H]+	11.8538	Meprobamate	Carboxylic acids and derivatives	C9H18N2O4	NPPQSCRMBWNHMW-UHFFFAOYSA-N		3c	LITMIN	patRoon
HILIC	139.039	[M+H]+	9.65882	Salicylic acid	Benzene and substituted derivatives	C7H6O3	YGSDEFSMJLZEOE-UHFFFAOYSA-N		3c	LITMIN	patRoon
HILIC	152.143	[M+H]+	7.27968	Amantadine	Organonitrogen compounds	C10H17N	DKNWSYNQZKUICI-UHFFFAOYSA-N		2a	LITMIN	patRoon
HILIC	133.06	[M+H]+	10.6236	(E)-acetyloxymethylimino-methyl-oxidoazanium	Allyl-type 1,3-dipolar organic compounds	C4H8N2O3	BELPJCDYWUCHKF-AATRIKPKSA-N		4b	LITMIN	patRoon
HILIC	176.066	[M+H]+	12.1448	N-amidinoaspartic acid	Carboxylic acids and derivatives	C5H9N3O4	VVHOUVWJCQOYGG-UHFFFAOYSA-N		3c	LITMIN	patRoon
HILIC	286.143	[M+H]+	1.71136	Morphine	Morphinans	C17H19NO3	BQJCRHHNABKAKU-KBQPJGBKSA-N		3c	LITMIN	patRoon
HILIC	142.086	[M+H]+	11.9731	Ethosuximide	Pyrrolidines	C7H11NO2	HAPOVYFOVVWLRS-UHFFFAOYSA-N		3c	LITMIN	patRoon
HILIC	144.138	[M+H]+	11.2778	Valnoctamide	Fatty Acyls	C8H17NO	QRCJOCOSPZMDJY-UHFFFAOYSA-N		4a	LITMIN	patRoon
HILIC	146.092	[M+H]+	13.4297	1-Butyl-1-nitrosourea	Organic carbonic acids and derivatives	C5H11N3O2	LSWOCDLIYSKTRX-UHFFFAOYSA-N		4b	LITMIN	patRoon
HILIC	168.101	[M+H]+	3.16808	Phenylephrine	Phenols	C9H13NO2	SONNWYBIRXJNDC-VIFPVBQESA-N		3c	LITMIN	patRoon
HILIC	94.0649	[M+H]+	7.18412	(1-~13~C)Aniline	Benzene and substituted derivatives	C6H7N	PAYRUJLWNCNPSJ-PTQBSOBMSA-N		4b	LITMIN	patRoon
HILIC	258.109	[M+H]+	9.43019						5	LITMIN	patRoon
HILIC	131.105	[M+H]+	7.57033						5	LITMIN	patRoon
HILIC	232.14	[M+H]+	11.6432						5	LITMIN	patRoon
HILIC	154.086	[M+H]+	3.59006						5	LITMIN	patRoon
HILIC	234.144	[M+H]+	11.2663						5	LITMIN	patRoon
HILIC	150.091	[M+H]+	3.04678						5	LITMIN	patRoon
HILIC	188.066	[M+H]+	11.123						5	LITMIN	patRoon
HILIC	219.133	[M+H]+	5.18907						5	LITMIN	patRoon
HILIC	255.097	[M+H]+	8.54059						5	LITMIN	patRoon
HILIC	214.107	[M+H]+	6.89503						5	LITMIN	patRoon
HILIC	231.112	[M+H]+	4.73139						5	LITMIN	patRoon
HILIC	312.143	[M+H]+	10.5997						5	LITMIN	patRoon
HILIC	148.112	[M+H]+	2.75715						5	LITMIN	patRoon
HILIC	229.118	[M+H]+	3.14777						5	LITMIN	patRoon
HILIC	244.092	[M+H]+	6.11336						5	LITMIN	patRoon
HILIC	146.063	[M+H]+	3.52203						5	LITMIN	patRoon
HILIC	247.184	[M+H]+	12.0042						5	LITMIN	patRoon
HILIC	152.107	[M+H]+	3.7398						5	LITMIN	patRoon
HILIC	326.23	[M+H]+	24.7541						5	LITMIN	patRoon
HILIC	188.07	[M+H]+	6.56772						5	LITMIN	patRoon
HILIC	181.071	[M+H]+	4.38654						5	LITMIN	patRoon
HILIC	256.1	[M+H]+	8.53642						5	LITMIN	patRoon
HILIC	319.16	[M+H]+	11.9921						5	LITMIN	patRoon
HILIC	248.16	[M+H]+	11.6623						5	LITMIN	patRoon
HILIC	180.138	[M+H]+	2.98009						5	LITMIN	patRoon
HILIC	202.044	[M+H]+	4.12466						5	LITMIN	patRoon
HILIC	260.16	[M+H]+	5.4151						5	LITMIN	patRoon
HILIC	319.164	[M+H]+	2.76888						5	LITMIN	patRoon
HILIC	178.122	[M+H]+	2.73225						5	LITMIN	patRoon
HILIC	313.147	[M+H]+	10.5801						5	LITMIN	patRoon
HILIC	105.11	[M+H]+	7.38171						5	LITMIN	patRoon
HILIC	229.118	[M+H]+	10.5868						5	LITMIN	patRoon
HILIC	180.086	[M+H]+	11.3043						5	LITMIN	patRoon
HILIC	225.086	[M+H]+	10.6034						5	LITMIN	patRoon
HILIC	194.117	[M+H]+	3.46703						5	LITMIN	patRoon
HILIC	232.128	[M+H]+	7.01875						5	LITMIN	patRoon
HILIC	156.038	[M+H]+	4.12466						5	LITMIN	patRoon
HILIC	94.0649	[M+H]+	6.44915						5	LITMIN	patRoon
HILIC	129.066	[M+H]+	9.56617						5	LITMIN	patRoon
HILIC	144.08	[M+H]+	7.34351						5	LITMIN	patRoon
HILIC	152.07	[M+H]+	3.123						5	LITMIN	patRoon
HILIC	124.039	[M+H]+	5.03017						5	LITMIN	patRoon
HILIC	300.143	[M+H]+	10.5541						5	LITMIN	patRoon
HILIC	221.116	[M+H]+	3.47952						5	LITMIN	patRoon
HILIC	206.157	[M+H]+	11.5639						5	LITMIN	patRoon
HILIC	237.159	[M+H]+	3.66327						5	LITMIN	patRoon
HILIC	212.121	[M+H]+	4.10249						5	LITMIN	patRoon
HILIC	232.133	[M+H]+	2.58118						5	LITMIN	patRoon
HILIC	148.116	[M+H]+	13.1739						5	LITMIN	patRoon
HILIC	164.107	[M+H]+	2.72729						5	LITMIN	patRoon
HILIC	225.123	[M+H]+	10.5389						5	LITMIN	patRoon
HILIC	288.086	[M+H]+	10.5978						5	LITMIN	patRoon
HILIC	182.117	[M+H]+	7.45417						5	LITMIN	patRoon
HILIC	174.123	[M+H]+	5.24758						5	LITMIN	patRoon
HILIC	163.122	[M+H]+	7.31995						5	LITMIN	patRoon
HILIC	206.151	[M+H]+	8.88176						5	LITMIN	patRoon
HILIC	183.11	[M+H]+	11.0438						5	LITMIN	patRoon
HILIC	138.091	[M+H]+	7.29984						5	LITMIN	patRoon
HILIC	319.164	[M+H]+	1.98507						5	LITMIN	patRoon
HILIC	382.082	[M+H]+	9.97759						5	LITMIN	patRoon
HILIC	276.166	[M+H]+	10.667						5	LITMIN	patRoon
HILIC	299.159	[M+H]+	9.37733						5	LITMIN	patRoon
HILIC	139.094	[M+H]+	7.29984						5	LITMIN	patRoon
HILIC	180.101	[M+H]+	1.9452						5	LITMIN	patRoon
HILIC	274.091	[M+H]+	10.719						5	LITMIN	patRoon
HILIC	183.084	[M+H]+	8.83059						5	LITMIN	patRoon
HILIC	359.164	[M+H]+	12.662						5	LITMIN	patRoon
HILIC	304.158	[M+H]+	10.5072						5	LITMIN	patRoon
HILIC	192.142	[M+H]+	12.4707						5	LITMIN	patRoon
HILIC	309.165	[M+H]+	11.9307						5	LITMIN	patRoon
HILIC	299.19	[M+H]+	11.6832						5	LITMIN	patRoon
HILIC	180.087	[M+H]+	9.83649						5	LITMIN	patRoon
HILIC	199.118	[M+H]+	8.19018						5	LITMIN	patRoon
HILIC	274.091	[M+H]+	7.29984						5	LITMIN	patRoon
HILIC	251.159	[M+H]+	13.1573						5	LITMIN	patRoon
HILIC	180.101	[M+H]+	2.58118						5	LITMIN	patRoon
HILIC	128.953	[M+H]+	10.9085						5	LITMIN	patRoon
HILIC	152.107	[M+H]+	4.36366						5	LITMIN	patRoon
HILIC	93.0697	[M+H]+	9.45269						5	LITMIN	patRoon
HILIC	299.159	[M+H]+	12.572						5	LITMIN	patRoon
HILIC	375.186	[M+H]+	10.6432						5	LITMIN	patRoon
HILIC	260.16	[M+H]+	9.18038						5	LITMIN	patRoon
HILIC	276.155	[M+H]+	12.3953						5	LITMIN	patRoon
HILIC	277.081	[M+H]+	11.9996						5	LITMIN	patRoon
HILIC	146.06	[M+H]+	2.11044						5	LITMIN	patRoon
HILIC	212.127	[M+H]+	7.60037						5	LITMIN	patRoon
HILIC	181.049	[M+H]+	15.9473						5	LITMIN	patRoon
HILIC	247.184	[M+H]+	9.38						5	LITMIN	patRoon
HILIC	154.049	[M+H]+	9.45212						5	LITMIN	patRoon
HILIC	209.128	[M+H]+	10.9883						5	LITMIN	patRoon
HILIC	571.362	[M+H]+	1.73127						5	LITMIN	patRoon
HILIC	319.16	[M+H]+	13.0815						5	LITMIN	patRoon
HILIC	163.115	[M+H]+	9.38						5	LITMIN	patRoon
HILIC	180.101	[M+H]+	8.79069						5	LITMIN	patRoon
HILIC	195.065	[M+H]+	9.65783						5	LITMIN	patRoon
HILIC	163.123	[M+H]+	2.74719						5	LITMIN	patRoon
HILIC	320.144	[M+H]+	12.8962						5	LITMIN	patRoon
HILIC	201.014	[M+H]+	9.95887						5	LITMIN	patRoon
HILIC	134.06	[M+H]+	9.66974						5	LITMIN	patRoon
HILIC	239.138	[M+H]+	11.2218						5	LITMIN	patRoon
HILIC	255.133	[M+H]+	10.6752						5	LITMIN	patRoon
HILIC	206.138	[M+H]+	9.13499						5	LITMIN	patRoon
HILIC	391.283	[M+H]+	1.93527						5	LITMIN	patRoon
HILIC	258.108	[M+H]+	11.6355						5	LITMIN	patRoon
HILIC	417.186	[M+H]+	11.4131						5	LITMIN	patRoon
HILIC	405.186	[M+H]+	11.4309						5	LITMIN	patRoon
HILIC	399.223	[M+H]+	12.0969						5	LITMIN	patRoon
HILIC	260.16	[M+H]+	10.5601						5	LITMIN	patRoon
HILIC	325.175	[M+H]+	9.83109						5	LITMIN	patRoon
HILIC	375.175	[M+H]+	11.1509						5	LITMIN	patRoon
HILIC	309.165	[M+H]+	12.7892						5	LITMIN	patRoon
HILIC	124.039	[M+H]+	8.31171						5	LITMIN	patRoon
HILIC	258.144	[M+H]+	11.7708						5	LITMIN	patRoon
HILIC	180.101	[M+H]+	7.46155						5	LITMIN	patRoon
HILIC	309.165	[M+H]+	12.3605						5	LITMIN	patRoon
HILIC	148.11	[M+H]+	13.1739						5	LITMIN	patRoon
HILIC	261.199	[M+H]+	8.61059						5	LITMIN	patRoon
HILIC	329.17	[M+H]+	11.4447						5	LITMIN	patRoon
HILIC	163.061	[M+H]+	9.83379						5	LITMIN	patRoon
HILIC	214.058	[M+H]+	10.7586						5	LITMIN	patRoon
HILIC	242.113	[M+H]+	11.1267						5	LITMIN	patRoon
HILIC	264.199	[M+H]+	4.35536						5	LITMIN	patRoon
HILIC	263.149	[M+H]+	4.16893						5	LITMIN	patRoon
HILIC	214.107	[M+H]+	12.0886						5	LITMIN	patRoon
HILIC	152.07	[M+H]+	4.30592						5	LITMIN	patRoon
HILIC	260.16	[M+H]+	4.73834						5	LITMIN	patRoon
HILIC	166.122	[M+H]+	3.16059						5	LITMIN	patRoon
HILIC	228.026	[M+H]+	11.9629						5	LITMIN	patRoon
HILIC	212.066	[M+H]+	12.0676						5	LITMIN	patRoon
HILIC	232.016	[M+H]+	10.8691						5	LITMIN	patRoon
HILIC	253.102	[M+H]+	6.70542						5	LITMIN	patRoon
HILIC	263.149	[M+H]+	5.20114						5	LITMIN	patRoon
HILIC	154.083	[M+H]+	4.34867						5	LITMIN	patRoon
HILIC	384.235	[M-H]-	23.6262						5	LITMIN	patRoon
HILIC	243.061	[M-H]-	3.84544						5	LITMIN	patRoon
HILIC	134.046	[M-H]-	3.37582						5	LITMIN	patRoon
HILIC	122.024	[M-H]-	4.80797						5	LITMIN	patRoon
HILIC	143.107	[M-H]-	1.91121						5	LITMIN	patRoon
HILIC	127.05	[M-H]-	10.4564						5	LITMIN	patRoon
HILIC	383.232	[M-H]-	23.6292						5	LITMIN	patRoon
HILIC	159.065	[M-H]-	9.67885						5	LITMIN	patRoon
HILIC	129.091	[M-H]-	1.93631						5	LITMIN	patRoon
HILIC	144.048	[M-H]-	3.30191						5	LITMIN	patRoon
HILIC	271.081	[M-H]-	6.25557						5	LITMIN	patRoon
HILIC	223.107	[M-H]-	10.4443						5	LITMIN	patRoon
HILIC	132.085	[M-H]-	10.874						5	LITMIN	patRoon
HILIC	217.118	[M-H]-	4.79461						5	LITMIN	patRoon
HILIC	152.034	[M-H]-	5.58363						5	LITMIN	patRoon
HILIC	193.07	[M-H]-	4.45942						5	LITMIN	patRoon
HILIC	150.041	[M-H]-	6.42476						5	LITMIN	patRoon
HILIC	93.0451	[M-H]-	9.29841						5	LITMIN	patRoon
HILIC	144.045	[M-H]-	1.98471						5	LITMIN	patRoon
HILIC	389.268	[M-H]-	2.46387						5	LITMIN	patRoon
HILIC	142.061	[M-H]-	3.19179						5	LITMIN	patRoon
HILIC	193.049	[M-H]-	2.74121						5	LITMIN	patRoon
HILIC	138.055	[M-H]-	4.42393						5	LITMIN	patRoon
HILIC	352.084	[M-H]-	1.83476						5	LITMIN	patRoon
HILIC	242.077	[M-H]-	5.98707						5	LITMIN	patRoon
HILIC	138.055	[M-H]-	2.58297						5	LITMIN	patRoon
HILIC	135.03	[M-H]-	4.21752						5	LITMIN	patRoon
HILIC	91.0548	[M-H]-	3.15449						5	LITMIN	patRoon
HILIC	137.023	[M-H]-	2.78653						5	LITMIN	patRoon
HILIC	179.034	[M-H]-	9.60041						5	LITMIN	patRoon
HILIC	161.044	[M-H]-	4.63526						5	LITMIN	patRoon
HILIC	195.065	[M-H]-	3.51182						5	LITMIN	patRoon
HILIC	275.076	[M-H]-	11.3648						5	LITMIN	patRoon
HILIC	261.027	[M-H]-	11.3848						5	LITMIN	patRoon
HILIC	103.059	[M-H]-	11.3566						5	LITMIN	patRoon
HILIC	215.031	[M-H]-	9.47347						5	LITMIN	patRoon
HILIC	193.049	[M-H]-	1.87386						5	LITMIN	patRoon
HILIC	293.174	[M-H]-	1.76501						5	LITMIN	patRoon
HILIC	103.039	[M-H]-	4.82643						5	LITMIN	patRoon
HILIC	179.057	[M-H]-	2.87442						5	LITMIN	patRoon
HILIC	230.113	[M-H]-	6.98992						5	LITMIN	patRoon
HILIC	96.9596	[M-H]-	13.2442						5	LITMIN	patRoon
HILIC	187.008	[M-H]-	30.6668						5	LITMIN	patRoon
HILIC	181.013	[M-H]-	11.3587						5	LITMIN	patRoon
HILIC	304.092	[M-H]-	1.82894						5	LITMIN	patRoon
HILIC	161.044	[M-H]-	11.5196						5	LITMIN	patRoon
HILIC	285.039	[M-H]-	11.9913						5	LITMIN	patRoon
HILIC	159.065	[M-H]-	3.19002						5	LITMIN	patRoon
HILIC	181.013	[M-H]-	12.4026						5	LITMIN	patRoon
HILIC	293.94	[M-H]-	3.58961						5	LITMIN	patRoon
HILIC	243.061	[M-H]-	6.48283						5	LITMIN	patRoon
HILIC	229.097	[M-H]-	4.59964						5	LITMIN	patRoon
HILIC	215.031	[M-H]-	7.65859						5	LITMIN	patRoon
HILIC	173.008	[M-H]-	12.4298						5	LITMIN	patRoon
HILIC	217.118	[M-H]-	11.3978						5	LITMIN	patRoon
HILIC	144.074	[M-H]-	6.52839						5	LITMIN	patRoon
HILIC	173.008	[M-H]-	13.1958						5	LITMIN	patRoon
HILIC	148.99	[M-H]-	12.3662						5	LITMIN	patRoon
HILIC	153.018	[M-H]-	10.9574						5	LITMIN	patRoon
HILIC	159.065	[M-H]-	11.0026						5	LITMIN	patRoon
HILIC	174.055	[M-H]-	5.07557						5	LITMIN	patRoon
HILIC	169.016	[M-H]-	4.24765						5	LITMIN	patRoon
HILIC	260.076	[M-H]-	9.5184						5	LITMIN	patRoon
HILIC	243.016	[M-H]-	13.2137						5	LITMIN	patRoon
HILIC	181.07	[M-H]-	8.7739						5	LITMIN	patRoon
HILIC	389.268	[M-H]-	1.89355						5	LITMIN	patRoon
HILIC	93.0339	[M-H]-	2.79571						5	LITMIN	patRoon
HILIC	195.028	[M-H]-	2.47165						5	LITMIN	patRoon
HILIC	259.081	[M-H]-	7.12921						5	LITMIN	patRoon
HILIC	96.9595	[M-H]-	3.88786						5	LITMIN	patRoon
HILIC	246.144	[M-H]-	10.8929						5	LITMIN	patRoon
HILIC	143.034	[M-H]-	9.5699						5	LITMIN	patRoon
HILIC	109.029	[M-H]-	2.26324						5	LITMIN	patRoon
HILIC	237.058	[M-H]-	4.92939						5	LITMIN	patRoon
HILIC	191.018	[M-H]-	12.0609						5	LITMIN	patRoon
HILIC	146.101	[M-H]-	12.4888						5	LITMIN	patRoon
HILIC	213.006	[M-H]-	13.044						5	LITMIN	patRoon
HILIC	103.003	[M-H]-	11.441						5	LITMIN	patRoon
HILIC	345.107	[M-H]-	7.12019						5	LITMIN	patRoon
HILIC	166.017	[M-H]-	6.31658						5	LITMIN	patRoon
HILIC	195.05	[M-H]-	11.0898						5	LITMIN	patRoon
HILIC	245.011	[M-H]-	14.3794						5	LITMIN	patRoon
HILIC	381.14	[M-H]-	1.77937						5	LITMIN	patRoon
HILIC	159.065	[M-H]-	6.53426						5	LITMIN	patRoon
HILIC	179.055	[M-H]-	9.47962						5	LITMIN	patRoon
HILIC	275.021	[M-H]-	11.6586						5	LITMIN	patRoon
HILIC	256.09	[M-H]-	10.8642						5	LITMIN	patRoon
HILIC	341.107	[M-H]-	10.228						5	LITMIN	patRoon
HILIC	235.081	[M-H]-	7.16344						5	LITMIN	patRoon
HILIC	140.968	[M-H]-	6.99594						5	LITMIN	patRoon
HILIC	178.071	[M-H]-	10.4959						5	LITMIN	patRoon
HILIC	107.05	[M-H]-	7.16982						5	LITMIN	patRoon
HILIC	153.022	[M-H]-	7.03674						5	LITMIN	patRoon
HILIC	340.131	[M-H]-	9.67141						5	LITMIN	patRoon
HILIC	351.062	[M-H]-	10.6941						5	LITMIN	patRoon
HILIC	243.016	[M-H]-	11.2897						5	LITMIN	patRoon
HILIC	174.047	[M-H]-	11.5371						5	LITMIN	patRoon
HILIC	211.082	[M-H]-	2.34513						5	LITMIN	patRoon
HILIC	344.102	[M-H]-	2.88632						5	LITMIN	patRoon
HILIC	145.133	[M+H]+	7.53201	Milacemide	Carboxylic acids and derivatives	C7H16N2O	GJNNXIYZWIZFRH-UHFFFAOYSA-N		3c	PD-CTD	patRoon
HILIC	182.081	[M+H]+	5.27055	Tyrosine	Carboxylic acids and derivatives	C9H11NO3	OUYCCCASQSFEME-QMMMGPOBSA-N		3a	PD-CTD	patRoon
HILIC	182.081	[M+H]+	3.36164	Tyrosine	Carboxylic acids and derivatives	C9H11NO3	OUYCCCASQSFEME-QMMMGPOBSA-N		3c	PD-CTD	patRoon
HILIC	134.096	[M+H]+	2.97504	Parnate	Organonitrogen compounds	C9H11N	AELCINSCMGFISI-DTWKUNHWSA-N		4b	PD-CTD	patRoon
HILIC	268.103	[M+H]+	3.37165	Zidovudine	Pyrimidine nucleosides	C10H13N5O4	HBOMLICNUCNMMY-XLPZGREQSA-N		3c	PD-CTD	patRoon
HILIC	205.096	[M+H]+	6.56587	Idazoxan	Benzodioxanes	C11H12N2O2	HPMRFMKYPGXPEP-UHFFFAOYSA-N		3c	PD-CTD	patRoon
HILIC	182.081	[M+H]+	2.62772	Tyrosine	Carboxylic acids and derivatives	C9H11NO3	OUYCCCASQSFEME-QMMMGPOBSA-N		3c	PD-CTD	patRoon
HILIC	227.102	[M+H]+	6.9553	Carbidopa	Phenylpropanoic acids	C10H14N2O4	TZFNLOMSOLWIDK-JTQLQIEISA-N		3c	PD-CTD	patRoon
HILIC	170.081	[M+H]+	5.57654	Pyridoxine	Pyridines and derivatives	C8H11NO3	LXNHXLLTXMVWPM-UHFFFAOYSA-N		3c	PD-CTD	patRoon
HILIC	150.127	[M+H]+	2.51653	Methamphetamine	Benzene and substituted derivatives	C10H15N	MYWUZJCMWCOHBA-VIFPVBQESA-N		4b	PD-CTD	patRoon
HILIC	182.081	[M+H]+	2.01007	Tyrosine	Carboxylic acids and derivatives	C9H11NO3	OUYCCCASQSFEME-QMMMGPOBSA-N		3c	PD-CTD	patRoon
HILIC	136.112	[M+H]+	2.65009	Amphetamine	Benzene and substituted derivatives	C9H13N	KWTSXDURSIMDCE-UHFFFAOYSA-N		4b	PD-CTD	patRoon
HILIC	182.081	[M+H]+	8.84351	Tyrosine	Carboxylic acids and derivatives	C9H11NO3	OUYCCCASQSFEME-QMMMGPOBSA-N		3a	PD-CTD	patRoon
HILIC	132.076	[M+H]+	9.45576	Creatine	Carboxylic acids and derivatives	C4H9N3O2	CVSVTCORWBXHQV-UHFFFAOYSA-N		3c	PD-CTD	patRoon
HILIC	152.143	[M+H]+	7.27968	Amantadine	Organonitrogen compounds	C10H17N	DKNWSYNQZKUICI-UHFFFAOYSA-N		2a	PD-CTD	patRoon
HILIC	145.133	[M+H]+	4.6499	Milacemide	Carboxylic acids and derivatives	C7H16N2O	GJNNXIYZWIZFRH-UHFFFAOYSA-N		3c	PD-CTD	patRoon
HILIC	226.107	[M+H]+	9.45801	Etilevodopa	Carboxylic acids and derivatives	C11H15NO4	NULMGOSOSZBEQL-QMMMGPOBSA-N		3c	PD-CTD	patRoon
HILIC	142.086	[M+H]+	11.9731	Ethosuximide	Pyrrolidines	C7H11NO2	HAPOVYFOVVWLRS-UHFFFAOYSA-N		3c	PD-CTD	patRoon
HILIC	212.091	[M+H]+	9.65257	Melevodopa	Carboxylic acids and derivatives	C10H13NO4	XBBDACCLCFWBSI-ZETCQYMHSA-N		3c	PD-CTD	patRoon
HILIC	258.109	[M+H]+	9.43019						5	PD-CTD	patRoon
HILIC	198.075	[M+H]+	6.09139						5	PD-CTD	patRoon
HILIC	260.16	[M+H]+	4.73834						5	PD-CTD	patRoon
HILIC	154.086	[M+H]+	3.59006						5	PD-CTD	patRoon
HILIC	244.092	[M+H]+	6.11336						5	PD-CTD	patRoon
HILIC	275.159	[M+H]+	11.5229						5	PD-CTD	patRoon
HILIC	180.101	[M+H]+	3.48784						5	PD-CTD	patRoon
HILIC	248.16	[M+H]+	11.6623						5	PD-CTD	patRoon
HILIC	363.186	[M+H]+	12.1917						5	PD-CTD	patRoon
HILIC	313.147	[M+H]+	10.5801						5	PD-CTD	patRoon
HILIC	103.054	[M+H]+	5.00444						5	PD-CTD	patRoon
HILIC	303.154	[M+H]+	10.5101						5	PD-CTD	patRoon
HILIC	300.143	[M+H]+	10.5541						5	PD-CTD	patRoon
HILIC	237.159	[M+H]+	3.66327						5	PD-CTD	patRoon
HILIC	212.121	[M+H]+	4.10249						5	PD-CTD	patRoon
HILIC	226.107	[M+H]+	7.23519						5	PD-CTD	patRoon
HILIC	164.107	[M+H]+	2.72729						5	PD-CTD	patRoon
HILIC	174.123	[M+H]+	5.24758						5	PD-CTD	patRoon
HILIC	163.122	[M+H]+	7.31995						5	PD-CTD	patRoon
HILIC	282.133	[M+H]+	10.6429						5	PD-CTD	patRoon
HILIC	191.102	[M+H]+	12.5734						5	PD-CTD	patRoon
HILIC	248.164	[M+H]+	3.23062						5	PD-CTD	patRoon
HILIC	180.101	[M+H]+	1.9452						5	PD-CTD	patRoon
HILIC	160.108	[M+H]+	9.73578						5	PD-CTD	patRoon
HILIC	216.101	[M+H]+	2.69737						5	PD-CTD	patRoon
HILIC	199.118	[M+H]+	8.19018						5	PD-CTD	patRoon
HILIC	180.101	[M+H]+	2.58118						5	PD-CTD	patRoon
HILIC	260.16	[M+H]+	9.18038						5	PD-CTD	patRoon
HILIC	191.102	[M+H]+	7.23519						5	PD-CTD	patRoon
HILIC	212.127	[M+H]+	7.60037						5	PD-CTD	patRoon
HILIC	181.049	[M+H]+	15.9473						5	PD-CTD	patRoon
HILIC	180.101	[M+H]+	8.79069						5	PD-CTD	patRoon
HILIC	163.123	[M+H]+	2.74719						5	PD-CTD	patRoon
HILIC	296.168	[M+H]+	9.41739						5	PD-CTD	patRoon
HILIC	325.175	[M+H]+	2.15453						5	PD-CTD	patRoon
HILIC	258.108	[M+H]+	11.6355						5	PD-CTD	patRoon
HILIC	216.097	[M+H]+	9.45801						5	PD-CTD	patRoon
HILIC	260.16	[M+H]+	10.5601						5	PD-CTD	patRoon
HILIC	325.175	[M+H]+	9.83109						5	PD-CTD	patRoon
HILIC	180.101	[M+H]+	7.46155						5	PD-CTD	patRoon
HILIC	261.199	[M+H]+	8.61059						5	PD-CTD	patRoon
HILIC	329.17	[M+H]+	11.4447						5	PD-CTD	patRoon
HILIC	214.058	[M+H]+	10.7586						5	PD-CTD	patRoon
HILIC	255.06	[M+H]+	12.8781						5	PD-CTD	patRoon
HILIC	233.124	[M+H]+	12.3465						5	PD-CTD	patRoon
HILIC	143.107	[M-H]-	1.91121						5	PD-CTD	patRoon
HILIC	203.081	[M-H]-	6.54934						5	PD-CTD	patRoon
HILIC	196.06	[M-H]-	2.68958						5	PD-CTD	patRoon
HILIC	258.144	[M-H]-	5.18515						5	PD-CTD	patRoon
HILIC	323.159	[M-H]-	3.11425						5	PD-CTD	patRoon
HILIC	179.034	[M-H]-	9.60041						5	PD-CTD	patRoon
HILIC	180.066	[M-H]-	8.89874						5	PD-CTD	patRoon
HILIC	196.06	[M-H]-	11.2638						5	PD-CTD	patRoon
HILIC	181.049	[M-H]-	8.58544						5	PD-CTD	patRoon
HILIC	180.065	[M-H]-	2.80809						5	PD-CTD	patRoon
HILIC	246.144	[M-H]-	10.8929						5	PD-CTD	patRoon
HILIC	130.065	[M-H]-	5.05896						5	PD-CTD	patRoon
HILIC	181.049	[M-H]-	13.8565						5	PD-CTD	patRoon
HILIC	340.131	[M-H]-	9.67141						5	PD-CTD	patRoon
RP-NON-POLAR	152.143	[M+H]+	11.9576	Amantadine	Organonitrogen compounds	C10H17N	DKNWSYNQZKUICI-UHFFFAOYSA-N	C1C2CC3CC1CC(C2)(C3)N	2a	D003863	patRoon
RP-NON-POLAR	303.085	[M+H]+	15.5273	Hematoxylin	Benzopyrans	C16H14O6	WZUVPPKBWHMQCE-UHFFFAOYSA-N	C1C2=CC(=C(C=C2C3C1(COC4=C3C=CC(=C4O)O)O)O)O	3c	D003863	patRoon
RP-NON-POLAR	148.06	[M+H]+	1.8363	DL-Glutamic acid	Carboxylic acids and derivatives	C5H9NO4	WHUUTDBJXJRKMK-UHFFFAOYSA-N	C(CC(=O)O)C(C(=O)O)N	3a	D003863	patRoon
RP-NON-POLAR	260.163	[M+H]+	14.2416	Propranolol	Naphthalenes	C16H21NO2	AQHHHDLHHXJYJD-UHFFFAOYSA-N	CC(C)NCC(COC1=CC=CC2=CC=CC=C21)O	2a	D003863	patRoon
RP-NON-POLAR	299.15	[M+H]+	11.3287	Nialamide	Pyridines and derivatives	C16H18N4O2	NOIIUHRQUVNIDD-UHFFFAOYSA-N	C1=CC=C(C=C1)CNC(=O)CCNNC(=O)C2=CC=NC=C2	3c	D003863	patRoon
RP-NON-POLAR	205.096	[M+H]+	9.29896	Tryptophan	Indoles and derivatives	C11H12N2O2	QIVBCDIJIAJPQS-VIFPVBQESA-N	C1=CC=C2C(=C1)C(=CN2)C[C@@H](C(=O)O)N	2a	D003863	patRoon
RP-NON-POLAR	286.143	[M+H]+	17.651	Morphine	Morphinans	C17H19NO3	BQJCRHHNABKAKU-KBQPJGBKSA-N	CN1CC[C@]23[C@@H]4[C@H]1CC5=C2C(=C(C=C5)O)O[C@H]3[C@H](C=C4)O	3c	D003863	patRoon
RP-NON-POLAR	351.252	[M+H]+	18.6316	Tetrahydrocorticosterone	Steroids and steroid derivatives	C21H34O4	RHQQHZQUAMFINJ-DTDWNVJFSA-N	C[C@]12CC[C@H](C[C@H]1CC[C@@H]3[C@@H]2[C@H](C[C@]4([C@H]3CC[C@@H]4C(=O)CO)C)O)O	3c	D003863	patRoon
RP-NON-POLAR	319.164	[M+H]+	14.9601	Fluvoxamine	Benzene and substituted derivatives	C15H21F3N2O2	CJOFXWAVKWHTFT-XSFVSMFZSA-N	COCCCC/C(=N\OCCN)/C1=CC=C(C=C1)C(F)(F)F	3c	D003863	patRoon
RP-NON-POLAR	122.096	[M+H]+	2.19834	Phenethylamine	Benzene and substituted derivatives	C8H11N	BHHGXPLMPWCGHP-UHFFFAOYSA-N	C1=CC=C(C=C1)CCN	3c	D003863	patRoon
RP-NON-POLAR	115.075	[M+H]+	9.17024	Cyclopentanecarboxylic acid	Carboxylic acids and derivatives	C6H10O2	JBDSSBMEKXHSJF-UHFFFAOYSA-N	C1CCC(C1)C(=O)O	4b	D003863	patRoon
RP-NON-POLAR	118.086	[M+H]+	1.93833	Valine	Carboxylic acids and derivatives	C5H11NO2	KZSNJWFQEVHDMF-BYPYZUCNSA-N	CC(C)[C@@H](C(=O)O)N	3a	D003863	patRoon
RP-NON-POLAR	303.231	[M+H]+	18.8076	Eicosapentaenoic acid	Fatty Acyls	C20H30O2	JAZBEHYOTPTENJ-JLNKQSITSA-N	CC/C=C\C/C=C\C/C=C\C/C=C\C/C=C\CCCC(=O)O	3c	D003863	patRoon
RP-NON-POLAR	114.066	[M+H]+	1.7689	Creatinine	Carboxylic acids and derivatives	C4H7N3O	DDRJAANPRJIHGJ-UHFFFAOYSA-N	CN1CC(=O)N=C1N	3a	D003863	patRoon
RP-NON-POLAR	181.049	[M+H]+	10.6193	Aspirin	Benzene and substituted derivatives	C9H8O4	BSYNRYMUTXBXSQ-UHFFFAOYSA-N	CC(=O)OC1=CC=CC=C1C(=O)O	3c	D003863	patRoon
RP-NON-POLAR	86.0963	[M+H]+	3.37376	Piperidine	Piperidines	C5H11N	NQRYJNQNLNOLGT-UHFFFAOYSA-N	C1CCNCC1	3a	D003863	patRoon
RP-NON-POLAR	182.08	[M+H]+	2.67666	Tyrosine	Carboxylic acids and derivatives	C9H11NO3	OUYCCCASQSFEME-QMMMGPOBSA-N	C1=CC(=CC=C1C[C@@H](C(=O)O)N)O	2a	D003863	patRoon
RP-NON-POLAR	118.065	[M+H]+	9.29896	Indole	Indoles and derivatives	C8H7N	SIKJAQJRHWYJAI-UHFFFAOYSA-N	C1=CC=C2C(=C1)C=CN2	3a	D003863	patRoon
RP-NON-POLAR	118.065	[M+H]+	13.2325	Indole	Indoles and derivatives	C8H7N	SIKJAQJRHWYJAI-UHFFFAOYSA-N	C1=CC=C2C(=C1)C=CN2	3a	D003863	patRoon
RP-NON-POLAR	361.2	[M+H]+	15.8331	Prednisolone	Steroids and steroid derivatives	C21H28O5	OIGNJSKKLXVSLS-VWUMJDOOSA-N	C[C@]12C[C@@H]([C@H]3[C@H]([C@@H]1CC[C@@]2(C(=O)CO)O)CCC4=CC(=O)C=C[C@]34C)O	3a	D003863	patRoon
RP-NON-POLAR	198.075	[M+H]+	4.89979	DL-Dopa	Carboxylic acids and derivatives	C9H11NO4	WTDRDQBEARUVNC-UHFFFAOYSA-N	C1=CC(=C(C=C1CC(C(=O)O)N)O)O	3c	D003863	patRoon
RP-NON-POLAR	182.08	[M+H]+	1.93383	Tyrosine	Carboxylic acids and derivatives	C9H11NO3	OUYCCCASQSFEME-QMMMGPOBSA-N	C1=CC(=CC=C1C[C@@H](C(=O)O)N)O	3c	D003863	patRoon
RP-NON-POLAR	145.169	[M+H]+	1.66017	Octamoxin	Organonitrogen compounds	C8H20N2	FODQIVGFADUBKE-UHFFFAOYSA-N	CCCCCCC(C)NN	4b	D003863	patRoon
RP-NON-POLAR	106.05	[M+H]+	1.78815	Serine	Carboxylic acids and derivatives	C3H7NO3	MTCFGRXMJLQNBG-REOHCLBHSA-N	C([C@@H](C(=O)O)N)O	4b	D003863	patRoon
RP-NON-POLAR	192.065	[M+H]+	12.0842	5-Hydroxyindole-3-acetic acid	Indoles and derivatives	C10H9NO3	DUUGKQCEGZLZNO-UHFFFAOYSA-N	C1=CC2=C(C=C1O)C(=CN2)CC(=O)O	3c	D003863	patRoon
RP-NON-POLAR	232.107	[M+H]+	10.5791	Isocarboxazid	Benzene and substituted derivatives	C12H13N3O2	XKFPYPQQHFEXRZ-UHFFFAOYSA-N	CC1=CC(=NO1)C(=O)NNCC2=CC=CC=C2	3c	D003863	patRoon
RP-NON-POLAR	118.065	[M+H]+	14.9501	Indole	Indoles and derivatives	C8H7N	SIKJAQJRHWYJAI-UHFFFAOYSA-N	C1=CC=C2C(=C1)C=CN2	2a	D003863	patRoon
RP-NON-POLAR	132.076	[M+H]+	1.77297	Creatine	Carboxylic acids and derivatives	C4H9N3O2	CVSVTCORWBXHQV-UHFFFAOYSA-N	CN(CC(=O)O)C(=N)N	4b	D003863	patRoon
RP-NON-POLAR	112.087	[M+H]+	1.65511	Histamine	Organonitrogen compounds	C5H9N3	NTYJJOPFIAHURM-UHFFFAOYSA-N	C1=C(NC=N1)CCN	2a	D003863	patRoon
RP-NON-POLAR	147.043	[M+H]+	15.1028	Coumarin	Coumarins and derivatives	C9H6O2	ZYGHJZDHTFUPRJ-UHFFFAOYSA-N	C1=CC=C2C(=C1)C=CC(=O)O2	3c	D003863	patRoon
RP-NON-POLAR	182.08	[M+H]+	9.26316	Tyrosine	Carboxylic acids and derivatives	C9H11NO3	OUYCCCASQSFEME-QMMMGPOBSA-N	C1=CC(=CC=C1C[C@@H](C(=O)O)N)O	3c	D003863	patRoon
RP-NON-POLAR	104.07	[M+H]+	1.80446	gamma-Aminobutyric acid	Carboxylic acids and derivatives	C4H9NO2	BTCSSZJGUNDROE-UHFFFAOYSA-N	C(CC(=O)O)CN	4b	D003863	patRoon
RP-NON-POLAR	122.06	[M+H]+	7.28495	3-Acetylpyridine	Organooxygen compounds	C7H7NO	WEGYGNROSJDEIW-UHFFFAOYSA-N	CC(=O)C1=CN=CC=C1	3c	D003863	patRoon
RP-NON-POLAR	146.045	[M-H]-	2.01334	DL-Glutamic acid	Carboxylic acids and derivatives	C5H9NO4	WHUUTDBJXJRKMK-UHFFFAOYSA-N	NC(CCC(O)=O)C(O)=O	4b	D003863	patRoon
RP-NON-POLAR	177.101	[M+H]+	3.11021						5	D003863	patRoon
RP-NON-POLAR	132.08	[M+H]+	16.412						5	D003863	patRoon
RP-NON-POLAR	329.137	[M+H]+	15.1555						5	D003863	patRoon
RP-NON-POLAR	315.158	[M+H]+	15.1403						5	D003863	patRoon
RP-NON-POLAR	309.164	[M+H]+	1.74874						5	D003863	patRoon
RP-NON-POLAR	360.237	[M+H]+	10.6296						5	D003863	patRoon
RP-NON-POLAR	192.065	[M+H]+	9.05745						5	D003863	patRoon
RP-NON-POLAR	288.116	[M+H]+	12.3146						5	D003863	patRoon
RP-NON-POLAR	183.067	[M+H]+	11.0545						5	D003863	patRoon
RP-NON-POLAR	182.08	[M+H]+	7.29533						5	D003863	patRoon
RP-NON-POLAR	184.096	[M+H]+	12.7552						5	D003863	patRoon
RP-NON-POLAR	417.18	[M+H]+	14.5699						5	D003863	patRoon
RP-NON-POLAR	325.174	[M+H]+	12.9899						5	D003863	patRoon
RP-NON-POLAR	233.127	[M+H]+	9.72614						5	D003863	patRoon
RP-NON-POLAR	329.182	[M+H]+	16.2741						5	D003863	patRoon
RP-NON-POLAR	115.075	[M+H]+	12.8547						5	D003863	patRoon
RP-NON-POLAR	240.994	[M+H]+	14.7934						5	D003863	patRoon
RP-NON-POLAR	181.071	[M+H]+	6.98416						5	D003863	patRoon
RP-NON-POLAR	325.174	[M+H]+	14.1417						5	D003863	patRoon
RP-NON-POLAR	181.071	[M+H]+	9.2887						5	D003863	patRoon
RP-NON-POLAR	181.071	[M+H]+	2.05264						5	D003863	patRoon
RP-NON-POLAR	349.114	[M+H]+	18.4488						5	D003863	patRoon
RP-NON-POLAR	122.057	[M+H]+	5.20717						5	D003863	patRoon
RP-NON-POLAR	355.2	[M+H]+	12.7901						5	D003863	patRoon
RP-NON-POLAR	174.131	[M+H]+	17.651						5	D003863	patRoon
RP-NON-POLAR	269.106	[M+H]+	2.69233						5	D003863	patRoon
RP-NON-POLAR	319.16	[M+H]+	1.74237						5	D003863	patRoon
RP-NON-POLAR	208.096	[M+H]+	12.2736						5	D003863	patRoon
RP-NON-POLAR	183.062	[M+H]+	12.8602						5	D003863	patRoon
RP-NON-POLAR	161.08	[M+H]+	2.57971						5	D003863	patRoon
RP-NON-POLAR	333.071	[M+H]+	17.5425						5	D003863	patRoon
RP-NON-POLAR	303.228	[M+H]+	21.4337						5	D003863	patRoon
RP-NON-POLAR	315.228	[M+H]+	21.8035						5	D003863	patRoon
RP-NON-POLAR	102.055	[M-H]-	2.01068						5	D003863	patRoon
RP-NON-POLAR	180.065	[M-H]-	3.01346						5	D003863	patRoon
RP-NON-POLAR	252.071	[M-H]-	17.2613						5	D003863	patRoon
RP-NON-POLAR	301.07	[M-H]-	15.7927						5	D003863	patRoon
RP-NON-POLAR	89.0236	[M-H]-	2.75309						5	D003863	patRoon
RP-NON-POLAR	181.049	[M-H]-	11.0961						5	D003863	patRoon
RP-NON-POLAR	159.065	[M-H]-	4.34183						5	D003863	patRoon
RP-NON-POLAR	159.065	[M-H]-	11.8528						5	D003863	patRoon
RP-NON-POLAR	159.065	[M-H]-	13.2124						5	D003863	patRoon
RP-NON-POLAR	159.065	[M-H]-	3.1257						5	D003863	patRoon
RP-NON-POLAR	190.049	[M-H]-	12.3872						5	D003863	patRoon
RP-NON-POLAR	323.158	[M-H]-	14.4107						5	D003863	patRoon
RP-NON-POLAR	179.054	[M-H]-	2.03642						5	D003863	patRoon
RP-NON-POLAR	349.233	[M-H]-	22.418						5	D003863	patRoon
RP-NON-POLAR	310.215	[M+H]+	12.9706	Methadone	Benzene and substituted derivatives	C21H27NO	USSIQXCVUWKGNF-UHFFFAOYSA-N	CCC(=O)C(CC(C)N(C)C)(C1=CC=CC=C1)C2=CC=CC=C2	3c	D020920	patRoon
RP-NON-POLAR	174.075	[M+H]+	1.96805	Methyl acrylamidoglycolate methyl ether	Carboxylic acids and derivatives	C7H11NO4	JMSTYCQEPRPFBF-UHFFFAOYSA-N	COC(C(=O)OC)NC(=O)C=C	3c	D020920	patRoon
RP-NON-POLAR	373.272	[M+H]+	17.6187	Nabilone	Naphthopyrans	C24H36O3	GECBBEABIDMGGL-RTBURBONSA-N	CCCCCCC(C)(C)C1=CC(=C2[C@@H]3CC(=O)CC[C@H]3C(OC2=C1)(C)C)O	3c	D020920	patRoon
RP-NON-POLAR	177.101	[M+H]+	3.11021						5	D020920	patRoon
RP-NON-POLAR	274.093	[M+H]+	17.8742						5	D020920	patRoon
RP-NON-POLAR	373.273	[M+H]+	18.8165						5	D020920	patRoon
RP-NON-POLAR	184.096	[M+H]+	12.7552						5	D020920	patRoon
RP-NON-POLAR	325.174	[M+H]+	12.9899						5	D020920	patRoon
RP-NON-POLAR	233.127	[M+H]+	9.72614						5	D020920	patRoon
RP-NON-POLAR	181.071	[M+H]+	6.98416						5	D020920	patRoon
RP-NON-POLAR	325.174	[M+H]+	14.1417						5	D020920	patRoon
RP-NON-POLAR	181.071	[M+H]+	9.2887						5	D020920	patRoon
RP-NON-POLAR	181.071	[M+H]+	2.05264						5	D020920	patRoon
RP-NON-POLAR	315.228	[M+H]+	21.8035						5	D020920	patRoon
RP-NON-POLAR	179.054	[M-H]-	2.03642						5	D020920	patRoon
RP-NON-POLAR	323.158	[M-H]-	14.4107						5	D020920	patRoon
RP-NON-POLAR	137.045	[M+H]+	2.96807	Allopurinol	Pyrazolopyrimidines	C5H4N4O	OFCNXPDARWKPPY-UHFFFAOYSA-N	C1=NNC2=C1C(=O)NC=N2	3a	LITMIN	patRoon
RP-NON-POLAR	152.143	[M+H]+	11.9576	Amantadine	Organonitrogen compounds	C10H17N	DKNWSYNQZKUICI-UHFFFAOYSA-N	C1C2CC3CC1CC(C2)(C3)N	2a	LITMIN	patRoon
RP-NON-POLAR	409.178	[M+H]+	12.7901	Tamsulosin	Benzene and substituted derivatives	C20H28N2O5S	DRHKJLXJIQTDTD-OAHLLOKOSA-N	CCOC1=CC=CC=C1OCCN[C@H](C)CC2=CC(=C(C=C2)OC)S(=O)(=O)N	3c	LITMIN	patRoon
RP-NON-POLAR	280.169	[M+H]+	14.5762	Sinequan	Benzoxepines	C19H21NO	ODQWQRRAPPTVAG-GZTJUZNOSA-N	CN(C)CC/C=C/1\C2=CC=CC=C2COC3=CC=CC=C31	2a	LITMIN	patRoon
RP-NON-POLAR	276.158	[M+H]+	15.5262	Methylenedioxypyrovalerone	Benzene and substituted derivatives	C16H21NO3	SYHGEUNFJIGTRX-UHFFFAOYSA-N	CCCC(C(=O)C1=CC2=C(C=C1)OCO2)N3CCCC3	3c	LITMIN	patRoon
RP-NON-POLAR	267.169	[M+H]+	6.88647	Atenolol	Benzene and substituted derivatives	C14H22N2O3	METKIMKYRPQLGS-UHFFFAOYSA-N	CC(C)NCC(COC1=CC=C(C=C1)CC(=O)N)O	2a	LITMIN	patRoon
RP-NON-POLAR	310.215	[M+H]+	12.9706	Methadone	Benzene and substituted derivatives	C21H27NO	USSIQXCVUWKGNF-UHFFFAOYSA-N	CCC(=O)C(CC(C)N(C)C)(C1=CC=CC=C1)C2=CC=CC=C2	3c	LITMIN	patRoon
RP-NON-POLAR	195.087	[M+H]+	10.8703	Caffeine	Imidazopyrimidines	C8H10N4O2	RYYVLZVUVIJVGH-UHFFFAOYSA-N	CN1C=NC2=C1C(=O)N(C(=O)N2C)C	2a	LITMIN	patRoon
RP-NON-POLAR	302.174	[M+H]+	16.3922	Levdobutamine	Phenols	C18H23NO3	JRWZLRBJNMZMFE-ZDUSSCGKSA-N	C[C@@H](CCC1=CC=C(C=C1)O)NCCC2=CC(=C(C=C2)O)O	3c	LITMIN	patRoon
RP-NON-POLAR	123.055	[M+H]+	2.24958	Nicotinamide	Pyridines and derivatives	C6H6N2O	DFPAKSUCGFBDDF-UHFFFAOYSA-N	C1=CC(=CN=C1)C(=O)N	2a	LITMIN	patRoon
RP-NON-POLAR	260.163	[M+H]+	14.2416	Propranolol	Naphthalenes	C16H21NO2	AQHHHDLHHXJYJD-UHFFFAOYSA-N	CC(C)NCC(COC1=CC=CC2=CC=CC=C21)O	2a	LITMIN	patRoon
RP-NON-POLAR	409.151	[M+H]+	15.8954	Amlodipine	Pyridines and derivatives	C20H25ClN2O5	HTIQEAQVCYTUBX-UHFFFAOYSA-N	CCOC(=O)C1=C(NC(=C(C1C2=CC=CC=C2Cl)C(=O)OC)C)COCCN	3c	LITMIN	patRoon
RP-NON-POLAR	107.07	[M+H]+	14.2679	DI(Hydroxyethyl)ether	Organooxygen compounds	C4H10O3	MTHSVFCYNBDYFN-UHFFFAOYSA-N	C(COCCO)O	4b	LITMIN	patRoon
RP-NON-POLAR	146.06	[M+H]+	13.2325	8-Hydroxyquinoline	Quinolines and derivatives	C9H7NO	MCJGNVYPOGVAJF-UHFFFAOYSA-N	C1=CC2=C(C(=C1)O)N=CC=C2	3c	LITMIN	patRoon
[truncated: 738 more rows]

## Sheet: S6 Overlapping
Table S6. Features identified as Level 2a by suspect screening in plasma RP and feces RP polar. Last column indicates the number of unique elements per suspect list when comparing the InChIKeys of the tenative candidates across different lists of plasma RP and feces RP.
Sample and mode	Tentative candidate (s)	InChlKey	Identification Level	Suspect list	Unique elements
Plasma RP	Taurine	XOAAWQZATWQOTB-UHFFFAOYSA-N	2a	LITMIN	4
Plasma RP	Fluconazole	RFHAOTPXVQNOHP-UHFFFAOYSA-N	2a	LITMIN
Plasma RP	Amantadine	DKNWSYNQZKUICI-UHFFFAOYSA-N	2a	LITMIN
Plasma RP	Nicotinamide	DFPAKSUCGFBDDF-UHFFFAOYSA-N	2a	LITMIN
Plasma RP	Fluconazole	RFHAOTPXVQNOHP-UHFFFAOYSA-N	2a	LITMIN
Plasma RP	Hydrocortisone	JYGXADMDTFJGBT-VWUMJDOOSA-N	2a	D020920	1
Plasma RP	Levodopa	WTDRDQBEARUVNC-LURJTMIESA-N	2a	D003863	5
Plasma RP	Taurine	XOAAWQZATWQOTB-UHFFFAOYSA-N	2a	D003863
Plasma RP	Hydrocortisone	JYGXADMDTFJGBT-VWUMJDOOSA-N	2a	D003863
Plasma RP	Creatinine	DDRJAANPRJIHGJ-UHFFFAOYSA-N	2a	D003863
Plasma RP	Amantadine	DKNWSYNQZKUICI-UHFFFAOYSA-N	2a	D003863
Plasma RP	Amantadine	DKNWSYNQZKUICI-UHFFFAOYSA-N	2a	PD-CTD	3
Plasma RP	Levodopa	WTDRDQBEARUVNC-LURJTMIESA-N	2a	PD-CTD
[truncated: 24 more rows]

## Sheet: S7 Duplicates
Table S7. Total number of duplicates features discarded for the development of Venn Diagrams (Figure 7)
[truncated: 12 more rows]

[truncated: 3 more sheets: S8 Non-target Screening, S9 Suspect Screening, S10 Pathways analysis]
